# Supplementary material for: Coding and Noncoding Genes Involved in Atrophy and Compensatory Muscle Growth in Nile Tilapia
Source: Cells. 2022 Aug 12;11(16):2504. doi: 10.3390/cells11162504 (PMC9406742; doi:10.3390/cells11162504)
Supplement: Supplementary file 1 [file cells-11-02504-s001.zip › Supplementary Table S1.xlsx]

## Sheet: Table S1
Table S1: Differential transcripts (mRNAs, lncRNAs & microRNAs) between starved/fed, refed/control, and refed/starved groups (log2FC>|1|, FDR < 0.05)
id	baseMean	log2FoldChange	lfcSE	stat	padj	annotation_BioMart	type	group	cluster
ENSONIT00000057785	34.8079	-1.0001	0.231712	-4.31612	0.000103451	methyltransferase like 9	protein_coding	Starved|Fed	Cluster 1
ENSONIT00000010342	106.41	-1.0025	0.203881	-4.91712	7.14771e-06	chloride intracellular channel 4	protein_coding	Starved|Fed	Cluster 1
ENSONIT00000001515	55.2082	-1.00281	0.189572	-5.28987	1.13842e-06	glutaredoxin 5	protein_coding	Starved|Fed	Cluster 1
ENSONIT00000022096	14.3725	-1.00309	0.38443	-2.60929	0.0297451	sphingomyelin synthase 2	protein_coding	Starved|Fed	Cluster 1
ENSONIT00000002559	72.881	-1.00314	0.318546	-3.14914	0.00669348	ER membrane protein complex subunit 1	protein_coding	Starved|Fed	Cluster 1
ENSONIT00000045275	226.231	-1.00387	0.179171	-5.60286	2.20317e-07	adaptor related protein complex 2 subunit sigma 1	protein_coding	Starved|Fed	Cluster 1
ENSONIT00000038452	141.495	-1.00632	0.306438	-3.28391	0.00440532	SRP receptor subunit beta	protein_coding	Starved|Fed	Cluster 1
ENSONIT00000001928	102.502	-1.0068	0.130803	-7.69707	3.07633e-13	protein kinase C substrate 80K-H	protein_coding	Starved|Fed	Cluster 1
ENSONIT00000047448	32.2368	-1.00905	0.418167	-2.41303	0.0476146	0	protein_coding	Starved|Fed	Cluster 1
ENSONIT00000020414	60.742	-1.00993	0.276279	-3.65547	0.00127759	replication protein A2	protein_coding	Starved|Fed	Cluster 1
ENSONIT00000077046	28.9623	-1.01031	0.265597	-3.80393	0.000750816	AKT serine/threonine kinase 1	protein_coding	Starved|Fed	Cluster 1
ENSONIT00000039652	25.927	-1.01221	0.321352	-3.14984	0.00667822	NME/NM23 nucleoside diphosphate kinase 3	protein_coding	Starved|Fed	Cluster 1
ENSONIT00000078477	41.4007	-1.01353	0.404696	-2.50441	0.0384228	MAPK activated protein kinase 2b	protein_coding	Starved|Fed	Cluster 1
ENSONIT00000002414	139.92	-1.01519	0.204805	-4.95683	5.90515e-06	serine and arginine rich splicing factor 6a	protein_coding	Starved|Fed	Cluster 1
ENSONIT00000036659	7015.88	-1.01601	0.117756	-8.62813	1.89986e-16	ribosomal protein S6	protein_coding	Starved|Fed	Cluster 1
ENSONIT00000047135	53.849	-1.01765	0.287021	-3.54556	0.00186822	protein snail homolog Sna	protein_coding	Starved|Fed	Cluster 1
ENSONIT00000003214	147.202	-1.01786	0.218158	-4.66569	2.28302e-05	MCTS1 re-initiation and release factor	protein_coding	Starved|Fed	Cluster 1
ENSONIT00000013995	747.355	-1.01799	0.197548	-5.15313	2.2665e-06	nuclear transport factor 2	protein_coding	Starved|Fed	Cluster 1
ENSONIT00000007815	24.6567	-1.0184	0.238013	-4.27875	0.000120487	cleavage and polyadenylation specific factor 7	protein_coding	Starved|Fed	Cluster 1
ENSONIT00000006408	192.482	-1.02001	0.22444	-4.5447	3.90239e-05	thioredoxin related transmembrane protein 2	protein_coding	Starved|Fed	Cluster 1
ENSONIT00000016258	14.5949	-1.02079	0.311633	-3.27563	0.00451982	HAUS augmin-like complex, subunit 3	protein_coding	Starved|Fed	Cluster 1
ENSONIT00000002960	158.993	-1.02081	0.167605	-6.09059	1.42277e-08	COP9 signalosome subunit 6	protein_coding	Starved|Fed	Cluster 1
ENSONIT00000003927	184.898	-1.02111	0.32811	-3.11209	0.0074791	protein-lysine methyltransferase METTL21E	protein_coding	Starved|Fed	Cluster 1
ENSONIT00000052637	123.916	-1.02131	0.132638	-7.69996	3.01715e-13	barrier to autointegration factor 1	protein_coding	Starved|Fed	Cluster 1
ENSONIT00000077070	7522.41	-1.02217	0.136224	-7.50358	1.27887e-12	ribosomal protein S24	protein_coding	Starved|Fed	Cluster 1
ENSONIT00000002221	19.0013	-1.023	0.259279	-3.94555	0.00044487	uncharacterized LOC102082445	protein_coding	Starved|Fed	Cluster 1
ENSONIT00000026318	16.0851	-1.02359	0.287134	-3.56486	0.00174638	small integral membrane protein 15	protein_coding	Starved|Fed	Cluster 1
ENSONIT00000065703	68.4839	-1.02367	0.236495	-4.32848	9.83696e-05	SH3 domain and tetratricopeptide repeat-containing protein 2	protein_coding	Starved|Fed	Cluster 1
ENSONIT00000006596	44.3726	-1.02549	0.321663	-3.18807	0.00593731	thiosulfate:glutathione sulfurtransferase	protein_coding	Starved|Fed	Cluster 1
ENSONIT00000013584	9.54232	-1.02697	0.381634	-2.69099	0.0240782	ELMO/CED-12 domain containing 3	protein_coding	Starved|Fed	Cluster 1
ENSONIT00000086274	1001.73	-1.02746	0.29437	-3.49038	0.00224911	ring finger protein 207	protein_coding	Starved|Fed	Cluster 1
ENSONIT00000071392	308.268	-1.02756	0.1945	-5.28309	1.17821e-06	mitochondrial ribosomal protein S33	protein_coding	Starved|Fed	Cluster 1
ENSONIT00000010757	1654.05	-1.02987	0.368784	-2.79261	0.0184595	filamin-C	protein_coding	Starved|Fed	Cluster 1
ENSONIT00000023441	76.5018	-1.0307	0.343065	-3.00439	0.0102543	transmembrane protein 69	protein_coding	Starved|Fed	Cluster 1
ENSONIT00000066961	93.8077	-1.03247	0.284541	-3.62854	0.00140098	selenoprotein M	protein_coding	Starved|Fed	Cluster 1
ENSONIT00000005248	10.7644	-1.03657	0.366963	-2.82473	0.016934	zgc:103508	protein_coding	Starved|Fed	Cluster 1
ENSONIT00000085387	97.8197	-1.03962	0.215223	-4.83042	1.07559e-05	signal peptidase complex subunit 1	protein_coding	Starved|Fed	Cluster 1
ENSONIT00000065769	12.1854	-1.04054	0.369533	-2.81583	0.0173541	TLC domain containing 5	protein_coding	Starved|Fed	Cluster 1
ENSONIT00000010765	295.133	-1.04096	0.323269	-3.2201	0.00538143	adenylosuccinate lyase	protein_coding	Starved|Fed	Cluster 1
ENSONIT00000009775	213.33	-1.04204	0.203727	-5.11491	2.74069e-06	RNA 3'-terminal phosphate cyclase	protein_coding	Starved|Fed	Cluster 1
ENSONIT00000090063	1707.14	-1.04283	0.152679	-6.83018	1.37686e-10	superoxide dismutase 1	protein_coding	Starved|Fed	Cluster 1
ENSONIT00000007825	879.102	-1.04688	0.279483	-3.74577	0.000924247	ATP binding cassette subfamily F member 2	protein_coding	Starved|Fed	Cluster 1
ENSONIT00000084571	58.3036	-1.04947	0.29281	-3.58412	0.00163632	nuclear cap binding protein subunit 1	protein_coding	Starved|Fed	Cluster 1
ENSONIT00000072955	262.824	-1.05132	0.246906	-4.25797	0.000131057	methionine sulfoxide reductase B1	protein_coding	Starved|Fed	Cluster 1
ENSONIT00000082064	19.9459	-1.0554	0.336922	-3.13247	0.00703705	NOP2/Sun RNA methyltransferase 3	protein_coding	Starved|Fed	Cluster 1
ENSONIT00000004004	37.1836	-1.05681	0.363757	-2.90527	0.0135599	matrix metallopeptidase 15	protein_coding	Starved|Fed	Cluster 1
ENSONIT00000024490	19270.5	-1.05758	0.191882	-5.51164	3.59842e-07	ribosomal protein lateral stalk subunit P0	protein_coding	Starved|Fed	Cluster 1
ENSONIT00000062852	679.161	-1.05823	0.186441	-5.67598	1.479e-07	FKBP prolyl isomerase 3	protein_coding	Starved|Fed	Cluster 1
ENSONIT00000051746	76.7515	-1.05861	0.244077	-4.3372	9.49089e-05	cytochrome c oxidase subunit 6B1	protein_coding	Starved|Fed	Cluster 1
ENSONIT00000004677	604.379	-1.05878	0.198341	-5.33817	8.94471e-07	NADH:ubiquinone oxidoreductase subunit A8	protein_coding	Starved|Fed	Cluster 1
ENSONIT00000002395	39.591	-1.06058	0.2383	-4.45058	5.87514e-05	acyl-CoA binding domain containing 6	protein_coding	Starved|Fed	Cluster 1
ENSONIT00000059047	2808.75	-1.06136	0.186535	-5.68987	1.3687e-07	ribosomal protein S17	protein_coding	Starved|Fed	Cluster 1
ENSONIT00000001926	37.3311	-1.06224	0.29518	-3.59861	0.00155635	equilibrative nucleoside transporter 2	protein_coding	Starved|Fed	Cluster 1
ENSONIT00000000711	8.65936	-1.06271	0.35273	-3.01283	0.0100071	0	protein_coding	Starved|Fed	Cluster 1
ENSONIT00000059018	13.8518	-1.06309	0.250175	-4.2494	0.000135671	0	protein_coding	Starved|Fed	Cluster 1
ENSONIT00000005783	86.9023	-1.06357	0.180945	-5.87786	4.82485e-08	chromobox protein homolog 3	protein_coding	Starved|Fed	Cluster 1
ENSONIT00000087102	768.21	-1.06362	0.293614	-3.6225	0.00143128	0	protein_coding	Starved|Fed	Cluster 1
ENSONIT00000071447	619.713	-1.06522	0.361368	-2.94775	0.0120441	ependymin	protein_coding	Starved|Fed	Cluster 1
ENSONIT00000076821	58.4543	-1.06656	0.220489	-4.83723	1.04299e-05	zgc:103508	protein_coding	Starved|Fed	Cluster 1
ENSONIT00000008930	54.3933	-1.06671	0.257963	-4.13514	0.000214163	solute carrier family 39 member 7	protein_coding	Starved|Fed	Cluster 1
ENSONIT00000012163	108.307	-1.06705	0.338208	-3.155	0.00657439	0	protein_coding	Starved|Fed	Cluster 1
ENSONIT00000041217	115.222	-1.06707	0.283935	-3.75815	0.000885388	Ras association domain family member 1	protein_coding	Starved|Fed	Cluster 1
ENSONIT00000091793	94.5053	-1.06742	0.11783	-9.05896	4.65265e-18	syntaxin-4	protein_coding	Starved|Fed	Cluster 1
ENSONIT00000017856	174.321	-1.06754	0.164475	-6.49058	1.23948e-09	transcription factor Dp-1	protein_coding	Starved|Fed	Cluster 1
ENSONIT00000061881	1808.46	-1.06857	0.147864	-7.22672	9.23667e-12	cytochrome b-c1 complex subunit 9	protein_coding	Starved|Fed	Cluster 1
ENSONIT00000048731	29.6175	-1.0689	0.302341	-3.53542	0.00193285	ubiquitin conjugating enzyme E2 B	protein_coding	Starved|Fed	Cluster 1
ENSONIT00000004607	170.354	-1.06924	0.173321	-6.16913	8.92974e-09	cullin 2	protein_coding	Starved|Fed	Cluster 1
ENSONIT00000012200	45.0165	-1.06966	0.317288	-3.37126	0.00333237	protein canopy-1	protein_coding	Starved|Fed	Cluster 1
ENSONIT00000020574	11.7364	-1.07196	0.443699	-2.41596	0.0472873	BRCA1 DNA repair associated	protein_coding	Starved|Fed	Cluster 1
ENSONIT00000005076	19.2353	-1.07255	0.282052	-3.80267	0.00075406	guanine nucleotide-binding protein G(I)/G(S)/G(T) subunit beta-1	protein_coding	Starved|Fed	Cluster 1
ENSONIT00000091140	346.155	-1.07274	0.277432	-3.86668	0.000596756	rho-associated protein kinase 2	protein_coding	Starved|Fed	Cluster 1
ENSONIT00000021734	1264.75	-1.07529	0.149746	-7.18077	1.27127e-11	NADH:ubiquinone oxidoreductase subunit B10	protein_coding	Starved|Fed	Cluster 1
ENSONIT00000008944	23.634	-1.07608	0.295979	-3.63568	0.00136685	WD repeat and HMG-box DNA binding protein 1	protein_coding	Starved|Fed	Cluster 1
ENSONIT00000026444	28.2498	-1.07852	0.269705	-3.9989	0.000363675	transmembrane protein 186	protein_coding	Starved|Fed	Cluster 1
ENSONIT00000092485	50.6303	-1.08481	0.37901	-2.86221	0.0152796	ATRX chromatin remodeler	protein_coding	Starved|Fed	Cluster 1
ENSONIT00000087397	266.356	-1.08493	0.178936	-6.06323	1.66539e-08	phospholysine phosphohistidine inorganic pyrophosphate phosphatase	protein_coding	Starved|Fed	Cluster 1
ENSONIT00000021094	37.0901	-1.08529	0.222279	-4.88257	8.42468e-06	transmembrane protein 209	protein_coding	Starved|Fed	Cluster 1
ENSONIT00000055682	27.4008	-1.08537	0.336776	-3.22282	0.00533557	alkB homolog 1, histone H2A dioxygenase	protein_coding	Starved|Fed	Cluster 1
ENSONIT00000022014	18.4767	-1.08668	0.275654	-3.94218	0.00045066	family with sequence similarity 13 member A	protein_coding	Starved|Fed	Cluster 1
ENSONIT00000012169	91.4148	-1.08957	0.229842	-4.74053	1.63062e-05	splicing factor U2AF 65 kDa subunit	protein_coding	Starved|Fed	Cluster 1
ENSONIT00000018142	277.858	-1.09013	0.229675	-4.74639	1.58722e-05	protein disulfide isomerase family A, member 4	protein_coding	Starved|Fed	Cluster 1
ENSONIT00000020248	705.627	-1.09133	0.156912	-6.95505	5.99801e-11	NADH:ubiquinone oxidoreductase core subunit S8	protein_coding	Starved|Fed	Cluster 1
ENSONIT00000018804	9.18542	-1.0922	0.325987	-3.35045	0.0035601	uncharacterized LOC100703688	protein_coding	Starved|Fed	Cluster 1
ENSONIT00000021163	47.5211	-1.0932	0.279495	-3.91132	0.00050595	post-GPI attachment to proteins inositol deacylase 1	protein_coding	Starved|Fed	Cluster 1
ENSONIT00000083343	752.845	-1.09326	0.166559	-6.56377	7.83238e-10	mitochondrial contact site and cristae organizing system subunit 13	protein_coding	Starved|Fed	Cluster 1
ENSONIT00000052527	203.953	-1.0959	0.193495	-5.66371	1.58245e-07	ubiquitin specific peptidase like 1	protein_coding	Starved|Fed	Cluster 1
ENSONIT00000004314	35.0991	-1.09682	0.287651	-3.81301	0.000726845	basonuclin 1	protein_coding	Starved|Fed	Cluster 1
ENSONIT00000017764	59.4833	-1.09682	0.213153	-5.14567	2.35363e-06	RING finger protein 175	protein_coding	Starved|Fed	Cluster 1
ENSONIT00000070252	19.2161	-1.09696	0.263197	-4.16781	0.000188057	lysophosphatidylcholine acyltransferase 3	protein_coding	Starved|Fed	Cluster 1
ENSONIT00000009826	42.048	-1.09966	0.244527	-4.49708	4.80866e-05	ras-related protein R-Ras	protein_coding	Starved|Fed	Cluster 1
ENSONIT00000083959	9.16578	-1.10136	0.329576	-3.34174	0.00365867	TERF1 (TRF1)-interacting nuclear factor 2	protein_coding	Starved|Fed	Cluster 1
ENSONIT00000015160	31.4822	-1.10302	0.289563	-3.80927	0.000736189	protein O-mannosyltransferase 2	protein_coding	Starved|Fed	Cluster 1
ENSONIT00000061277	3592.04	-1.1056	0.221532	-4.99069	5.02552e-06	cytochrome c oxidase subunit 8A, mitochondrial	protein_coding	Starved|Fed	Cluster 1
ENSONIT00000077810	1325.64	-1.10562	0.284102	-3.89165	0.000544265	0	protein_coding	Starved|Fed	Cluster 1
ENSONIT00000007894	81.1861	-1.10702	0.186342	-5.94082	3.36612e-08	carnitine deficiency-associated gene expressed in ventricle 3	protein_coding	Starved|Fed	Cluster 1
ENSONIT00000009812	41.1365	-1.10781	0.27144	-4.08124	0.000264074	DCN1-like protein 5	protein_coding	Starved|Fed	Cluster 1
ENSONIT00000066267	34.6656	-1.10797	0.19943	-5.55566	2.84523e-07	biorientation of chromosomes in cell division 1	protein_coding	Starved|Fed	Cluster 1
ENSONIT00000018348	26.418	-1.10892	0.317725	-3.49019	0.00225008	probable enoyl-CoA hydratase	protein_coding	Starved|Fed	Cluster 1
ENSONIT00000092381	956.4	-1.10999	0.129823	-8.55004	3.64853e-16	zinc finger protein 706	protein_coding	Starved|Fed	Cluster 1
ENSONIT00000084865	126.824	-1.11288	0.165433	-6.72711	2.73126e-10	coiled-coil domain containing 9B	protein_coding	Starved|Fed	Cluster 1
ENSONIT00000004261	2602.16	-1.11314	0.186165	-5.97929	2.70268e-08	ATP synthase F(0) complex subunit C2, mitochondrial	protein_coding	Starved|Fed	Cluster 1
ENSONIT00000055566	88.5393	-1.11338	0.465185	-2.39341	0.0498133	deoxyhypusine synthase	protein_coding	Starved|Fed	Cluster 1
ENSONIT00000036427	1094.69	-1.11472	0.150239	-7.41967	2.32771e-12	NADH:ubiquinone oxidoreductase subunit B7	protein_coding	Starved|Fed	Cluster 1
ENSONIT00000000611	58.2842	-1.11591	0.267325	-4.17437	0.000183319	distal membrane arm assembly complex 2 like	protein_coding	Starved|Fed	Cluster 1
ENSONIT00000087561	13.383	-1.1175	0.357031	-3.13	0.00708659	0	protein_coding	Starved|Fed	Cluster 1
ENSONIT00000002155	139.912	-1.11878	0.200811	-5.5713	2.61759e-07	coproporphyrinogen oxidase	protein_coding	Starved|Fed	Cluster 1
ENSONIT00000017892	19.3716	-1.11891	0.272232	-4.11015	0.000235949	chromosome 2 open reading frame 49	protein_coding	Starved|Fed	Cluster 1
ENSONIT00000025823	107.469	-1.11924	0.210234	-5.32378	9.60795e-07	non-POU domain containing octamer binding	protein_coding	Starved|Fed	Cluster 1
ENSONIT00000040598	128.332	-1.11942	0.271478	-4.12342	0.000224305	isocitrate dehydrogenase	protein_coding	Starved|Fed	Cluster 1
ENSONIT00000049916	46.1421	-1.12113	0.216456	-5.17951	1.98516e-06	linkage group 17 C1orf52 homolog	protein_coding	Starved|Fed	Cluster 1
TCONSR_00048188	190.824	-1.12366	0.177412	-6.33363	3.29149e-09	#N/A	lncRNA	Starved|Fed	Cluster 1
ENSONIT00000054975	4346.5	-1.12487	0.265568	-4.23572	0.000143516	ribosomal protein S12	protein_coding	Starved|Fed	Cluster 1
ENSONIT00000019773	1802.93	-1.12518	0.172128	-6.5369	9.26027e-10	NADH:ubiquinone oxidoreductase subunit AB1	protein_coding	Starved|Fed	Cluster 1
ENSONIT00000021385	83.3544	-1.12656	0.292914	-3.84605	0.000644836	NEDD8-activating enzyme E1 catalytic subunit	protein_coding	Starved|Fed	Cluster 1
ENSONIT00000068564	13.3953	-1.12683	0.427834	-2.63379	0.0279556	ubiquitin conjugating enzyme E2 T	protein_coding	Starved|Fed	Cluster 1
ENSONIT00000017859	1430.58	-1.12752	0.181494	-6.21241	6.89988e-09	NADH:ubiquinone oxidoreductase subunit A5	protein_coding	Starved|Fed	Cluster 1
ENSONIT00000069909	9.85137	-1.12779	0.356527	-3.16326	0.00641087	asparagine synthetase (glutamine-hydrolyzing)	protein_coding	Starved|Fed	Cluster 1
ENSONIT00000016780	140.004	-1.12869	0.211299	-5.34166	8.78388e-07	spectrin repeat containing, nuclear envelope 1a	protein_coding	Starved|Fed	Cluster 1
ENSONIT00000034104	117.577	-1.12898	0.37335	-3.02393	0.00968841	transportin 1	protein_coding	Starved|Fed	Cluster 1
ENSONIT00000059814	58.176	-1.13049	0.29744	-3.80074	0.000759243	HemK methyltransferase family member 1	protein_coding	Starved|Fed	Cluster 1
ENSONIT00000051035	182.384	-1.13192	0.316685	-3.57428	0.00169343	calcium/calmodulin-dependent protein kinase type II subunit beta	protein_coding	Starved|Fed	Cluster 1
ENSONIT00000015431	16.4668	-1.13293	0.43885	-2.58159	0.031846	homeobox protein Hox-C5a	protein_coding	Starved|Fed	Cluster 1
ENSONIT00000022146	31.8674	-1.13347	0.252071	-4.49664	4.81661e-05	PRELI domain-containing protein 1, mitochondrial	protein_coding	Starved|Fed	Cluster 1
ENSONIT00000063934	14.8764	-1.13376	0.360312	-3.14661	0.00674363	0	protein_coding	Starved|Fed	Cluster 1
ENSONIT00000056892	903.048	-1.13411	0.21555	-5.26145	1.3179e-06	transmembrane protein 182	protein_coding	Starved|Fed	Cluster 1
ENSONIT00000081175	4957.92	-1.13428	0.468113	-2.42309	0.0465195	Y-box binding protein 1	protein_coding	Starved|Fed	Cluster 1
ENSONIT00000000936	44.931	-1.13435	0.247232	-4.58821	3.2322e-05	ecdysoneless cell cycle regulator	protein_coding	Starved|Fed	Cluster 1
ENSONIT00000079834	120.927	-1.13438	0.159135	-7.12838	1.83613e-11	transmembrane emp24 domain-containing protein 5	protein_coding	Starved|Fed	Cluster 1
ENSONIT00000076161	477.223	-1.13529	0.305846	-3.71196	0.00104466	0	protein_coding	Starved|Fed	Cluster 1
ENSONIT00000007245	32.5869	-1.13649	0.282965	-4.01636	0.0003404	katanin regulatory subunit B1 like 1	protein_coding	Starved|Fed	Cluster 1
ENSONIT00000089294	38.7131	-1.13743	0.248404	-4.57895	3.36872e-05	0	protein_coding	Starved|Fed	Cluster 1
ENSONIT00000036338	618.729	-1.13817	0.259364	-4.38832	7.6525e-05	peptidylprolyl isomerase B	protein_coding	Starved|Fed	Cluster 1
ENSONIT00000056260	22.3694	-1.13838	0.340283	-3.3454	0.00361891	pleckstrin and Sec7 domain containing 2	protein_coding	Starved|Fed	Cluster 1
ENSONIT00000086043	16.2461	-1.13919	0.29336	-3.88325	0.000561429	zinc finger DHHC-type containing 24	protein_coding	Starved|Fed	Cluster 1
ENSONIT00000090375	835.083	-1.14403	0.15847	-7.21919	9.71534e-12	succinate-CoA ligase alpha subunit	protein_coding	Starved|Fed	Cluster 1
ENSONIT00000083436	470.683	-1.14455	0.142093	-8.05494	2.00047e-14	parvin beta	protein_coding	Starved|Fed	Cluster 1
ENSONIT00000012789	93.6713	-1.14546	0.273019	-4.19555	0.000168651	serum response factor	protein_coding	Starved|Fed	Cluster 1
ENSONIT00000025003	194.795	-1.14716	0.143326	-8.00387	2.98515e-14	Rac family small GTPase 1	protein_coding	Starved|Fed	Cluster 1
ENSONIT00000062298	48.8855	-1.14766	0.294197	-3.90098	0.000525946	protein phosphatase methylesterase 1	protein_coding	Starved|Fed	Cluster 1
ENSONIT00000049049	8.26743	-1.14862	0.46549	-2.46756	0.0419455	SIN3-HDAC complex associated factor, like	protein_coding	Starved|Fed	Cluster 1
ENSONIT00000001369	1085.09	-1.14934	0.171102	-6.71727	2.91145e-10	DnaJ heat shock protein family (Hsp40) member C7	protein_coding	Starved|Fed	Cluster 1
ENSONIT00000016586	291.335	-1.14994	0.38509	-2.98615	0.0108009	adenine phosphoribosyltransferase	protein_coding	Starved|Fed	Cluster 1
ENSONIT00000048527	48.1652	-1.15162	0.20998	-5.48441	4.16352e-07	chromobox protein homolog 3	protein_coding	Starved|Fed	Cluster 1
ENSONIT00000023094	13.9702	-1.15338	0.381873	-3.02033	0.00979551	rho GTPase-activating protein 19	protein_coding	Starved|Fed	Cluster 1
ENSONIT00000002768	11.4245	-1.15462	0.482285	-2.39407	0.0497372	apoptosis-associated speck-like protein containing a CARD	protein_coding	Starved|Fed	Cluster 1
ENSONIT00000074031	31.6453	-1.15469	0.241884	-4.77374	1.39788e-05	ciliary neurotrophic factor receptor	protein_coding	Starved|Fed	Cluster 1
ENSONIT00000022129	39.5644	-1.15822	0.249159	-4.64853	2.46973e-05	inorganic pyrophosphatase 2	protein_coding	Starved|Fed	Cluster 1
ENSONIT00000035609	50.3123	-1.16042	0.198221	-5.85416	5.51566e-08	transmembrane protein 167B	protein_coding	Starved|Fed	Cluster 1
ENSONIT00000006571	367.505	-1.16062	0.206402	-5.62314	1.97684e-07	sperm associated antigen 7	protein_coding	Starved|Fed	Cluster 1
ENSONIT00000071947	164.877	-1.1614	0.148008	-7.84686	9.90131e-14	progesterone receptor membrane component 2	protein_coding	Starved|Fed	Cluster 1
ENSONIT00000013200	110.212	-1.16174	0.241774	-4.80506	1.20861e-05	calponin-2	protein_coding	Starved|Fed	Cluster 1
ENSONIT00000053552	13.4788	-1.16347	0.374032	-3.11061	0.00751039	RNA polymerase III subunit A	protein_coding	Starved|Fed	Cluster 1
ENSONIT00000072575	64.2158	-1.16394	0.276355	-4.21175	0.00015824	NADH:ubiquinone oxidoreductase complex assembly factor 3	protein_coding	Starved|Fed	Cluster 1
ENSONIT00000078169	114.662	-1.16417	0.276839	-4.20524	0.00016234	0	protein_coding	Starved|Fed	Cluster 1
ENSONIT00000082262	128.669	-1.16476	0.268963	-4.33055	9.75627e-05	terminal nucleotidyltransferase 5B	protein_coding	Starved|Fed	Cluster 1
ENSONIT00000012645	6.84993	-1.16502	0.398357	-2.92456	0.0128473	McKusick-Kaufman syndrome	protein_coding	Starved|Fed	Cluster 1
ENSONIT00000034280	26.2077	-1.16599	0.430605	-2.70779	0.0230504	anoctamin 10	protein_coding	Starved|Fed	Cluster 1
ENSONIT00000039185	25.991	-1.16679	0.33739	-3.45827	0.0025079	phosphoinositide-3-kinase, regulatory subunit 3a (gamma)	protein_coding	Starved|Fed	Cluster 1
ENSONIT00000077214	375.072	-1.16759	0.349238	-3.34324	0.00364268	actin alpha 2, smooth muscle	protein_coding	Starved|Fed	Cluster 1
ENSONIT00000015475	70.1643	-1.1689	0.339532	-3.44269	0.00264211	pantothenate kinase 3	protein_coding	Starved|Fed	Cluster 1
ENSONIT00000056969	29.0385	-1.16925	0.379895	-3.07781	0.00827181	N(alpha)-acetyltransferase 40, NatD catalytic subunit	protein_coding	Starved|Fed	Cluster 1
ENSONIT00000003537	66.3673	-1.1702	0.221112	-5.29233	1.12441e-06	casein kinase II subunit beta	protein_coding	Starved|Fed	Cluster 1
ENSONIT00000092949	119.939	-1.17085	0.28822	-4.06236	0.000284676	ubiquitin domain-containing protein 2	protein_coding	Starved|Fed	Cluster 1
ENSONIT00000004874	77.756	-1.17277	0.28387	-4.13138	0.000217164	annexin A3	protein_coding	Starved|Fed	Cluster 1
ENSONIT00000019783	248.611	-1.17651	0.200878	-5.85684	5.43834e-08	cytochrome c oxidase copper chaperone	protein_coding	Starved|Fed	Cluster 1
ENSONIT00000020455	67.6704	-1.17723	0.272858	-4.31444	0.000104163	sialic acid synthase	protein_coding	Starved|Fed	Cluster 1
ENSONIT00000007548	20.7424	-1.1774	0.262662	-4.48255	5.12206e-05	non-SMC condensin II complex subunit G2	protein_coding	Starved|Fed	Cluster 1
ENSONIT00000047876	949.895	-1.17775	0.181946	-6.47309	1.38203e-09	NADH:ubiquinone oxidoreductase subunit A3	protein_coding	Starved|Fed	Cluster 1
ENSONIT00000020409	25.4368	-1.1781	0.272164	-4.32865	9.83148e-05	protein phosphatase 1, regulatory subunit 8b	protein_coding	Starved|Fed	Cluster 1
ENSONIT00000006283	43.9873	-1.17863	0.201839	-5.83949	5.98416e-08	B cell receptor associated protein 29	protein_coding	Starved|Fed	Cluster 1
ENSONIT00000020048	25.232	-1.17867	0.194185	-6.06983	1.60128e-08	phosphatidylinositol glycan anchor biosynthesis class F	protein_coding	Starved|Fed	Cluster 1
ENSONIT00000023372	37.0925	-1.17961	0.365263	-3.22948	0.00522511	NDC1 transmembrane nucleoporin	protein_coding	Starved|Fed	Cluster 1
ENSONIT00000085998	199.608	-1.1813	0.270998	-4.35907	8.65967e-05	phosphoribosyl pyrophosphate synthetase 1	protein_coding	Starved|Fed	Cluster 1
ENSONIT00000087677	44.2399	-1.1827	0.228022	-5.18679	1.91304e-06	tyrosine kinase non receptor 2	protein_coding	Starved|Fed	Cluster 1
ENSONIT00000055494	79.2739	-1.18275	0.289468	-4.08593	0.000259472	SEC31 homolog A, COPII coat complex component	protein_coding	Starved|Fed	Cluster 1
ENSONIT00000003983	83.5113	-1.18398	0.14545	-8.14013	1.02393e-14	WWC family member 3	protein_coding	Starved|Fed	Cluster 1
ENSONIT00000088478	49.2732	-1.18401	0.317687	-3.72695	0.000989542	EGF containing fibulin extracellular matrix protein 2a	protein_coding	Starved|Fed	Cluster 1
ENSONIT00000035249	31.3884	-1.18415	0.304001	-3.89522	0.000536913	protoporphyrinogen oxidase	protein_coding	Starved|Fed	Cluster 1
ENSONIT00000026661	53.6281	-1.18454	0.293953	-4.0297	0.000323369	frizzled-7-A	protein_coding	Starved|Fed	Cluster 1
ENSONIT00000003215	168.052	-1.185	0.168188	-7.04568	3.24672e-11	MCTS1 re-initiation and release factor	protein_coding	Starved|Fed	Cluster 1
ENSONIT00000060555	383.698	-1.18527	0.290214	-4.08413	0.000261117	S100 calcium binding protein A10a	protein_coding	Starved|Fed	Cluster 1
ENSONIT00000034723	33.9849	-1.18612	0.23124	-5.1294	2.55146e-06	vesicle transport protein GOT1B	protein_coding	Starved|Fed	Cluster 1
ENSONIT00000074480	317.293	-1.1867	0.191724	-6.18963	7.89926e-09	aurora kinase A interacting protein 1	protein_coding	Starved|Fed	Cluster 1
ENSONIT00000013565	119.418	-1.18764	0.143755	-8.26154	3.86573e-15	LSM1 homolog, mRNA degradation associated	protein_coding	Starved|Fed	Cluster 1
ENSONIT00000090106	376.434	-1.18799	0.287687	-4.12946	0.000218836	muscleblind-like splicing regulator 1	protein_coding	Starved|Fed	Cluster 1
ENSONIT00000003100	219.033	-1.18843	0.2592	-4.58496	3.27866e-05	enolase 1	protein_coding	Starved|Fed	Cluster 1
ENSONIT00000069354	6.86364	-1.18857	0.396855	-2.99496	0.0105356	elongation of very long chain fatty acids protein 6	protein_coding	Starved|Fed	Cluster 1
ENSONIT00000015331	32.3764	-1.18997	0.267128	-4.45468	5.7744e-05	junctional adhesion molecule 2	protein_coding	Starved|Fed	Cluster 1
ENSONIT00000014902	14.4181	-1.19074	0.318269	-3.74129	0.000939047	nudix (nucleoside diphosphate linked moiety X)-type motif 5	protein_coding	Starved|Fed	Cluster 1
ENSONIT00000011487	33.6814	-1.1908	0.452242	-2.6331	0.0280018	0	protein_coding	Starved|Fed	Cluster 1
ENSONIT00000063362	19.471	-1.1934	0.240758	-4.95683	5.90515e-06	transmembrane protein 220	protein_coding	Starved|Fed	Cluster 1
ENSONIT00000013025	11.3838	-1.19957	0.331397	-3.61975	0.00144406	sideroflexin 4	protein_coding	Starved|Fed	Cluster 1
ENSONIT00000018428	26.207	-1.20075	0.312287	-3.84504	0.000646895	GDP-D-glucose phosphorylase 1	protein_coding	Starved|Fed	Cluster 1
ENSONIT00000012416	61.9418	-1.20116	0.210296	-5.71174	1.21409e-07	pyridine nucleotide-disulphide oxidoreductase domain 1	protein_coding	Starved|Fed	Cluster 1
ENSONIT00000037462	344.314	-1.20162	0.344258	-3.49047	0.0022486	ribosomal protein S29	protein_coding	Starved|Fed	Cluster 1
ENSONIT00000023151	9.10275	-1.20201	0.391154	-3.07298	0.00839546	HAUS augmin like complex subunit 4	protein_coding	Starved|Fed	Cluster 1
ENSONIT00000017166	79.0695	-1.2024	0.326573	-3.68186	0.00116426	clustered mitochondria protein homolog	protein_coding	Starved|Fed	Cluster 1
ENSONIT00000061533	79.2744	-1.20279	0.363749	-3.30664	0.00409575	myosin regulatory light polypeptide 9	protein_coding	Starved|Fed	Cluster 1
ENSONIT00000055669	126.884	-1.20629	0.250726	-4.81118	1.17642e-05	28 kDa heat- and acid-stable phosphoprotein	protein_coding	Starved|Fed	Cluster 1
ENSONIT00000067150	35.6199	-1.20719	0.402476	-2.9994	0.0104054	deoxynucleoside triphosphate triphosphohydrolase SAMHD1	protein_coding	Starved|Fed	Cluster 1
ENSONIT00000053408	35.5799	-1.20734	0.397717	-3.03568	0.00936103	ETS translocation variant 5	protein_coding	Starved|Fed	Cluster 1
ENSONIT00000021539	17.2064	-1.2097	0.436525	-2.77121	0.0195516	PHD finger protein 10	protein_coding	Starved|Fed	Cluster 1
ENSONIT00000016656	8.07399	-1.20977	0.350395	-3.4526	0.00255614	SAP30 like	protein_coding	Starved|Fed	Cluster 1
ENSONIT00000017351	302.791	-1.21002	0.206254	-5.86665	5.14705e-08	NAD(P)HX epimerase	protein_coding	Starved|Fed	Cluster 1
ENSONIT00000087264	343.988	-1.21351	0.171415	-7.07938	2.57356e-11	histone H2A.V	protein_coding	Starved|Fed	Cluster 1
ENSONIT00000040929	77.9102	-1.21413	0.493254	-2.46147	0.0425236	tubulin, beta 2b	protein_coding	Starved|Fed	Cluster 1
ENSONIT00000024467	60.2158	-1.21577	0.479287	-2.53662	0.0355434	xylosyltransferase 2	protein_coding	Starved|Fed	Cluster 1
ENSONIT00000065646	23.9033	-1.2161	0.467687	-2.60025	0.0304075	actin related protein 2/3 complex, subunit 4	protein_coding	Starved|Fed	Cluster 1
ENSONIT00000001704	22.3963	-1.21645	0.294889	-4.12512	0.000222766	glycoprotein endo-alpha-1,2-mannosidase	protein_coding	Starved|Fed	Cluster 1
ENSONIT00000093528	12.9078	-1.21667	0.432801	-2.81115	0.0175795	0	lncRNA	Starved|Fed	Cluster 1
ENSONIT00000017224	4.74768	-1.21732	0.413245	-2.94575	0.012111	0	protein_coding	Starved|Fed	Cluster 1
ENSONIT00000002956	132.363	-1.21738	0.251721	-4.83623	1.04705e-05	cartilage associated protein	protein_coding	Starved|Fed	Cluster 1
ENSONIT00000017008	852.961	-1.2184	0.302181	-4.03204	0.000320379	N-lysine methyltransferase SMYD2	protein_coding	Starved|Fed	Cluster 1
ENSONIT00000022668	33.0361	-1.21919	0.211999	-5.75092	9.76875e-08	ras homolog gene family, member Ac	protein_coding	Starved|Fed	Cluster 1
ENSONIT00000011623	20.811	-1.22059	0.247849	-4.92473	6.8995e-06	BCAS2 pre-mRNA processing factor	protein_coding	Starved|Fed	Cluster 1
ENSONIT00000038213	62.8976	-1.22232	0.487494	-2.50735	0.0381465	transmembrane protein 41B	protein_coding	Starved|Fed	Cluster 1
ENSONIT00000055948	17.6164	-1.22259	0.343872	-3.55535	0.00180524	LIM domain only 4a	protein_coding	Starved|Fed	Cluster 1
ENSONIT00000074054	133.874	-1.22551	0.350137	-3.50008	0.00217734	atonal bHLH transcription factor 8	protein_coding	Starved|Fed	Cluster 1
ENSONIT00000022400	130.048	-1.22573	0.274923	-4.45847	5.68241e-05	proheparin-binding EGF-like growth factor	protein_coding	Starved|Fed	Cluster 1
ENSONIT00000013448	11.3045	-1.22771	0.501369	-2.44872	0.0438251	serine/threonine-protein phosphatase 2A 55 kDa regulatory subunit B alpha isoform	protein_coding	Starved|Fed	Cluster 1
ENSONIT00000044015	19.048	-1.22828	0.491696	-2.49805	0.0389953	transmembrane protein 120B	protein_coding	Starved|Fed	Cluster 1
ENSONIT00000042061	3.5619	-1.22939	0.49765	-2.47039	0.0416856	linkage group 17 C1orf53 homolog	protein_coding	Starved|Fed	Cluster 1
ENSONIT00000081105	77.0286	-1.22948	0.150375	-8.17606	7.69785e-15	RNA guanine-7 methyltransferase activating subunit	protein_coding	Starved|Fed	Cluster 1
ENSONIT00000020478	98.2436	-1.23137	0.296474	-4.15338	0.000198758	DEAD-box helicase 3 X-linked	protein_coding	Starved|Fed	Cluster 1
ENSONIT00000035280	6.15742	-1.23204	0.465195	-2.64844	0.0269511	cytochrome b561 domain-containing protein 2	protein_coding	Starved|Fed	Cluster 1
ENSONIT00000085659	439.905	-1.23322	0.296794	-4.15516	0.000197422	LIM and calponin homology domains-containing protein 1	protein_coding	Starved|Fed	Cluster 1
ENSONIT00000003458	88.3181	-1.23351	0.22775	-5.41607	5.9688e-07	phosphatidylinositol 3,4,5-trisphosphate 5-phosphatase 2B	protein_coding	Starved|Fed	Cluster 1
ENSONIT00000086989	37.8326	-1.23353	0.218608	-5.64265	1.77837e-07	Rho guanine nucleotide exchange factor 7	protein_coding	Starved|Fed	Cluster 1
ENSONIT00000001587	19.1691	-1.23407	0.350227	-3.52363	0.00201289	mRNA decay activator protein ZFP36L1	protein_coding	Starved|Fed	Cluster 1
ENSONIT00000018544	10.1157	-1.23476	0.390098	-3.16525	0.00637201	KRAS proto-oncogene, GTPase	protein_coding	Starved|Fed	Cluster 1
ENSONIT00000093016	71.6208	-1.23572	0.290775	-4.24974	0.000135515	Rho family GTPase 3	protein_coding	Starved|Fed	Cluster 1
ENSONIT00000072837	210.527	-1.23579	0.353268	-3.49815	0.00219107	dual specificity mitogen-activated protein kinase kinase 6	protein_coding	Starved|Fed	Cluster 1
ENSONIT00000018343	167.607	-1.23627	0.256398	-4.82169	1.11915e-05	3-hydroxybutyrate dehydrogenase 2	protein_coding	Starved|Fed	Cluster 1
ENSONIT00000033993	44.9149	-1.2367	0.22702	-5.44756	5.05176e-07	DLG associated protein 5	protein_coding	Starved|Fed	Cluster 1
ENSONIT00000001699	81.7419	-1.23812	0.162758	-7.60709	5.97998e-13	endoplasmic reticulum junction formation protein lunapark-B	protein_coding	Starved|Fed	Cluster 1
ENSONIT00000019808	66.5519	-1.23877	0.270703	-4.57613	3.41085e-05	crystallin, lambda 1	protein_coding	Starved|Fed	Cluster 1
ENSONIT00000021038	6.38349	-1.23892	0.511616	-2.42159	0.0466618	POU class 6 homeobox 1	protein_coding	Starved|Fed	Cluster 1
ENSONIT00000014447	25.505	-1.24153	0.455906	-2.72321	0.0221771	kinesin family member 22	protein_coding	Starved|Fed	Cluster 1
ENSONIT00000013571	1920.48	-1.24797	0.381607	-3.2703	0.00459316	troponin I, fast skeletal muscle	protein_coding	Starved|Fed	Cluster 1
ENSONIT00000007305	8.05995	-1.24826	0.371409	-3.36087	0.00344291	zinc finger and BTB domain containing 47	protein_coding	Starved|Fed	Cluster 1
ENSONIT00000054158	148.231	-1.24944	0.218998	-5.70527	1.2564e-07	DLG associated protein 1	protein_coding	Starved|Fed	Cluster 1
ENSONIT00000006818	104.602	-1.24994	0.341172	-3.66367	0.00124062	transmembrane protein 179	protein_coding	Starved|Fed	Cluster 1
ENSONIT00000074391	52.7016	-1.25082	0.288514	-4.33538	9.56444e-05	adenylosuccinate synthase, like	protein_coding	Starved|Fed	Cluster 1
ENSONIT00000048296	243.299	-1.25182	0.207011	-6.04711	1.83023e-08	peroxiredoxin-4	protein_coding	Starved|Fed	Cluster 1
ENSONIT00000023179	76.0214	-1.25422	0.313817	-3.99665	0.000366711	solute carrier family 25 member 16	protein_coding	Starved|Fed	Cluster 1
ENSONIT00000037269	48.1353	-1.25576	0.219323	-5.72564	1.123e-07	dimethylarginine dimethylaminohydrolase 2	protein_coding	Starved|Fed	Cluster 1
ENSONIT00000088665	38.3833	-1.25778	0.41787	-3.00998	0.0100891	FKBP prolyl isomerase 11	protein_coding	Starved|Fed	Cluster 1
ENSONIT00000001519	13.2125	-1.26018	0.372329	-3.3846	0.00319774	myosin light chain kinase, smooth muscle	protein_coding	Starved|Fed	Cluster 1
ENSONIT00000066474	2096.06	-1.26033	0.330675	-3.81137	0.000730962	tubulin alpha chain-like	protein_coding	Starved|Fed	Cluster 1
ENSONIT00000006529	467.754	-1.26043	0.266599	-4.72782	1.7238e-05	sarcalumenin	protein_coding	Starved|Fed	Cluster 1
ENSONIT00000068963	40.6492	-1.26093	0.207811	-6.06766	1.62241e-08	ADP ribosylation factor like GTPase 14 effector protein	protein_coding	Starved|Fed	Cluster 1
ENSONIT00000049460	152.594	-1.26198	0.35106	-3.59477	0.00157793	peroxisomal biogenesis factor 5	protein_coding	Starved|Fed	Cluster 1
ENSONIT00000009736	192.376	-1.2642	0.141537	-8.93195	1.41491e-17	probable histone deacetylase 1-B	protein_coding	Starved|Fed	Cluster 1
ENSONIT00000015346	82.5314	-1.26438	0.227437	-5.55926	2.79382e-07	muscleblind-like protein 2a	protein_coding	Starved|Fed	Cluster 1
ENSONIT00000018688	45.1312	-1.26444	0.388225	-3.25696	0.00479602	acyl-CoA synthetase short chain family member 2	protein_coding	Starved|Fed	Cluster 1
ENSONIT00000067075	8.76499	-1.26778	0.406188	-3.12115	0.00727979	guanine nucleotide-binding protein subunit alpha-11	protein_coding	Starved|Fed	Cluster 1
ENSONIT00000020026	161.403	-1.26947	0.239187	-5.30743	1.04246e-06	pentatricopeptide repeat domain 3	protein_coding	Starved|Fed	Cluster 1
ENSONIT00000075810	34.9134	-1.27096	0.244516	-5.19787	1.80957e-06	lamina-associated polypeptide 2, isoforms beta/delta/epsilon/gamma	protein_coding	Starved|Fed	Cluster 1
ENSONIT00000061740	22.8164	-1.27151	0.374075	-3.39908	0.00305217	succinyl-CoA:glutarate-CoA transferase	protein_coding	Starved|Fed	Cluster 1
ENSONIT00000071595	2181.2	-1.2725	0.158326	-8.03723	2.29384e-14	ATP synthase F1 subunit delta	protein_coding	Starved|Fed	Cluster 1
ENSONIT00000018520	128.194	-1.27285	0.367049	-3.4678	0.0024294	TEA domain transcription factor 3	protein_coding	Starved|Fed	Cluster 1
ENSONIT00000015113	589.103	-1.27333	0.177508	-7.17336	1.33849e-11	sorting and assembly machinery component 50 homolog B	protein_coding	Starved|Fed	Cluster 1
ENSONIT00000024716	13.6001	-1.27417	0.326901	-3.89773	0.000532056	tripartite motif containing 65	protein_coding	Starved|Fed	Cluster 1
ENSONIT00000084522	15.7298	-1.27542	0.317905	-4.01196	0.000346159	ANTXR cell adhesion molecule 2b	protein_coding	Starved|Fed	Cluster 1
ENSONIT00000051964	92.3696	-1.2773	0.22448	-5.69003	1.36783e-07	cytochrome c oxidase assembly factor 3 homolog, mitochondrial	protein_coding	Starved|Fed	Cluster 1
ENSONIT00000003209	29.2177	-1.27799	0.223009	-5.73066	1.09237e-07	GATA zinc finger domain containing 1	protein_coding	Starved|Fed	Cluster 1
ENSONIT00000014337	71.6838	-1.27911	0.205488	-6.22472	6.40178e-09	solute carrier family 16 member 10	protein_coding	Starved|Fed	Cluster 1
ENSONIT00000020435	210.438	-1.27926	0.420087	-3.04523	0.00909933	tropomodulin 1	protein_coding	Starved|Fed	Cluster 1
ENSONIT00000082425	100.713	-1.28049	0.504579	-2.53774	0.0354604	dual specificity mitogen-activated protein kinase kinase 6	protein_coding	Starved|Fed	Cluster 1
ENSONIT00000010956	57.0016	-1.28062	0.305971	-4.18545	0.00017554	integrin subunit alpha 6	protein_coding	Starved|Fed	Cluster 1
ENSONIT00000026416	79.8113	-1.2821	0.252456	-5.07852	3.27901e-06	shaker-related potassium channel tsha2-like	protein_coding	Starved|Fed	Cluster 1
ENSONIT00000036016	48.732	-1.28212	0.238466	-5.37654	7.3453e-07	ELAV-like protein 1	protein_coding	Starved|Fed	Cluster 1
ENSONIT00000058626	33.6847	-1.28269	0.433008	-2.96228	0.0115683	IQ motif containing GTPase activating protein 1	protein_coding	Starved|Fed	Cluster 1
ENSONIT00000070998	51.1199	-1.28301	0.208126	-6.16457	9.17066e-09	ERH mRNA splicing and mitosis factor	protein_coding	Starved|Fed	Cluster 1
ENSONIT00000009760	101.936	-1.28568	0.265783	-4.83735	1.04259e-05	lamin B2	protein_coding	Starved|Fed	Cluster 1
ENSONIT00000010991	61.5637	-1.28605	0.310218	-4.14564	0.000205296	LIM domain kinase 1	protein_coding	Starved|Fed	Cluster 1
ENSONIT00000004369	1128.6	-1.28653	0.138313	-9.30155	5.3616e-19	CD81 molecule	protein_coding	Starved|Fed	Cluster 1
ENSONIT00000036002	7.34602	-1.28815	0.42244	-3.0493	0.00899432	MIS18 kinetochore protein A	protein_coding	Starved|Fed	Cluster 1
ENSONIT00000009122	59.5648	-1.28899	0.164908	-7.81641	1.25063e-13	2-aminoethanethiol dioxygenase	protein_coding	Starved|Fed	Cluster 1
ENSONIT00000018326	15.1686	-1.29001	0.423268	-3.04773	0.00903535	biogenesis of lysosomal organelles complex 1 subunit 5	protein_coding	Starved|Fed	Cluster 1
ENSONIT00000015043	186.856	-1.29068	0.209611	-6.15749	9.57156e-09	RNA transcription, translation and transport factor	protein_coding	Starved|Fed	Cluster 1
ENSONIT00000084953	14.3611	-1.29088	0.381205	-3.38632	0.00318187	integrin, beta 6	protein_coding	Starved|Fed	Cluster 1
ENSONIT00000045036	5.96997	-1.29154	0.43291	-2.9834	0.0108839	A-kinase interacting protein 1	protein_coding	Starved|Fed	Cluster 1
ENSONIT00000007513	68.429	-1.29332	0.327829	-3.9451	0.000445631	0	protein_coding	Starved|Fed	Cluster 1
ENSONIT00000013593	48.7116	-1.29386	0.454208	-2.84862	0.015883	leucine-rich repeat and transmembrane domain-containing protein 2	protein_coding	Starved|Fed	Cluster 1
ENSONIT00000002303	15.0075	-1.29557	0.40881	-3.16913	0.00629666	actin related protein 8	protein_coding	Starved|Fed	Cluster 1
ENSONIT00000019719	26.4183	-1.29589	0.222181	-5.8326	6.2204e-08	synaptogyrin 3	protein_coding	Starved|Fed	Cluster 1
ENSONIT00000085602	14.3531	-1.2961	0.453714	-2.85665	0.0155224	karyopherin subunit alpha 2	protein_coding	Starved|Fed	Cluster 1
ENSONIT00000012721	27.3422	-1.29687	0.242467	-5.34865	8.47694e-07	BRISC and BRCA1 A complex member 1	protein_coding	Starved|Fed	Cluster 1
ENSONIT00000025391	3.65373	-1.29704	0.489813	-2.64803	0.0269774	putative E3 ubiquitin-protein ligase UBR7	protein_coding	Starved|Fed	Cluster 1
ENSONIT00000012124	402.061	-1.29868	0.26052	-4.98496	5.16312e-06	cytochrome c-type heme lyase	protein_coding	Starved|Fed	Cluster 1
ENSONIT00000066554	13.4677	-1.29912	0.362966	-3.57917	0.0016646	cytosolic sulfotransferase 3	protein_coding	Starved|Fed	Cluster 1
ENSONIT00000026171	117.437	-1.30027	0.224376	-5.79503	7.66713e-08	glutaredoxin 3	protein_coding	Starved|Fed	Cluster 1
ENSONIT00000034110	212.262	-1.3007	0.148347	-8.76793	5.86491e-17	HIG1 hypoxia inducible domain family member 2A	protein_coding	Starved|Fed	Cluster 1
ENSONIT00000003018	40.6243	-1.30107	0.482786	-2.69492	0.0238448	sterile alpha motif domain containing 11	protein_coding	Starved|Fed	Cluster 1
ENSONIT00000013968	38.3294	-1.30172	0.275685	-4.72178	1.77387e-05	PGAM family member 5, mitochondrial serine/threonine protein phosphatase	protein_coding	Starved|Fed	Cluster 1
ENSONIT00000013912	31.0882	-1.3019	0.338365	-3.84763	0.000641104	GRAM domain-containing protein 2B	protein_coding	Starved|Fed	Cluster 1
ENSONIT00000015979	1269.72	-1.30454	0.150704	-8.6563	1.50044e-16	NADH:ubiquinone oxidoreductase core subunit S7	protein_coding	Starved|Fed	Cluster 1
ENSONIT00000014463	78.0885	-1.30488	0.275589	-4.73487	1.66997e-05	mitochondrial ribosomal protein S24	protein_coding	Starved|Fed	Cluster 1
ENSONIT00000064807	143.46	-1.3058	0.254393	-5.13299	2.50577e-06	fumarylacetoacetate hydrolase domain containing 2A	protein_coding	Starved|Fed	Cluster 1
ENSONIT00000013782	125.83	-1.30719	0.184341	-7.09115	2.37848e-11	charged multivesicular body protein 1A	protein_coding	Starved|Fed	Cluster 1
ENSONIT00000019780	87.2483	-1.30743	0.249018	-5.25034	1.39507e-06	RWD domain containing 4	protein_coding	Starved|Fed	Cluster 1
ENSONIT00000004053	33.5882	-1.30847	0.275303	-4.75283	1.54026e-05	cleavage stimulation factor subunit 1	protein_coding	Starved|Fed	Cluster 1
ENSONIT00000009046	98.743	-1.31353	0.439401	-2.98937	0.010703	phospholipase C delta 4	protein_coding	Starved|Fed	Cluster 1
ENSONIT00000074337	13.3571	-1.31373	0.488584	-2.68885	0.0242207	dehydrogenase/reductase SDR family member 11	protein_coding	Starved|Fed	Cluster 1
ENSONIT00000042653	15.0402	-1.31408	0.291824	-4.50299	4.68432e-05	0	protein_coding	Starved|Fed	Cluster 1
ENSONIT00000042641	512.272	-1.31489	0.150798	-8.71954	8.78095e-17	serine and arginine rich splicing factor 5	protein_coding	Starved|Fed	Cluster 1
ENSONIT00000056296	365.467	-1.31633	0.255346	-5.1551	2.24462e-06	SET and MYND domain containing 1b	protein_coding	Starved|Fed	Cluster 1
ENSONIT00000025795	9.29743	-1.3179	0.414417	-3.18013	0.00608566	fukutin related protein	protein_coding	Starved|Fed	Cluster 1
ENSONIT00000058866	90.7363	-1.3201	0.160242	-8.23813	4.67287e-15	cytochrome c oxidase assembly factor 5	protein_coding	Starved|Fed	Cluster 1
ENSONIT00000020536	16.1231	-1.32318	0.310171	-4.26596	0.000126941	7-methylguanosine phosphate-specific 5'-nucleotidase	protein_coding	Starved|Fed	Cluster 1
ENSONIT00000015454	82.9254	-1.325	0.312395	-4.24143	0.000140141	basic helix-loop-helix transcription factor scleraxis	protein_coding	Starved|Fed	Cluster 1
ENSONIT00000033358	483.04	-1.32573	0.197983	-6.69615	3.34192e-10	prohibitin-2	protein_coding	Starved|Fed	Cluster 1
ENSONIT00000011498	74.2398	-1.32578	0.191741	-6.91442	7.8561e-11	pituitary homeobox 3	protein_coding	Starved|Fed	Cluster 1
ENSONIT00000025385	198.924	-1.32659	0.185573	-7.14858	1.59189e-11	receptor accessory protein 1	protein_coding	Starved|Fed	Cluster 1
ENSONIT00000025934	99.6776	-1.327	0.167366	-7.92873	5.31387e-14	family with sequence similarity 43 member A	protein_coding	Starved|Fed	Cluster 1
ENSONIT00000038388	260.949	-1.32738	0.22316	-5.94813	3.22694e-08	kinectin 1	protein_coding	Starved|Fed	Cluster 1
ENSONIT00000016923	16.1185	-1.32818	0.327453	-4.0561	0.000291611	HAUS augmin like complex subunit 6	protein_coding	Starved|Fed	Cluster 1
ENSONIT00000003861	33.7663	-1.33753	0.475396	-2.8135	0.0174643	RRAD, Ras related glycolysis inhibitor and calcium channel regulator	protein_coding	Starved|Fed	Cluster 1
ENSONIT00000092969	274.104	-1.33853	0.317037	-4.222	0.000151959	3-oxoacid CoA-transferase 1	protein_coding	Starved|Fed	Cluster 1
ENSONIT00000020933	71.2325	-1.34027	0.303729	-4.41274	6.89846e-05	polypyrimidine tract-binding protein 2	protein_coding	Starved|Fed	Cluster 1
ENSONIT00000024682	44.1151	-1.34124	0.342289	-3.91844	0.000492898	alpha-actinin-1	protein_coding	Starved|Fed	Cluster 1
ENSONIT00000035314	184.293	-1.34134	0.177742	-7.54657	9.33104e-13	zinc finger CCHC-type containing 17	protein_coding	Starved|Fed	Cluster 1
ENSONIT00000044839	26.5581	-1.34144	0.282626	-4.74633	1.58735e-05	PRA1 family protein 2	protein_coding	Starved|Fed	Cluster 1
ENSONIT00000058717	465.987	-1.34423	0.245426	-5.47713	4.32707e-07	0	protein_coding	Starved|Fed	Cluster 1
ENSONIT00000012796	1914.47	-1.34445	0.168545	-7.97683	3.69096e-14	NADH:ubiquinone oxidoreductase subunit A13	protein_coding	Starved|Fed	Cluster 1
ENSONIT00000075860	38.103	-1.34649	0.292549	-4.60262	3.03343e-05	si:ch211-51h9.6	protein_coding	Starved|Fed	Cluster 1
ENSONIT00000052190	29.8012	-1.34711	0.37685	-3.57466	0.00169165	NADH:ubiquinone oxidoreductase subunit A9a	protein_coding	Starved|Fed	Cluster 1
ENSONIT00000034825	121.423	-1.34751	0.171297	-7.86649	8.50562e-14	mitochondrial ribosomal protein L34	protein_coding	Starved|Fed	Cluster 1
ENSONIT00000006644	94.3797	-1.34775	0.253763	-5.31104	1.02344e-06	latent transforming growth factor beta binding protein 3	protein_coding	Starved|Fed	Cluster 1
ENSONIT00000016795	13.6375	-1.34966	0.50797	-2.65697	0.0263728	FAD dependent oxidoreductase domain containing 1	protein_coding	Starved|Fed	Cluster 1
ENSONIT00000085132	64.0133	-1.35063	0.227506	-5.93669	3.44604e-08	zgc:55558	protein_coding	Starved|Fed	Cluster 1
ENSONIT00000042432	549.32	-1.35104	0.240882	-5.60871	2.1339e-07	tubulin alpha chain	protein_coding	Starved|Fed	Cluster 1
ENSONIT00000090546	15.3275	-1.35186	0.30114	-4.48914	4.9763e-05	SLC35A4 upstream open reading frame protein	protein_coding	Starved|Fed	Cluster 1
ENSONIT00000013776	33.8803	-1.35279	0.464468	-2.91256	0.0132915	cyclin dependent kinase 10	protein_coding	Starved|Fed	Cluster 1
ENSONIT00000042220	91.8206	-1.35339	0.244073	-5.54504	3.01169e-07	DLG associated protein 1	protein_coding	Starved|Fed	Cluster 1
ENSONIT00000009002	27.6844	-1.35672	0.365425	-3.71272	0.00104245	E2F transcription factor 8	protein_coding	Starved|Fed	Cluster 1
ENSONIT00000006517	28.7649	-1.35772	0.245377	-5.53321	3.21256e-07	RNA polymerase II subunit G	protein_coding	Starved|Fed	Cluster 1
ENSONIT00000084804	28.5576	-1.35816	0.403682	-3.36444	0.00340487	inositol monophosphatase 1	protein_coding	Starved|Fed	Cluster 1
ENSONIT00000012353	12.9657	-1.36016	0.340136	-3.99888	0.000363675	phenylserine dehydratase	protein_coding	Starved|Fed	Cluster 1
ENSONIT00000080438	55.7604	-1.36121	0.29712	-4.58135	3.33253e-05	EGF containing fibulin extracellular matrix protein 1	protein_coding	Starved|Fed	Cluster 1
ENSONIT00000006836	100.054	-1.36345	0.265567	-5.13409	2.49378e-06	mitochondrial ribosomal protein S31	protein_coding	Starved|Fed	Cluster 1
ENSONIT00000001574	14.7186	-1.36362	0.364114	-3.74505	0.000926418	lectin, galactoside-binding-like b	protein_coding	Starved|Fed	Cluster 1
ENSONIT00000056682	84.4601	-1.36372	0.176438	-7.72921	2.4239e-13	ubiquitin specific peptidase 12	protein_coding	Starved|Fed	Cluster 1
ENSONIT00000011326	56.1589	-1.36446	0.333327	-4.09347	0.000252131	cellular repressor of E1A stimulated genes 1	protein_coding	Starved|Fed	Cluster 1
ENSONIT00000045229	61.9266	-1.36534	0.215719	-6.32923	3.38279e-09	ubiquitin conjugating enzyme E2 G1	protein_coding	Starved|Fed	Cluster 1
ENSONIT00000061996	87.0387	-1.36565	0.431824	-3.1625	0.00642405	heterogeneous nuclear ribonucleoprotein Q	protein_coding	Starved|Fed	Cluster 1
ENSONIT00000059658	3217.65	-1.36942	0.130789	-10.4704	6.793e-24	cytochrome c oxidase subunit 6C-1	protein_coding	Starved|Fed	Cluster 1
ENSONIT00000003299	100.505	-1.36946	0.184965	-7.40392	2.6078e-12	mitochondrial ribosomal protein L53	protein_coding	Starved|Fed	Cluster 1
ENSONIT00000064121	119.625	-1.37129	0.203066	-6.75289	2.30194e-10	extended synaptotagmin-like protein 1b	protein_coding	Starved|Fed	Cluster 1
ENSONIT00000075963	102.719	-1.37139	0.211395	-6.48735	1.2637e-09	mannose phosphate isomerase	protein_coding	Starved|Fed	Cluster 1
ENSONIT00000013029	882.573	-1.37254	0.157255	-8.72809	8.1641e-17	peroxiredoxin 3	protein_coding	Starved|Fed	Cluster 1
ENSONIT00000021267	78.038	-1.37309	0.212534	-6.46055	1.49597e-09	0	protein_coding	Starved|Fed	Cluster 1
ENSONIT00000021884	844.139	-1.3751	0.230135	-5.97519	2.76668e-08	caveolae-associated protein 4a-like	protein_coding	Starved|Fed	Cluster 1
ENSONIT00000055059	76.1623	-1.37581	0.271738	-5.06299	3.53315e-06	hes family bHLH transcription factor 1	protein_coding	Starved|Fed	Cluster 1
ENSONIT00000034097	38.6338	-1.37647	0.217319	-6.33386	3.28792e-09	HECT domain E3 ubiquitin protein ligase 4	protein_coding	Starved|Fed	Cluster 1
ENSONIT00000014435	238.015	-1.37894	0.168379	-8.18949	6.92798e-15	FAM3 metabolism regulating signaling molecule C	protein_coding	Starved|Fed	Cluster 1
ENSONIT00000087808	22.1071	-1.37929	0.2246	-6.1411	1.05541e-08	dnaJ homolog subfamily B member 9	protein_coding	Starved|Fed	Cluster 1
ENSONIT00000023825	29.9831	-1.37938	0.235586	-5.85511	5.48992e-08	SUZ domain-containing protein 1	protein_coding	Starved|Fed	Cluster 1
ENSONIT00000087890	44.8255	-1.38055	0.430567	-3.20634	0.00561065	dynamin 1-like	protein_coding	Starved|Fed	Cluster 1
ENSONIT00000044017	142.055	-1.38155	0.258283	-5.34896	8.46933e-07	5'-nucleotidase domain containing 3	protein_coding	Starved|Fed	Cluster 1
ENSONIT00000070596	55.3775	-1.38232	0.469365	-2.94509	0.0121351	small ubiquitin-related modifier 2	protein_coding	Starved|Fed	Cluster 1
ENSONIT00000025781	46.8085	-1.38282	0.197299	-7.00873	4.17125e-11	carbohydrate sulfotransferase 2	protein_coding	Starved|Fed	Cluster 1
ENSONIT00000005371	527.724	-1.38462	0.242044	-5.72053	1.15475e-07	GTPase activating protein (SH3 domain) binding protein 1	protein_coding	Starved|Fed	Cluster 1
ENSONIT00000011947	52.6425	-1.38559	0.182394	-7.5967	6.45597e-13	cyclin dependent kinase 5	protein_coding	Starved|Fed	Cluster 1
ENSONIT00000047507	5.55094	-1.38709	0.576662	-2.40537	0.0484595	protein phosphatase 1 regulatory subunit 12B	protein_coding	Starved|Fed	Cluster 1
ENSONIT00000072277	195.356	-1.38789	0.565982	-2.45218	0.0434547	trans-2,3-enoyl-CoA reductase	protein_coding	Starved|Fed	Cluster 1
ENSONIT00000022785	8.53213	-1.38847	0.433943	-3.19967	0.00572551	ferredoxin 2	protein_coding	Starved|Fed	Cluster 1
ENSONIT00000022614	10.6024	-1.38881	0.443221	-3.13345	0.00701768	deoxyribonuclease gamma	protein_coding	Starved|Fed	Cluster 1
ENSONIT00000052214	265.215	-1.38899	0.132779	-10.4609	7.47369e-24	KRIT1 ankyrin repeat containing	protein_coding	Starved|Fed	Cluster 1
ENSONIT00000015579	2119.71	-1.38921	0.306213	-4.53675	4.04136e-05	mitochondrial glutamate carrier 1	protein_coding	Starved|Fed	Cluster 1
ENSONIT00000080092	132.84	-1.39211	0.20584	-6.76306	2.1539e-10	hyaluronidase 2	protein_coding	Starved|Fed	Cluster 1
ENSONIT00000016177	34.2175	-1.39246	0.392583	-3.54692	0.00185963	translocase of inner mitochondrial membrane 22	protein_coding	Starved|Fed	Cluster 1
ENSONIT00000036099	17.1799	-1.39295	0.345494	-4.03176	0.000320648	0	protein_coding	Starved|Fed	Cluster 1
ENSONIT00000013174	6.87279	-1.39317	0.400289	-3.48041	0.00232659	seipin-like	protein_coding	Starved|Fed	Cluster 1
ENSONIT00000087201	226.657	-1.3935	0.297366	-4.68616	2.08144e-05	DEAD-box helicase 3 X-linked	protein_coding	Starved|Fed	Cluster 1
ENSONIT00000010123	37.0492	-1.39505	0.306499	-4.55156	3.79022e-05	protoporphyrinogen oxidase	protein_coding	Starved|Fed	Cluster 1
ENSONIT00000009855	3.00197	-1.39546	0.562689	-2.47998	0.0407153	proliferation and apoptosis adaptor protein 15	protein_coding	Starved|Fed	Cluster 1
ENSONIT00000082419	525.181	-1.39857	0.362797	-3.85498	0.000623504	serpin family F member 1	protein_coding	Starved|Fed	Cluster 1
ENSONIT00000080372	36.8503	-1.399	0.513569	-2.72406	0.0221305	serine/arginine repetitive matrix protein 2	protein_coding	Starved|Fed	Cluster 1
ENSONIT00000000773	95.8435	-1.40051	0.139705	-10.0248	5.87182e-22	mitochondrial ribosomal protein S18A	protein_coding	Starved|Fed	Cluster 1
ENSONIT00000047024	67.1555	-1.40056	0.308738	-4.53641	4.04708e-05	selenium binding protein 1	protein_coding	Starved|Fed	Cluster 1
ENSONIT00000012351	42.7364	-1.40408	0.234924	-5.97676	2.74216e-08	tRNA 5-methylaminomethyl-2-thiouridylate methyltransferase	protein_coding	Starved|Fed	Cluster 1
ENSONIT00000049459	51.265	-1.40409	0.460535	-3.04883	0.00900554	SWI/SNF related, matrix associated, actin dependent regulator of chromatin, subfamily d, member 3b	protein_coding	Starved|Fed	Cluster 1
ENSONIT00000084950	9.85665	-1.40431	0.368151	-3.81448	0.000723098	cyclin-dependent kinase 2	protein_coding	Starved|Fed	Cluster 1
ENSONIT00000001095	104.34	-1.40565	0.147577	-9.52484	7.06984e-20	0	protein_coding	Starved|Fed	Cluster 1
ENSONIT00000068224	52.9147	-1.40572	0.193278	-7.27305	6.65421e-12	death associated protein	protein_coding	Starved|Fed	Cluster 1
ENSONIT00000069009	90.2206	-1.40685	0.187307	-7.51094	1.21259e-12	SH3 domain and tetratricopeptide repeat-containing protein 2	protein_coding	Starved|Fed	Cluster 1
ENSONIT00000078445	456.055	-1.40695	0.214115	-6.57099	7.49052e-10	scribble planar cell polarity protein	protein_coding	Starved|Fed	Cluster 1
ENSONIT00000057482	101.092	-1.40699	0.209743	-6.70817	3.08901e-10	PET100 homolog	protein_coding	Starved|Fed	Cluster 1
ENSONIT00000016772	7.3136	-1.40729	0.50552	-2.78384	0.0189002	dynein light chain Tctex-type 1	protein_coding	Starved|Fed	Cluster 1
ENSONIT00000001209	81.3269	-1.40922	0.283638	-4.96837	5.59908e-06	cysteine-rich protein 2	protein_coding	Starved|Fed	Cluster 1
ENSONIT00000035659	17.1146	-1.41082	0.330638	-4.26696	0.000126442	polypeptide N-acetylgalactosaminyltransferase 5	protein_coding	Starved|Fed	Cluster 1
ENSONIT00000001733	85.3051	-1.41491	0.316877	-4.46517	5.52486e-05	fermitin family member 2	protein_coding	Starved|Fed	Cluster 1
ENSONIT00000085760	6.57465	-1.41587	0.589387	-2.40227	0.0488088	glutathione S-transferase A-like	protein_coding	Starved|Fed	Cluster 1
ENSONIT00000006971	127.861	-1.42048	0.262267	-5.41615	5.96775e-07	reticulocalbin 1, EF-hand calcium binding domain	protein_coding	Starved|Fed	Cluster 1
ENSONIT00000039869	183.104	-1.42066	0.161013	-8.82326	3.64395e-17	histone-binding protein RBBP4	protein_coding	Starved|Fed	Cluster 1
ENSONIT00000010922	41.6066	-1.42165	0.314267	-4.52371	4.27676e-05	argininosuccinate lyase	protein_coding	Starved|Fed	Cluster 1
ENSONIT00000043076	27.3214	-1.42573	0.315493	-4.51906	4.36549e-05	SWI/SNF related, matrix associated, actin dependent regulator of chromatin, subfamily c, member 2	protein_coding	Starved|Fed	Cluster 1
ENSONIT00000077475	71.0739	-1.42798	0.256457	-5.56812	2.66418e-07	ephrin-B1	protein_coding	Starved|Fed	Cluster 1
ENSONIT00000006127	69.9187	-1.42865	0.264529	-5.40072	6.46248e-07	RGM domain family, member D	protein_coding	Starved|Fed	Cluster 1
ENSONIT00000011777	29.4176	-1.429	0.188178	-7.59386	6.58303e-13	zinc finger CCCH-type and G-patch domain containing	protein_coding	Starved|Fed	Cluster 1
ENSONIT00000003236	87.2221	-1.43124	0.226917	-6.30735	3.87402e-09	protein phosphatase 1 regulatory inhibitor subunit 2	protein_coding	Starved|Fed	Cluster 1
ENSONIT00000025981	12.34	-1.43136	0.265291	-5.39546	6.64897e-07	transcriptional activator protein Pur-alpha	protein_coding	Starved|Fed	Cluster 1
ENSONIT00000033494	64.639	-1.43401	0.336204	-4.2653	0.000127221	cholinergic receptor nicotinic beta 1 subunit	protein_coding	Starved|Fed	Cluster 1
ENSONIT00000041051	23.2859	-1.43628	0.322708	-4.4507	5.87422e-05	leucine rich repeat containing 8 VRAC subunit Db	protein_coding	Starved|Fed	Cluster 1
ENSONIT00000026647	58.8663	-1.43698	0.323816	-4.43766	6.21932e-05	nucleoporin 88	protein_coding	Starved|Fed	Cluster 1
ENSONIT00000086352	1220.75	-1.43733	0.22198	-6.47505	1.36533e-09	cytochrome b-c1 complex subunit 10	protein_coding	Starved|Fed	Cluster 1
ENSONIT00000073957	4.50273	-1.43779	0.525002	-2.73864	0.0213089	0	protein_coding	Starved|Fed	Cluster 1
ENSONIT00000013338	19.5167	-1.43918	0.306169	-4.7006	1.95016e-05	heparan sulfate 2-O-sulfotransferase 1	protein_coding	Starved|Fed	Cluster 1
ENSONIT00000011692	14.7342	-1.43947	0.417107	-3.45107	0.00256924	TNF superfamily member 12	protein_coding	Starved|Fed	Cluster 1
ENSONIT00000035842	11.543	-1.44074	0.497741	-2.89456	0.0139563	bridging integrator 1b	protein_coding	Starved|Fed	Cluster 1
ENSONIT00000016339	14.7175	-1.44076	0.387275	-3.72026	0.00101387	14 kDa phosphohistidine phosphatase	protein_coding	Starved|Fed	Cluster 1
ENSONIT00000088568	2.76389	-1.44131	0.562063	-2.56432	0.0332437	0	protein_coding	Starved|Fed	Cluster 1
ENSONIT00000064331	42.7747	-1.44296	0.167294	-8.6253	1.94397e-16	thioredoxin domain containing 12	protein_coding	Starved|Fed	Cluster 1
ENSONIT00000018038	24.2875	-1.44643	0.264579	-5.46689	4.56208e-07	protease associated domain containing 1	protein_coding	Starved|Fed	Cluster 1
ENSONIT00000010364	19.3666	-1.44661	0.314048	-4.60634	2.98347e-05	ankyrin repeat domain 54	protein_coding	Starved|Fed	Cluster 1
ENSONIT00000035669	2056.18	-1.44766	0.155349	-9.31875	4.59638e-19	NADH:ubiquinone oxidoreductase subunit A11	protein_coding	Starved|Fed	Cluster 1
ENSONIT00000092749	79.3932	-1.44805	0.238004	-6.08416	1.47568e-08	translocase of inner mitochondrial membrane 10B	protein_coding	Starved|Fed	Cluster 1
ENSONIT00000022540	477.19	-1.4481	0.200535	-7.22122	9.57667e-12	phosphoribosyl pyrophosphate synthetase 1	protein_coding	Starved|Fed	Cluster 1
ENSONIT00000017154	5.38672	-1.44829	0.561219	-2.58062	0.0319145	cell division cycle associated 5	protein_coding	Starved|Fed	Cluster 1
ENSONIT00000022294	53.8632	-1.44859	0.249173	-5.81358	6.91088e-08	ADAM metallopeptidase domain 19	protein_coding	Starved|Fed	Cluster 1
ENSONIT00000092069	5.39224	-1.44866	0.536838	-2.6985	0.0236245	DEAH-box helicase 15	protein_coding	Starved|Fed	Cluster 1
ENSONIT00000000141	78.4903	-1.44921	0.220135	-6.58326	6.92481e-10	thiosulfate sulfurtransferase like domain containing 3	protein_coding	Starved|Fed	Cluster 1
ENSONIT00000073555	143.952	-1.45005	0.307932	-4.70897	1.88158e-05	methylcrotonoyl-CoA carboxylase 2	protein_coding	Starved|Fed	Cluster 1
ENSONIT00000076169	33.236	-1.45093	0.227126	-6.38823	2.34314e-09	pseudouridine 5'-phosphatase	protein_coding	Starved|Fed	Cluster 1
ENSONIT00000019494	464.564	-1.45111	0.444595	-3.2639	0.00469128	protein phosphatase 1 regulatory subunit 3C	protein_coding	Starved|Fed	Cluster 1
ENSONIT00000090886	137.847	-1.45137	0.359832	-4.03345	0.000318732	septin-9	protein_coding	Starved|Fed	Cluster 1
ENSONIT00000002635	17.8233	-1.45507	0.28288	-5.14379	2.37497e-06	ankyrin repeat domain 40	protein_coding	Starved|Fed	Cluster 1
ENSONIT00000043383	72.5438	-1.45518	0.440464	-3.30374	0.00413049	tubulin alpha-1C chain	protein_coding	Starved|Fed	Cluster 1
ENSONIT00000018841	67.7178	-1.45594	0.252555	-5.76484	9.03021e-08	Krueppel-like factor 6	protein_coding	Starved|Fed	Cluster 1
ENSONIT00000023677	13.2198	-1.45801	0.36681	-3.97483	0.000398108	thymidine kinase 1, soluble	protein_coding	Starved|Fed	Cluster 1
ENSONIT00000070275	179.987	-1.4581	0.242153	-6.02137	2.11749e-08	annexin A11	protein_coding	Starved|Fed	Cluster 1
ENSONIT00000012003	58.947	-1.46009	0.43501	-3.35644	0.00349189	minichromosome maintenance complex component 4	protein_coding	Starved|Fed	Cluster 1
ENSONIT00000003770	182.7	-1.46026	0.200584	-7.28002	6.33328e-12	RNA-binding protein 24	protein_coding	Starved|Fed	Cluster 1
ENSONIT00000061952	8.28343	-1.46086	0.470479	-3.10504	0.00763292	HDGF like 2	protein_coding	Starved|Fed	Cluster 1
ENSONIT00000020479	60.0806	-1.46223	0.346886	-4.2153	0.000156087	DEAD-box helicase 3 X-linked	protein_coding	Starved|Fed	Cluster 1
ENSONIT00000001067	123.581	-1.46227	0.227248	-6.43472	1.75344e-09	equilibrative nucleoside transporter 1	protein_coding	Starved|Fed	Cluster 1
ENSONIT00000012842	38.1162	-1.46255	0.324982	-4.50041	4.73771e-05	transcription factor E2-alpha	protein_coding	Starved|Fed	Cluster 1
ENSONIT00000045939	15.8445	-1.46271	0.48024	-3.04579	0.00908465	uncharacterized LOC102077397	protein_coding	Starved|Fed	Cluster 1
ENSONIT00000003972	63.7878	-1.4633	0.288549	-5.07124	3.39587e-06	pentatricopeptide repeat-containing protein 1, mitochondrial	protein_coding	Starved|Fed	Cluster 1
ENSONIT00000007132	125.425	-1.46408	0.378777	-3.86528	0.000599914	coronin 2B	protein_coding	Starved|Fed	Cluster 1
ENSONIT00000089022	35.5644	-1.4645	0.268234	-5.45979	4.73739e-07	sulfatase modifying factor 2	protein_coding	Starved|Fed	Cluster 1
ENSONIT00000008643	168.292	-1.46888	0.227497	-6.45669	1.53138e-09	3-oxo-5-alpha-steroid 4-dehydrogenase 2	protein_coding	Starved|Fed	Cluster 1
ENSONIT00000068233	26.3343	-1.46978	0.578332	-2.54141	0.0351379	THO complex 3	protein_coding	Starved|Fed	Cluster 1
TCONSR_00126183	10.9786	-1.47138	0.319299	-4.60816	2.95872e-05	#N/A	lncRNA	Starved|Fed	Cluster 1
ENSONIT00000009700	14.3695	-1.47152	0.32625	-4.51041	4.53439e-05	zinc finger protein 532	protein_coding	Starved|Fed	Cluster 1
ENSONIT00000043255	96.0328	-1.47428	0.214022	-6.88844	9.34238e-11	protein phosphatase, Mg2+/Mn2+ dependent, 1Bb	protein_coding	Starved|Fed	Cluster 1
ENSONIT00000010333	14.9099	-1.47512	0.385885	-3.82269	0.000701588	cell proliferation regulating inhibitor of protein phosphatase 2A	protein_coding	Starved|Fed	Cluster 1
ENSONIT00000038887	241.322	-1.47918	0.133475	-11.0821	1.06887e-26	0	protein_coding	Starved|Fed	Cluster 1
ENSONIT00000002670	8.13439	-1.4802	0.591864	-2.50091	0.0387312	deoxyhypusine synthase	protein_coding	Starved|Fed	Cluster 1
ENSONIT00000002721	4.00898	-1.48021	0.55396	-2.67205	0.0253298	ArfGAP with dual PH domains 2	protein_coding	Starved|Fed	Cluster 1
ENSONIT00000033564	185.444	-1.48047	0.168435	-8.78957	4.86117e-17	small ubiquitin-related modifier 3	protein_coding	Starved|Fed	Cluster 1
ENSONIT00000016397	727.693	-1.48078	0.245801	-6.0243	2.08099e-08	gelsolin	protein_coding	Starved|Fed	Cluster 1
ENSONIT00000084973	86.2433	-1.48082	0.183548	-8.06775	1.80797e-14	septin 6	protein_coding	Starved|Fed	Cluster 1
ENSONIT00000015687	32.3227	-1.48091	0.217402	-6.81186	1.55684e-10	copper metabolism domain containing 1	protein_coding	Starved|Fed	Cluster 1
ENSONIT00000019623	25.7289	-1.48127	0.48402	-3.06036	0.00871044	calsequestrin 1a	protein_coding	Starved|Fed	Cluster 1
ENSONIT00000024092	17.8218	-1.48294	0.382638	-3.87558	0.000577287	La ribonucleoprotein 4Ab	protein_coding	Starved|Fed	Cluster 1
ENSONIT00000039719	28.6057	-1.48586	0.396756	-3.74503	0.000926418	filamin A-interacting protein 1-like	protein_coding	Starved|Fed	Cluster 1
ENSONIT00000071976	235.318	-1.48741	0.372054	-3.99784	0.000365163	0	protein_coding	Starved|Fed	Cluster 1
ENSONIT00000075846	37.0645	-1.48833	0.446231	-3.33533	0.0037317	0	protein_coding	Starved|Fed	Cluster 1
ENSONIT00000002293	15.3353	-1.49044	0.317334	-4.69675	1.98506e-05	transmembrane protein 88 a	protein_coding	Starved|Fed	Cluster 1
ENSONIT00000065002	511.11	-1.49211	0.438811	-3.40034	0.00303929	myomesin-2	protein_coding	Starved|Fed	Cluster 1
ENSONIT00000003298	29.1063	-1.49228	0.479101	-3.11475	0.00741624	phosphoprotein membrane anchor with glycosphingolipid microdomains 1	protein_coding	Starved|Fed	Cluster 1
ENSONIT00000026054	22.9429	-1.49252	0.312539	-4.77547	1.38809e-05	mitochondrial ribosomal protein L57	protein_coding	Starved|Fed	Cluster 1
ENSONIT00000002014	33.367	-1.49621	0.306779	-4.87715	8.64118e-06	BTB domain and CNC homolog 2	protein_coding	Starved|Fed	Cluster 1
ENSONIT00000061971	81.3161	-1.49803	0.352565	-4.24895	0.00013592	calpain-1 catalytic subunit	protein_coding	Starved|Fed	Cluster 1
ENSONIT00000040618	16.0945	-1.49828	0.27392	-5.46977	4.49779e-07	0	protein_coding	Starved|Fed	Cluster 1
ENSONIT00000008133	14.2079	-1.49932	0.375276	-3.99523	0.000368599	threonine synthase like 1	protein_coding	Starved|Fed	Cluster 1
ENSONIT00000060167	3.52921	-1.50092	0.617055	-2.4324	0.045536	FAM161 centrosomal protein A	protein_coding	Starved|Fed	Cluster 1
ENSONIT00000012926	26.0345	-1.5013	0.245508	-6.11507	1.23192e-08	E2F transcription factor 4	protein_coding	Starved|Fed	Cluster 1
ENSONIT00000008781	1563.91	-1.50165	0.15187	-9.88773	2.23714e-21	NADH:ubiquinone oxidoreductase core subunit S3	protein_coding	Starved|Fed	Cluster 1
ENSONIT00000072492	310.709	-1.50198	0.15714	-9.55826	5.18596e-20	0	protein_coding	Starved|Fed	Cluster 1
ENSONIT00000022909	87.7724	-1.5043	0.201815	-7.45384	1.82456e-12	antigen peptide transporter 2	protein_coding	Starved|Fed	Cluster 1
ENSONIT00000012279	43.5508	-1.50512	0.455491	-3.30438	0.00412318	protein kinase, AMP-activated, gamma 2 non-catalytic subunit b	protein_coding	Starved|Fed	Cluster 1
ENSONIT00000033734	160.7	-1.5054	0.174168	-8.64341	1.66946e-16	septin 10	protein_coding	Starved|Fed	Cluster 1
ENSONIT00000026527	4.64415	-1.50572	0.556204	-2.70714	0.0230914	0	protein_coding	Starved|Fed	Cluster 1
ENSONIT00000081365	23.7849	-1.50639	0.302462	-4.98041	5.27693e-06	Tax1 (human T-cell leukemia virus type I) binding protein 3	protein_coding	Starved|Fed	Cluster 1
ENSONIT00000079366	69.4489	-1.50764	0.287507	-5.24384	1.44137e-06	ubiquitin C-terminal hydrolase L3	protein_coding	Starved|Fed	Cluster 1
ENSONIT00000071249	43.0322	-1.50894	0.215707	-6.99531	4.57001e-11	ubiquitin-conjugating enzyme E2 E2	protein_coding	Starved|Fed	Cluster 1
ENSONIT00000014556	25.3802	-1.51156	0.25376	-5.95663	3.0794e-08	F-box and WD repeat domain containing 2	protein_coding	Starved|Fed	Cluster 1
ENSONIT00000001636	90.7258	-1.51247	0.290824	-5.20063	1.78472e-06	quinoid dihydropteridine reductase a	protein_coding	Starved|Fed	Cluster 1
ENSONIT00000077035	904.869	-1.51366	0.100022	-15.1332	2.76636e-49	annexin A13	protein_coding	Starved|Fed	Cluster 1
ENSONIT00000077788	4516.7	-1.51377	0.149283	-10.1402	1.88111e-22	cytochrome c oxidase subunit 6B1	protein_coding	Starved|Fed	Cluster 1
ENSONIT00000019389	34.8672	-1.51378	0.475463	-3.18381	0.0060161	reticulon-1-A	protein_coding	Starved|Fed	Cluster 1
ENSONIT00000065045	64.5485	-1.51551	0.398661	-3.80149	0.000757441	methylcrotonoyl-CoA carboxylase 2	protein_coding	Starved|Fed	Cluster 1
ENSONIT00000026119	13.7089	-1.51632	0.483893	-3.13358	0.00701617	frizzled class receptor 1	protein_coding	Starved|Fed	Cluster 1
ENSONIT00000038479	51.1857	-1.51666	0.409779	-3.70117	0.00108658	muscleblind-like splicing regulator 1	protein_coding	Starved|Fed	Cluster 1
ENSONIT00000083033	113.674	-1.51795	0.355182	-4.27372	0.000123078	casein kinase 1 delta	protein_coding	Starved|Fed	Cluster 1
ENSONIT00000053244	23.1611	-1.51958	0.32199	-4.71934	1.79368e-05	0	protein_coding	Starved|Fed	Cluster 1
ENSONIT00000050123	65.9817	-1.52023	0.162425	-9.35958	3.18708e-19	myosin light polypeptide 6	protein_coding	Starved|Fed	Cluster 1
ENSONIT00000002239	24.0962	-1.52036	0.357847	-4.24864	0.000136033	A-kinase anchoring protein 6	protein_coding	Starved|Fed	Cluster 1
ENSONIT00000065258	1286.79	-1.52092	0.249116	-6.10525	1.30575e-08	cysteine-rich protein 2	protein_coding	Starved|Fed	Cluster 1
ENSONIT00000008320	172.177	-1.52216	0.202539	-7.51538	1.17421e-12	growth arrest and DNA-damage-inducible, gamma interacting protein 1	protein_coding	Starved|Fed	Cluster 1
ENSONIT00000086913	34.4594	-1.52267	0.246018	-6.18924	7.91558e-09	G protein subunit gamma 2	protein_coding	Starved|Fed	Cluster 1
ENSONIT00000037329	8.81987	-1.52294	0.413165	-3.68604	0.00114631	mutY DNA glycosylase	protein_coding	Starved|Fed	Cluster 1
ENSONIT00000044465	8.27853	-1.52352	0.406599	-3.74698	0.000921039	casein kinase II subunit beta	protein_coding	Starved|Fed	Cluster 1
ENSONIT00000052498	531.892	-1.52597	0.336154	-4.5395	3.99445e-05	Oreochromis niloticus glutathione S-transferase (gsta), mRNA.	protein_coding	Starved|Fed	Cluster 1
ENSONIT00000092179	3.28014	-1.52719	0.584603	-2.61235	0.0295136	0	lncRNA	Starved|Fed	Cluster 1
ENSONIT00000013687	20.6868	-1.52807	0.322309	-4.741	1.62719e-05	Sp4 transcription factor	protein_coding	Starved|Fed	Cluster 1
ENSONIT00000067961	18.5821	-1.52819	0.349361	-4.37423	8.13098e-05	1-acylglycerol-3-phosphate O-acyltransferase 3	protein_coding	Starved|Fed	Cluster 1
ENSONIT00000079081	51.8712	-1.52821	0.299853	-5.09653	2.99922e-06	glyceronephosphate O-acyltransferase	protein_coding	Starved|Fed	Cluster 1
ENSONIT00000009054	34.7427	-1.52826	0.347574	-4.39694	7.37495e-05	mitochondrial chaperone BCS1	protein_coding	Starved|Fed	Cluster 1
ENSONIT00000041712	32.0562	-1.53108	0.304884	-5.02182	4.31188e-06	activator of transcription and developmental regulator AUTS2 a	protein_coding	Starved|Fed	Cluster 1
ENSONIT00000003473	31.0502	-1.5313	0.441366	-3.46947	0.0024147	eEF1A lysine and N-terminal methyltransferase	protein_coding	Starved|Fed	Cluster 1
ENSONIT00000080248	6.39837	-1.53184	0.384592	-3.98302	0.000386087	uncharacterized LOC102076377	protein_coding	Starved|Fed	Cluster 1
ENSONIT00000067419	117.652	-1.53186	0.235149	-6.51442	1.06633e-09	mannosidase beta like	protein_coding	Starved|Fed	Cluster 1
ENSONIT00000075569	17.0598	-1.53276	0.363807	-4.21312	0.000157375	adenine nucleotide translocase lysine methyltransferase	protein_coding	Starved|Fed	Cluster 1
ENSONIT00000019264	76.4718	-1.53595	0.295057	-5.20562	1.74196e-06	annexin A2a	protein_coding	Starved|Fed	Cluster 1
ENSONIT00000019612	43.7893	-1.53728	0.504585	-3.04662	0.00906148	0	protein_coding	Starved|Fed	Cluster 1
ENSONIT00000063627	19.3796	-1.53788	0.319728	-4.80996	1.18308e-05	scribble planar cell polarity protein	protein_coding	Starved|Fed	Cluster 1
ENSONIT00000076114	299.336	-1.53802	0.278028	-5.53188	3.23423e-07	ATP synthase F1 subunit beta	protein_coding	Starved|Fed	Cluster 1
ENSONIT00000068805	169.519	-1.53818	0.256515	-5.99647	2.44983e-08	phosphoglucomutase 5	protein_coding	Starved|Fed	Cluster 1
ENSONIT00000021020	108.88	-1.53827	0.510742	-3.01183	0.0100367	transgelin	protein_coding	Starved|Fed	Cluster 1
ENSONIT00000055378	9.48452	-1.53912	0.331992	-4.63603	2.61427e-05	MARVEL domain containing 1	protein_coding	Starved|Fed	Cluster 1
ENSONIT00000003183	1475.3	-1.54067	0.117327	-13.1314	3.09018e-37	NADH:ubiquinone oxidoreductase subunit A1	protein_coding	Starved|Fed	Cluster 1
ENSONIT00000077440	3.16042	-1.54131	0.549239	-2.80626	0.0178176	0	protein_coding	Starved|Fed	Cluster 1
ENSONIT00000009590	63.1564	-1.54132	0.214483	-7.18622	1.22553e-11	terminal nucleotidyltransferase 5A	protein_coding	Starved|Fed	Cluster 1
ENSONIT00000076718	5.58919	-1.54298	0.515796	-2.99145	0.0106386	inner membrane mitochondrial protein	protein_coding	Starved|Fed	Cluster 1
ENSONIT00000001947	17.4526	-1.54543	0.4425	-3.4925	0.00223248	ribonucleoprotein, PTB-binding 1	protein_coding	Starved|Fed	Cluster 1
ENSONIT00000012588	346.22	-1.54776	0.273087	-5.66763	1.54808e-07	glypican-1	protein_coding	Starved|Fed	Cluster 1
ENSONIT00000020614	1976.92	-1.5479	0.280074	-5.52675	3.3214e-07	nebulin-related anchoring protein	protein_coding	Starved|Fed	Cluster 1
ENSONIT00000021966	180.91	-1.54815	0.264676	-5.84924	5.6627e-08	zinc finger protein 512B	protein_coding	Starved|Fed	Cluster 1
ENSONIT00000048371	53.4344	-1.54926	0.376516	-4.11471	0.000231733	integrin, alpha 10	protein_coding	Starved|Fed	Cluster 1
ENSONIT00000057664	80.8154	-1.55057	0.466951	-3.32063	0.00391599	family with sequence similarity 98 member A	protein_coding	Starved|Fed	Cluster 1
ENSONIT00000004291	7.01697	-1.55315	0.451391	-3.4408	0.00265851	0	protein_coding	Starved|Fed	Cluster 1
ENSONIT00000017949	71.9163	-1.55364	0.297619	-5.22025	1.62127e-06	si:dkey-193c22.2	protein_coding	Starved|Fed	Cluster 1
ENSONIT00000006355	3.58039	-1.55411	0.56571	-2.74719	0.0208253	RELT TNF receptor	protein_coding	Starved|Fed	Cluster 1
ENSONIT00000043249	18.7057	-1.55417	0.409156	-3.79849	0.000765505	0	protein_coding	Starved|Fed	Cluster 1
ENSONIT00000006692	51.1369	-1.55852	0.352902	-4.4163	6.80389e-05	ilvB (bacterial acetolactate synthase)-like	protein_coding	Starved|Fed	Cluster 1
ENSONIT00000042724	311.61	-1.55875	0.395562	-3.94059	0.000453358	glycogen phosphorylase, muscle form	protein_coding	Starved|Fed	Cluster 1
ENSONIT00000004525	97.0992	-1.55985	0.293082	-5.32225	9.67318e-07	sodium-dependent phosphate transporter 1-B	protein_coding	Starved|Fed	Cluster 1
ENSONIT00000010196	253.882	-1.56207	0.350856	-4.45218	5.83629e-05	collagen, type XII, alpha 1a	protein_coding	Starved|Fed	Cluster 1
ENSONIT00000051818	342.203	-1.56328	0.317224	-4.92801	6.79271e-06	tubulin alpha chain	protein_coding	Starved|Fed	Cluster 1
ENSONIT00000092754	114.52	-1.56646	0.162282	-9.65274	2.13412e-20	uncharacterized LOC100710899	protein_coding	Starved|Fed	Cluster 1
ENSONIT00000020031	222.485	-1.56682	0.128463	-12.1967	3.3657e-32	protein phosphatase, Mg2+/Mn2+ dependent, 1Bb	protein_coding	Starved|Fed	Cluster 1
ENSONIT00000034970	32.145	-1.56877	0.333638	-4.702	1.93849e-05	hydroxysteroid 11-beta-dehydrogenase 1-like protein	protein_coding	Starved|Fed	Cluster 1
ENSONIT00000015492	171.698	-1.56907	0.288416	-5.44031	5.24955e-07	0	protein_coding	Starved|Fed	Cluster 1
ENSONIT00000079810	14.0458	-1.57003	0.485977	-3.23066	0.00520541	0	protein_coding	Starved|Fed	Cluster 1
ENSONIT00000081703	37.5885	-1.5716	0.496473	-3.16553	0.00636816	ATP binding cassette subfamily B member 8	protein_coding	Starved|Fed	Cluster 1
ENSONIT00000008809	35.917	-1.57348	0.223565	-7.03813	3.41701e-11	HD domain containing 3	protein_coding	Starved|Fed	Cluster 1
ENSONIT00000023704	8.86211	-1.57543	0.401985	-3.91912	0.000491741	keratin 98	protein_coding	Starved|Fed	Cluster 1
ENSONIT00000061849	110.862	-1.57704	0.239986	-6.57136	7.47863e-10	acid phosphatase 1	protein_coding	Starved|Fed	Cluster 1
ENSONIT00000000333	229.187	-1.57792	0.321441	-4.90889	7.42956e-06	4-hydroxy-2-oxoglutarate aldolase 1	protein_coding	Starved|Fed	Cluster 1
ENSONIT00000026271	29.6853	-1.57845	0.288551	-5.47027	4.48644e-07	ras-related protein Rab-9A	protein_coding	Starved|Fed	Cluster 1
ENSONIT00000035112	193.877	-1.57874	0.365457	-4.31991	0.000101864	protein phosphatase 2 regulatory subunit B'epsilon	protein_coding	Starved|Fed	Cluster 1
ENSONIT00000025634	43.1759	-1.58056	0.28829	-5.48254	4.20297e-07	RNA-binding protein 38	protein_coding	Starved|Fed	Cluster 1
ENSONIT00000047108	847.188	-1.58071	0.258246	-6.12094	1.19004e-08	integrin subunit alpha 7	protein_coding	Starved|Fed	Cluster 1
TCONS_00141678	16.4593	-1.58101	0.399281	-3.95963	0.000421833	#N/A	lncRNA	Starved|Fed	Cluster 1
ENSONIT00000038775	19.6992	-1.58186	0.314329	-5.03251	4.09636e-06	probable fructose-2,6-bisphosphatase TIGAR A	protein_coding	Starved|Fed	Cluster 1
ENSONIT00000039383	26.776	-1.58299	0.334656	-4.73019	1.70567e-05	guanine nucleotide-binding protein G(k) subunit alpha	protein_coding	Starved|Fed	Cluster 1
ENSONIT00000024587	93.3142	-1.58385	0.139109	-11.3857	3.82237e-28	ER lumen protein-retaining receptor 2	protein_coding	Starved|Fed	Cluster 1
ENSONIT00000061864	295.99	-1.58501	0.225106	-7.04118	3.34823e-11	S100 calcium binding protein A14	protein_coding	Starved|Fed	Cluster 1
ENSONIT00000075853	459.604	-1.58525	0.312896	-5.06638	3.47679e-06	ATP synthase F1 subunit epsilon	protein_coding	Starved|Fed	Cluster 1
ENSONIT00000058180	24.8869	-1.58644	0.32399	-4.89657	7.87931e-06	LSM8 homolog, U6 small nuclear RNA associated	protein_coding	Starved|Fed	Cluster 1
ENSONIT00000012592	73.1802	-1.58658	0.179908	-8.81888	3.78228e-17	LSM6 homolog, U6 small nuclear RNA and mRNA degradation associated	protein_coding	Starved|Fed	Cluster 1
ENSONIT00000070863	677.256	-1.58661	0.2283	-6.94967	6.21622e-11	alcohol dehydrogenase 5	protein_coding	Starved|Fed	Cluster 1
ENSONIT00000056293	98.5774	-1.58735	0.185427	-8.56054	3.33971e-16	coenzyme Q7, hydroxylase	protein_coding	Starved|Fed	Cluster 1
ENSONIT00000062314	30.3177	-1.59047	0.365683	-4.34931	9.01773e-05	nephronectin	protein_coding	Starved|Fed	Cluster 1
ENSONIT00000068425	20.8512	-1.59104	0.289151	-5.50247	3.78176e-07	small vasohibin binding protein	protein_coding	Starved|Fed	Cluster 1
ENSONIT00000083497	82.5728	-1.59161	0.186974	-8.5125	4.99172e-16	acidic nuclear phosphoprotein 32 family member A	protein_coding	Starved|Fed	Cluster 1
ENSONIT00000024756	28.9522	-1.59264	0.300484	-5.30025	1.0811e-06	asparagine synthetase (glutamine-hydrolyzing)	protein_coding	Starved|Fed	Cluster 1
ENSONIT00000024357	54.4686	-1.59335	0.293932	-5.4208	5.82141e-07	glycosyltransferase 8 domain containing 1	protein_coding	Starved|Fed	Cluster 1
ENSONIT00000003099	214.173	-1.5937	0.321776	-4.95282	6.01969e-06	enolase 1	protein_coding	Starved|Fed	Cluster 1
ENSONIT00000041772	25.9081	-1.59483	0.336123	-4.74478	1.59849e-05	MDS1 and EVI1 complex locus protein	protein_coding	Starved|Fed	Cluster 1
ENSONIT00000068265	65.0509	-1.59492	0.172193	-9.2624	7.64037e-19	programmed cell death 6	protein_coding	Starved|Fed	Cluster 1
ENSONIT00000017943	187.161	-1.59521	0.591522	-2.69678	0.0237331	endothelial lipase	protein_coding	Starved|Fed	Cluster 1
ENSONIT00000010492	9.3329	-1.59543	0.465398	-3.42809	0.00277399	transcription factor 12	protein_coding	Starved|Fed	Cluster 1
ENSONIT00000086452	398.401	-1.59615	0.176097	-9.064	4.44709e-18	FK506-binding protein 1	protein_coding	Starved|Fed	Cluster 1
ENSONIT00000015719	299.24	-1.59656	0.255877	-6.23956	5.85197e-09	filamin A-interacting protein 1-like	protein_coding	Starved|Fed	Cluster 1
ENSONIT00000050022	44.7178	-1.59805	0.299562	-5.3346	9.11207e-07	CDC42 effector protein 5	protein_coding	Starved|Fed	Cluster 1
ENSONIT00000064211	27.8752	-1.59808	0.543532	-2.94018	0.0123047	family with sequence similarity 117 member A	protein_coding	Starved|Fed	Cluster 1
ENSONIT00000070859	883.951	-1.59973	0.154076	-10.3828	1.66162e-23	NADH:ubiquinone oxidoreductase subunit A8	protein_coding	Starved|Fed	Cluster 1
ENSONIT00000006561	797.997	-1.59983	0.462135	-3.46183	0.00247931	serpin family H member 1	protein_coding	Starved|Fed	Cluster 1
ENSONIT00000006292	78.1957	-1.60497	0.226522	-7.08527	2.47402e-11	SH2 domain-containing protein 4A	protein_coding	Starved|Fed	Cluster 1
ENSONIT00000007977	311.079	-1.60519	0.285836	-5.61579	2.05587e-07	protein S100-P	protein_coding	Starved|Fed	Cluster 1
ENSONIT00000015893	51.442	-1.60523	0.182505	-8.79554	4.63106e-17	regulatory factor X associated protein	protein_coding	Starved|Fed	Cluster 1
ENSONIT00000013294	560.582	-1.60622	0.215671	-7.44754	1.90613e-12	phosphatidylethanolamine binding protein 1	protein_coding	Starved|Fed	Cluster 1
ENSONIT00000026386	53.4411	-1.60798	0.288811	-5.56759	2.67145e-07	HIC ZBTB transcriptional repressor 1	protein_coding	Starved|Fed	Cluster 1
ENSONIT00000011360	46.5847	-1.60848	0.331066	-4.85848	9.43552e-06	fATP synthase c subunit lysine N-methyltransferase	protein_coding	Starved|Fed	Cluster 1
ENSONIT00000011732	397.886	-1.60902	0.260764	-6.1704	8.86219e-09	von Willebrand factor A domain-containing protein 1	protein_coding	Starved|Fed	Cluster 1
ENSONIT00000019618	23.0874	-1.60908	0.251021	-6.41014	2.04316e-09	TOX high mobility group box family member 4 a	protein_coding	Starved|Fed	Cluster 1
ENSONIT00000062819	116.999	-1.6092	0.185454	-8.67712	1.26218e-16	CCR4-NOT transcription complex subunit 7	protein_coding	Starved|Fed	Cluster 1
ENSONIT00000087365	140.574	-1.60974	0.19275	-8.35145	1.86186e-15	eukaryotic translation initiation factor 4E family member 2	protein_coding	Starved|Fed	Cluster 1
ENSONIT00000035451	515.186	-1.61122	0.228287	-7.05788	2.98329e-11	protein CutA homolog	protein_coding	Starved|Fed	Cluster 1
ENSONIT00000002113	1242.35	-1.61349	0.160885	-10.0288	5.66417e-22	NADH:ubiquinone oxidoreductase subunit B5	protein_coding	Starved|Fed	Cluster 1
ENSONIT00000013592	219.797	-1.61394	0.339365	-4.75575	1.52014e-05	si:ch1073-459j12.1	protein_coding	Starved|Fed	Cluster 1
ENSONIT00000024684	128.843	-1.6146	0.230401	-7.00777	4.19768e-11	C-Jun-amino-terminal kinase-interacting protein 4	protein_coding	Starved|Fed	Cluster 1
ENSONIT00000009320	10.5139	-1.61464	0.406554	-3.97153	0.000403091	dolichol kinase	protein_coding	Starved|Fed	Cluster 1
ENSONIT00000093181	24.9835	-1.61598	0.484291	-3.33679	0.00371478	lipase maturation factor 2a	protein_coding	Starved|Fed	Cluster 1
ENSONIT00000010358	31.1812	-1.61627	0.402694	-4.01364	0.000343883	SPC24 component of NDC80 kinetochore complex	protein_coding	Starved|Fed	Cluster 1
ENSONIT00000088105	225.488	-1.61633	0.308561	-5.23829	1.47983e-06	voltage-dependent calcium channel gamma-6 subunit	protein_coding	Starved|Fed	Cluster 1
ENSONIT00000010562	175.971	-1.61683	0.250461	-6.45544	1.54215e-09	methylcrotonoyl-CoA carboxylase 1	protein_coding	Starved|Fed	Cluster 1
ENSONIT00000070831	271.437	-1.61762	0.22392	-7.22409	9.41193e-12	inosine monophosphate dehydrogenase 2	protein_coding	Starved|Fed	Cluster 1
ENSONIT00000081250	24.6838	-1.61784	0.444874	-3.63663	0.00136265	0	protein_coding	Starved|Fed	Cluster 1
ENSONIT00000084385	597.243	-1.61791	0.262637	-6.16023	9.41495e-09	calreticulin 3b	protein_coding	Starved|Fed	Cluster 1
ENSONIT00000005147	13.5353	-1.62069	0.372209	-4.35425	8.84229e-05	sorting nexin-18	protein_coding	Starved|Fed	Cluster 1
ENSONIT00000086958	3.31585	-1.62371	0.619428	-2.62131	0.0288497	C-terminal-binding protein 1	protein_coding	Starved|Fed	Cluster 1
ENSONIT00000014162	25.8409	-1.625	0.516892	-3.1438	0.00680071	amine oxidase copper containing 1	protein_coding	Starved|Fed	Cluster 1
ENSONIT00000086821	200.123	-1.62695	0.205163	-7.93001	5.2669e-14	homer scaffold protein 2	protein_coding	Starved|Fed	Cluster 1
ENSONIT00000084642	46.1831	-1.62897	0.408328	-3.98938	0.000376881	PBX homeobox interacting protein 1	protein_coding	Starved|Fed	Cluster 1
ENSONIT00000055171	187.882	-1.62928	0.146692	-11.1068	8.20461e-27	radixin	protein_coding	Starved|Fed	Cluster 1
ENSONIT00000048764	927.477	-1.63028	0.166371	-9.79911	5.22707e-21	NADH:ubiquinone oxidoreductase subunit A7	protein_coding	Starved|Fed	Cluster 1
ENSONIT00000092366	11.1735	-1.63149	0.431102	-3.78446	0.000805572	SLC35A4 upstream open reading frame protein	protein_coding	Starved|Fed	Cluster 1
ENSONIT00000019766	14.9824	-1.63204	0.34318	-4.75563	1.52071e-05	tryptophanyl tRNA synthetase 2, mitochondrial	protein_coding	Starved|Fed	Cluster 1
ENSONIT00000086925	540.657	-1.63299	0.385395	-4.23719	0.000142655	0	lncRNA	Starved|Fed	Cluster 1
ENSONIT00000010166	330.454	-1.63494	0.256662	-6.37001	2.62749e-09	solute carrier family 44 member 2	protein_coding	Starved|Fed	Cluster 1
ENSONIT00000017507	22.5932	-1.63734	0.336089	-4.87176	8.85576e-06	torsin family 2 member A	protein_coding	Starved|Fed	Cluster 1
ENSONIT00000079180	6.58194	-1.64004	0.552833	-2.96662	0.0114289	0	protein_coding	Starved|Fed	Cluster 1
ENSONIT00000023141	45.4401	-1.64048	0.39479	-4.15531	0.000197351	secreted frizzled related protein 5	protein_coding	Starved|Fed	Cluster 1
ENSONIT00000061803	16.0103	-1.64465	0.587953	-2.79725	0.0182335	eph receptor A7	protein_coding	Starved|Fed	Cluster 1
ENSONIT00000066700	210.687	-1.64628	0.307997	-5.34512	8.63421e-07	aspartyl/asparaginyl beta-hydroxylase	protein_coding	Starved|Fed	Cluster 1
ENSONIT00000049369	74.8298	-1.64649	0.243982	-6.74841	2.37203e-10	EGF containing fibulin extracellular matrix protein 2a	protein_coding	Starved|Fed	Cluster 1
ENSONIT00000062698	88.0493	-1.6482	0.248671	-6.62802	5.18898e-10	annexin A11	protein_coding	Starved|Fed	Cluster 1
ENSONIT00000009268	1211.34	-1.65311	0.35146	-4.70356	1.92538e-05	CD99 antigen	protein_coding	Starved|Fed	Cluster 1
ENSONIT00000004271	34.8803	-1.65336	0.324449	-5.09589	3.00863e-06	mex-3 RNA binding family member B	protein_coding	Starved|Fed	Cluster 1
ENSONIT00000009575	19.9442	-1.65524	0.459524	-3.60208	0.0015372	stathmin 1b	protein_coding	Starved|Fed	Cluster 1
ENSONIT00000022653	146.595	-1.65828	0.572568	-2.89622	0.013887	methylenetetrahydrofolate reductase	protein_coding	Starved|Fed	Cluster 1
ENSONIT00000010690	2121.74	-1.65985	0.198229	-8.37342	1.56037e-15	ATP synthase membrane subunit f	protein_coding	Starved|Fed	Cluster 1
ENSONIT00000011390	52.335	-1.66084	0.246874	-6.72749	2.7255e-10	ras-related GTP-binding protein D	protein_coding	Starved|Fed	Cluster 1
ENSONIT00000047742	103.951	-1.66104	0.271777	-6.11177	1.25582e-08	acyl-CoA thioesterase 13	protein_coding	Starved|Fed	Cluster 1
ENSONIT00000003704	689.096	-1.66223	0.141395	-11.756	5.8521e-30	3-hydroxyisobutyrate dehydrogenase, mitochondrial	protein_coding	Starved|Fed	Cluster 1
ENSONIT00000070805	16.3337	-1.66435	0.400793	-4.15264	0.000199364	D-aminoacyl-tRNA deacylase 2	protein_coding	Starved|Fed	Cluster 1
ENSONIT00000001395	6.76264	-1.66459	0.419296	-3.96998	0.000405579	lysine acetyltransferase 2A	protein_coding	Starved|Fed	Cluster 1
ENSONIT00000065738	99.2379	-1.66577	0.25617	-6.50257	1.15036e-09	fascin actin-bundling protein 1a	protein_coding	Starved|Fed	Cluster 1
ENSONIT00000054130	101.185	-1.66766	0.256527	-6.50093	1.16201e-09	MAGUK p55 subfamily member 6	protein_coding	Starved|Fed	Cluster 1
ENSONIT00000012589	11.6264	-1.66776	0.407734	-4.0903	0.00025505	metabolism of cobalamin associated A	protein_coding	Starved|Fed	Cluster 1
ENSONIT00000047521	39.2753	-1.66799	0.510781	-3.26558	0.00466527	tenascin	protein_coding	Starved|Fed	Cluster 1
ENSONIT00000075109	5.89302	-1.6699	0.499844	-3.34085	0.00367003	si:ch211-130m23.5	protein_coding	Starved|Fed	Cluster 1
ENSONIT00000074511	159.381	-1.67049	0.376181	-4.44066	6.13805e-05	dual specificity phosphatase 8	protein_coding	Starved|Fed	Cluster 1
ENSONIT00000071925	823.037	-1.67259	0.55861	-2.99419	0.0105561	hemoglobin subunit beta-A	protein_coding	Starved|Fed	Cluster 1
ENSONIT00000021062	54.8684	-1.67298	0.222653	-7.51383	1.18681e-12	coenzyme Q-binding protein COQ10 homolog A, mitochondrial	protein_coding	Starved|Fed	Cluster 1
ENSONIT00000024265	5.89667	-1.67351	0.459716	-3.64031	0.00134632	NGFI-A-binding protein 2	protein_coding	Starved|Fed	Cluster 1
ENSONIT00000076213	4.185	-1.67355	0.639667	-2.61628	0.0292067	transmembrane protein 65	protein_coding	Starved|Fed	Cluster 1
ENSONIT00000088487	319.454	-1.67372	0.180303	-9.28283	6.3574e-19	serine/threonine-protein kinase LMTK1	protein_coding	Starved|Fed	Cluster 1
ENSONIT00000003818	4.43252	-1.67459	0.560988	-2.98508	0.0108304	OCIA domain containing 2	protein_coding	Starved|Fed	Cluster 1
ENSONIT00000050701	34.8727	-1.67569	0.427804	-3.91696	0.000495518	0	protein_coding	Starved|Fed	Cluster 1
ENSONIT00000012964	318.019	-1.67632	0.22042	-7.60513	6.06404e-13	dual specificity tyrosine phosphorylation regulated kinase 4	protein_coding	Starved|Fed	Cluster 1
ENSONIT00000005125	29.6356	-1.67656	0.419796	-3.99375	0.000370656	C-factor	protein_coding	Starved|Fed	Cluster 1
ENSONIT00000041041	8.86085	-1.67836	0.392212	-4.27923	0.00012025	cyclin dependent kinase 6	protein_coding	Starved|Fed	Cluster 1
ENSONIT00000080334	23.7979	-1.67949	0.260416	-6.44924	1.60331e-09	diamine acetyltransferase 2	protein_coding	Starved|Fed	Cluster 1
ENSONIT00000003946	1520.93	-1.68044	0.17863	-9.40738	2.05819e-19	actin, cytoplasmic 1	protein_coding	Starved|Fed	Cluster 1
ENSONIT00000025223	41.8446	-1.68166	0.213519	-7.87594	7.93538e-14	transmembrane protein 204	protein_coding	Starved|Fed	Cluster 1
ENSONIT00000019249	35.8153	-1.68225	0.369035	-4.55851	3.67763e-05	transforming growth factor beta-3	protein_coding	Starved|Fed	Cluster 1
ENSONIT00000020407	640.282	-1.68255	0.409341	-4.11038	0.000235758	dual specificity phosphatase DUPD1	protein_coding	Starved|Fed	Cluster 1
ENSONIT00000019674	674.254	-1.6828	0.357888	-4.70203	1.93849e-05	xin actin binding repeat containing 1	protein_coding	Starved|Fed	Cluster 1
ENSONIT00000003000	170.307	-1.68302	0.316355	-5.32002	9.78193e-07	hes family bHLH transcription factor 4	protein_coding	Starved|Fed	Cluster 1
ENSONIT00000040022	599.4	-1.68395	0.200415	-8.40229	1.22768e-15	mannose receptor C type 2	protein_coding	Starved|Fed	Cluster 1
ENSONIT00000072290	6.12543	-1.68408	0.570413	-2.95239	0.0118982	0	protein_coding	Starved|Fed	Cluster 1
ENSONIT00000006853	267	-1.68466	0.303205	-5.55619	2.84001e-07	cofilin 1	protein_coding	Starved|Fed	Cluster 1
ENSONIT00000074425	174.402	-1.68661	0.151452	-11.1363	6.00373e-27	rho-related GTP-binding protein RhoA-B	protein_coding	Starved|Fed	Cluster 1
ENSONIT00000076844	102.131	-1.68765	0.432787	-3.89949	0.000528786	ATP-citrate synthase	protein_coding	Starved|Fed	Cluster 1
ENSONIT00000019523	109.858	-1.68956	0.34315	-4.92369	6.93472e-06	receptor associated protein of the synapse	protein_coding	Starved|Fed	Cluster 1
ENSONIT00000093082	2593.86	-1.69223	0.170867	-9.9038	1.91578e-21	ATP synthase membrane subunit DAPIT	protein_coding	Starved|Fed	Cluster 1
ENSONIT00000014689	45.534	-1.6932	0.54227	-3.12243	0.00725265	adhesion G protein-coupled receptor A2	protein_coding	Starved|Fed	Cluster 1
ENSONIT00000091676	25.858	-1.69568	0.32028	-5.29438	1.11221e-06	RNA-binding motif, single-stranded-interacting protein 2	protein_coding	Starved|Fed	Cluster 1
ENSONIT00000085705	359.911	-1.69873	0.262248	-6.47757	1.34387e-09	EMILIN-2	protein_coding	Starved|Fed	Cluster 1
ENSONIT00000044710	4105.11	-1.6995	0.174462	-9.74135	9.09794e-21	ATP synthase F1 subunit alpha	protein_coding	Starved|Fed	Cluster 1
ENSONIT00000093644	6.35974	-1.70049	0.487981	-3.48474	0.00229303	0	protein_coding	Starved|Fed	Cluster 1
ENSONIT00000063951	2026.36	-1.70091	0.174059	-9.77202	6.7782e-21	ATP synthase peripheral stalk subunit F6	protein_coding	Starved|Fed	Cluster 1
ENSONIT00000021544	2.85812	-1.70198	0.60124	-2.83078	0.0166647	centriole, cilia and spindle associated protein	protein_coding	Starved|Fed	Cluster 1
ENSONIT00000080730	24.2395	-1.70307	0.341716	-4.98386	5.19118e-06	guanine nucleotide binding protein (G protein), gamma 10	protein_coding	Starved|Fed	Cluster 1
ENSONIT00000048138	209.383	-1.70357	0.19988	-8.52299	4.59087e-16	schwannomin-interacting protein 1	protein_coding	Starved|Fed	Cluster 1
ENSONIT00000025414	496.436	-1.70362	0.200856	-8.48182	6.40856e-16	kinectin 1	protein_coding	Starved|Fed	Cluster 1
ENSONIT00000003518	94.3096	-1.70462	0.269271	-6.33052	3.35584e-09	serum paraoxonase/arylesterase 2	protein_coding	Starved|Fed	Cluster 1
ENSONIT00000009523	239.648	-1.705	0.334918	-5.09079	3.08919e-06	tetraspanin 12	protein_coding	Starved|Fed	Cluster 1
ENSONIT00000013042	43.6859	-1.70512	0.361448	-4.71747	1.80866e-05	tetraspanin-33-like	protein_coding	Starved|Fed	Cluster 1
ENSONIT00000012641	33.9905	-1.70515	0.345984	-4.92842	6.78182e-06	muscleblind-like splicing regulator 1	protein_coding	Starved|Fed	Cluster 1
ENSONIT00000093551	1655.75	-1.70574	0.325563	-5.23936	1.47367e-06	phosphorylase kinase catalytic subunit gamma 1	protein_coding	Starved|Fed	Cluster 1
ENSONIT00000045183	1474.75	-1.70658	0.185549	-9.19748	1.36001e-18	NADH:ubiquinone oxidoreductase subunit A2	protein_coding	Starved|Fed	Cluster 1
ENSONIT00000017873	20.0148	-1.71092	0.469675	-3.64278	0.00133482	junctional adhesion molecule B	protein_coding	Starved|Fed	Cluster 1
ENSONIT00000026004	17.9727	-1.71103	0.508083	-3.36761	0.003372	0	protein_coding	Starved|Fed	Cluster 1
ENSONIT00000078397	341.368	-1.71122	0.160536	-10.6594	9.7101e-25	protein kinase C and casein kinase substrate in neurons protein 3	protein_coding	Starved|Fed	Cluster 1
ENSONIT00000018893	200.43	-1.71222	0.189855	-9.01857	6.63041e-18	glycine cleavage system H protein, mitochondrial	protein_coding	Starved|Fed	Cluster 1
ENSONIT00000009602	4317.02	-1.7127	0.281609	-6.08185	1.49436e-08	myozenin-2	protein_coding	Starved|Fed	Cluster 1
ENSONIT00000012954	17.3359	-1.71463	0.330669	-5.18532	1.92776e-06	forkhead box protein O6	protein_coding	Starved|Fed	Cluster 1
ENSONIT00000006155	38.6095	-1.71661	0.265302	-6.47039	1.40402e-09	angiopoietin-related protein 5	protein_coding	Starved|Fed	Cluster 1
ENSONIT00000074695	8.66477	-1.71707	0.697217	-2.46275	0.042401	germ cell-less 1, spermatogenesis associated	protein_coding	Starved|Fed	Cluster 1
ENSONIT00000058764	14.7456	-1.71828	0.485154	-3.54172	0.00189197	0	protein_coding	Starved|Fed	Cluster 1
ENSONIT00000051153	25.7141	-1.72126	0.346871	-4.96226	5.76035e-06	integrin-linked kinase	protein_coding	Starved|Fed	Cluster 1
ENSONIT00000069443	245.75	-1.72236	0.425525	-4.04761	0.000301116	uncharacterized LOC100703531	protein_coding	Starved|Fed	Cluster 1
ENSONIT00000054284	6.43391	-1.72359	0.53198	-3.23995	0.00505425	selenoprotein F	protein_coding	Starved|Fed	Cluster 1
ENSONIT00000069931	29.5555	-1.72483	0.592943	-2.90893	0.0134201	platelet derived growth factor receptor beta	protein_coding	Starved|Fed	Cluster 1
ENSONIT00000011913	341.512	-1.72519	0.211608	-8.15279	9.26346e-15	HIG1 domain family member 1A, mitochondrial	protein_coding	Starved|Fed	Cluster 1
ENSONIT00000001871	5.81435	-1.72581	0.663892	-2.59954	0.0304558	G1/S-specific cyclin-E2	protein_coding	Starved|Fed	Cluster 1
ENSONIT00000020266	1405.01	-1.72595	0.155162	-11.1235	6.87581e-27	NADH:ubiquinone oxidoreductase subunit B8	protein_coding	Starved|Fed	Cluster 1
ENSONIT00000062640	5336.2	-1.72711	0.198134	-8.71689	8.98013e-17	capping actin protein of muscle Z-line subunit alpha 2	protein_coding	Starved|Fed	Cluster 1
ENSONIT00000025739	56.8916	-1.72779	0.315746	-5.47208	4.44338e-07	si:ch1073-184j22.2	protein_coding	Starved|Fed	Cluster 1
ENSONIT00000061128	75.6048	-1.72901	0.183984	-9.39761	2.25066e-19	zgc:171480	protein_coding	Starved|Fed	Cluster 1
ENSONIT00000012098	356.633	-1.72947	0.303932	-5.69033	1.36631e-07	erlin-1	protein_coding	Starved|Fed	Cluster 1
ENSONIT00000004491	78.9135	-1.72949	0.290918	-5.94494	3.28578e-08	zinc metallopeptidase STE24	protein_coding	Starved|Fed	Cluster 1
ENSONIT00000026488	32.8925	-1.72969	0.371385	-4.65741	2.3732e-05	growth arrest-specific 1a	protein_coding	Starved|Fed	Cluster 1
ENSONIT00000062679	229.909	-1.73134	0.722008	-2.39795	0.0493111	pyruvate dehydrogenase E1 alpha 1 subunit a	protein_coding	Starved|Fed	Cluster 1
ENSONIT00000021577	7.96431	-1.73163	0.700982	-2.47029	0.0416938	collagen type IX alpha 3 chain	protein_coding	Starved|Fed	Cluster 1
ENSONIT00000050066	10.8588	-1.73193	0.392272	-4.41512	6.83344e-05	myomaker, myoblast fusion factor	protein_coding	Starved|Fed	Cluster 1
ENSONIT00000043242	12.0503	-1.73218	0.436791	-3.96569	0.00041227	BLOC-1 related complex subunit 7	protein_coding	Starved|Fed	Cluster 1
ENSONIT00000090983	13.648	-1.7339	0.483253	-3.58797	0.00161462	ankyrin 1, erythrocytic a	protein_coding	Starved|Fed	Cluster 1
ENSONIT00000055975	43.6043	-1.73431	0.268571	-6.45753	1.52353e-09	linkage group 7 C18orf25 homolog	protein_coding	Starved|Fed	Cluster 1
ENSONIT00000003001	50.7385	-1.73548	0.334104	-5.19445	1.84077e-06	pleckstrin homology domain containing N1	protein_coding	Starved|Fed	Cluster 1
ENSONIT00000006513	18.5381	-1.73598	0.469506	-3.69747	0.00110093	MAPK regulated corepressor interacting protein 2	protein_coding	Starved|Fed	Cluster 1
ENSONIT00000078920	463.645	-1.73741	0.311479	-5.57792	2.52591e-07	0	protein_coding	Starved|Fed	Cluster 1
ENSONIT00000002714	23.0059	-1.73823	0.297341	-5.84591	5.76742e-08	0	protein_coding	Starved|Fed	Cluster 1
ENSONIT00000021744	7.79595	-1.73835	0.703984	-2.46931	0.0417709	lipoyl(octanoyl) transferase 2	protein_coding	Starved|Fed	Cluster 1
ENSONIT00000052407	9.6612	-1.74007	0.406575	-4.27983	0.00011996	BAF chromatin remodeling complex subunit BCL11A b	protein_coding	Starved|Fed	Cluster 1
ENSONIT00000086736	63.9353	-1.74056	0.18558	-9.37905	2.67166e-19	glucose-induced degradation protein 4 homolog	protein_coding	Starved|Fed	Cluster 1
ENSONIT00000088422	23.7613	-1.74064	0.292367	-5.95361	3.13043e-08	histone H2B 1/2	protein_coding	Starved|Fed	Cluster 1
ENSONIT00000025516	83.3756	-1.74077	0.326688	-5.32855	9.39015e-07	0	protein_coding	Starved|Fed	Cluster 1
ENSONIT00000004160	263.092	-1.74096	0.279863	-6.22076	6.55541e-09	nuclear casein kinase and cyclin dependent kinase substrate 1	protein_coding	Starved|Fed	Cluster 1
ENSONIT00000072821	14.5353	-1.74105	0.685999	-2.53798	0.0354445	cyclin-dependent kinase 17	protein_coding	Starved|Fed	Cluster 1
ENSONIT00000046221	45.7014	-1.74204	0.358155	-4.86392	9.19693e-06	scribble planar cell polarity protein	protein_coding	Starved|Fed	Cluster 1
ENSONIT00000075458	23.7479	-1.74454	0.432554	-4.03311	0.00031909	zgc:101679	protein_coding	Starved|Fed	Cluster 1
ENSONIT00000093134	8.40321	-1.74483	0.442146	-3.94627	0.000443828	tetraspanin-9	protein_coding	Starved|Fed	Cluster 1
ENSONIT00000084621	101.064	-1.74816	0.381684	-4.58013	3.35051e-05	glutathione S-transferase theta-3	protein_coding	Starved|Fed	Cluster 1
ENSONIT00000023796	21.428	-1.74843	0.318578	-5.48822	4.07838e-07	twinfilin-2	protein_coding	Starved|Fed	Cluster 1
ENSONIT00000000993	107.103	-1.74862	0.309849	-5.64346	1.77056e-07	serine protease HTRA1A	protein_coding	Starved|Fed	Cluster 1
ENSONIT00000009472	21.6888	-1.74938	0.39766	-4.39919	7.31177e-05	non-SMC condensin II complex subunit H2	protein_coding	Starved|Fed	Cluster 1
ENSONIT00000014816	17.9076	-1.75017	0.31175	-5.61402	2.07515e-07	stanniocalcin	protein_coding	Starved|Fed	Cluster 1
ENSONIT00000018882	24.5397	-1.75245	0.32514	-5.38983	6.84533e-07	G protein signaling modulator 1	protein_coding	Starved|Fed	Cluster 1
ENSONIT00000020895	82.5566	-1.75297	0.304164	-5.76326	9.11252e-08	olfactomedin-like protein 2B	protein_coding	Starved|Fed	Cluster 1
ENSONIT00000091519	74431.5	-1.75473	0.237792	-7.37926	3.11092e-12	cytochrome b	protein_coding	Starved|Fed	Cluster 1
ENSONIT00000004085	11.2284	-1.75509	0.368701	-4.76019	1.48942e-05	fibulin-2	protein_coding	Starved|Fed	Cluster 1
ENSONIT00000009888	11.1669	-1.75525	0.315368	-5.56573	2.69936e-07	golgin, RAB6 interacting	protein_coding	Starved|Fed	Cluster 1
TCONSR_00186659	34.6328	-1.75646	0.489895	-3.58538	0.0016293	#N/A	lncRNA	Starved|Fed	Cluster 1
ENSONIT00000002924	107.647	-1.75648	0.238233	-7.37294	3.25843e-12	tropomyosin 4	protein_coding	Starved|Fed	Cluster 1
ENSONIT00000021787	2.80018	-1.75853	0.679738	-2.58707	0.0314292	cytosolic sulfotransferase 3	protein_coding	Starved|Fed	Cluster 1
ENSONIT00000002238	15.0212	-1.75872	0.440307	-3.9943	0.000369871	zgc:136971	protein_coding	Starved|Fed	Cluster 1
ENSONIT00000010238	67.5244	-1.75972	0.499155	-3.5254	0.00200173	DExD-box helicase 39A	protein_coding	Starved|Fed	Cluster 1
ENSONIT00000072661	60.0983	-1.76201	0.636789	-2.76702	0.0197606	thioredoxin related transmembrane protein 1	protein_coding	Starved|Fed	Cluster 1
ENSONIT00000019544	119.822	-1.7625	0.250993	-7.02209	3.81007e-11	CD151 antigen	protein_coding	Starved|Fed	Cluster 1
ENSONIT00000022046	935.354	-1.76342	0.149139	-11.824	2.68679e-30	inner membrane mitochondrial protein	protein_coding	Starved|Fed	Cluster 1
ENSONIT00000053316	59.5744	-1.76396	0.233317	-7.56034	8.42974e-13	mitochondrial ribosomal protein L54	protein_coding	Starved|Fed	Cluster 1
ENSONIT00000004639	607.33	-1.76517	0.160082	-11.0267	1.94612e-26	ATP synthase membrane subunit ea	protein_coding	Starved|Fed	Cluster 1
ENSONIT00000046468	529.141	-1.7658	0.324581	-5.44023	5.25037e-07	60S ribosomal protein L22-like 1	protein_coding	Starved|Fed	Cluster 1
ENSONIT00000063704	11.5344	-1.76724	0.448239	-3.94263	0.000449895	musculin	protein_coding	Starved|Fed	Cluster 1
ENSONIT00000052002	2093.88	-1.76813	0.196189	-9.01239	6.99352e-18	ATP synthase peripheral stalk subunit d	protein_coding	Starved|Fed	Cluster 1
ENSONIT00000009749	34.1487	-1.7686	0.404759	-4.36952	8.28252e-05	ERCC excision repair 2, TFIIH core complex helicase subunit	protein_coding	Starved|Fed	Cluster 1
ENSONIT00000081455	526.338	-1.77262	0.212739	-8.33235	2.17622e-15	Ras suppressor protein 1	protein_coding	Starved|Fed	Cluster 1
ENSONIT00000052104	436.407	-1.7793	0.22517	-7.90201	6.50106e-14	1,4-alpha-glucan branching enzyme 1	protein_coding	Starved|Fed	Cluster 1
ENSONIT00000037046	142.076	-1.78102	0.243774	-7.30605	5.2579e-12	calpain small subunit 1	protein_coding	Starved|Fed	Cluster 1
ENSONIT00000067138	326.05	-1.78161	0.273769	-6.50772	1.11447e-09	LIM and calponin homology domains-containing protein 1	protein_coding	Starved|Fed	Cluster 1
ENSONIT00000015017	2.41385	-1.78195	0.726343	-2.45332	0.0433468	protein O-glucosyltransferase 1	protein_coding	Starved|Fed	Cluster 1
ENSONIT00000018571	3074.28	-1.78199	0.370055	-4.81547	1.15355e-05	immunoglobulin like and fibronectin type III domain containing 1, tandem duplicate 1	protein_coding	Starved|Fed	Cluster 1
ENSONIT00000017387	123.871	-1.7836	0.24835	-7.18179	1.26249e-11	peptidylprolyl isomerase C	protein_coding	Starved|Fed	Cluster 1
ENSONIT00000074628	55.0355	-1.78385	0.463637	-3.84751	0.000641301	cholinergic receptor, nicotinic, epsilon	protein_coding	Starved|Fed	Cluster 1
ENSONIT00000038381	7.35861	-1.78485	0.657851	-2.71315	0.0227414	0	protein_coding	Starved|Fed	Cluster 1
ENSONIT00000040966	280.483	-1.78889	0.260608	-6.86429	1.09732e-10	inosine monophosphate dehydrogenase 2	protein_coding	Starved|Fed	Cluster 1
ENSONIT00000067386	37.4656	-1.78917	0.419318	-4.26685	0.00012648	fibroblast growth factor 6	protein_coding	Starved|Fed	Cluster 1
ENSONIT00000053197	555.554	-1.79241	0.373011	-4.80526	1.20769e-05	hemoglobin subunit beta-A	protein_coding	Starved|Fed	Cluster 1
ENSONIT00000073578	18.7998	-1.79242	0.322607	-5.55605	2.8406e-07	ADP ribosylation factor like GTPase 10	protein_coding	Starved|Fed	Cluster 1
ENSONIT00000069138	23.6593	-1.79254	0.390681	-4.58825	3.2322e-05	spermatid perinuclear RNA binding protein	protein_coding	Starved|Fed	Cluster 1
ENSONIT00000055018	253.292	-1.79517	0.343669	-5.22354	1.59602e-06	0	protein_coding	Starved|Fed	Cluster 1
ENSONIT00000077879	107.812	-1.79657	0.263948	-6.80651	1.61123e-10	coronin, actin binding protein, 1Ca	protein_coding	Starved|Fed	Cluster 1
ENSONIT00000019487	30.1269	-1.80005	0.444217	-4.05219	0.000296083	mortality factor 4-like protein 1	protein_coding	Starved|Fed	Cluster 1
ENSONIT00000003774	46.6342	-1.80091	0.277578	-6.48795	1.25924e-09	kinesin family member 13A	protein_coding	Starved|Fed	Cluster 1
ENSONIT00000008568	19.6522	-1.80226	0.297996	-6.04794	1.82142e-08	citrate lyase beta like	protein_coding	Starved|Fed	Cluster 1
ENSONIT00000007109	7.32072	-1.80353	0.54884	-3.28607	0.00437335	RWD domain containing 2B	protein_coding	Starved|Fed	Cluster 1
ENSONIT00000002731	36.0045	-1.80486	0.359194	-5.02476	4.24953e-06	metalloprotease TIKI2	protein_coding	Starved|Fed	Cluster 1
ENSONIT00000009227	34.2542	-1.8053	0.39628	-4.55563	3.7253e-05	riboflavin transporter 2	protein_coding	Starved|Fed	Cluster 1
ENSONIT00000019917	19.7067	-1.80601	0.47864	-3.7732	0.000838102	decapping enzyme, scavenger	protein_coding	Starved|Fed	Cluster 1
ENSONIT00000081662	57.75	-1.81236	0.577983	-3.13565	0.00697177	adenylosuccinate lyase	protein_coding	Starved|Fed	Cluster 1
ENSONIT00000060765	16.4385	-1.81269	0.299305	-6.05634	1.73326e-08	sorting nexin-27	protein_coding	Starved|Fed	Cluster 1
ENSONIT00000084052	18.0711	-1.81303	0.421053	-4.30595	0.00010781	adenine nucleotide translocase lysine methyltransferase	protein_coding	Starved|Fed	Cluster 1
ENSONIT00000066845	40.4238	-1.81727	0.40579	-4.47836	5.21536e-05	tetraspanin 4	protein_coding	Starved|Fed	Cluster 1
ENSONIT00000047836	39722.6	-1.81853	0.25561	-7.11444	2.02204e-11	NADH dehydrogenase subunit 4	protein_coding	Starved|Fed	Cluster 1
ENSONIT00000039164	2763.94	-1.81864	0.327247	-5.5574	2.82206e-07	NADH dehydrogenase subunit 6	protein_coding	Starved|Fed	Cluster 1
ENSONIT00000049624	178.44	-1.82069	0.173377	-10.5013	4.94948e-24	alpha-parvin	protein_coding	Starved|Fed	Cluster 1
ENSONIT00000019195	69.9416	-1.82091	0.322053	-5.65407	1.67029e-07	mitochondrial ribosomal protein S27	protein_coding	Starved|Fed	Cluster 1
ENSONIT00000058273	19595.9	-1.82179	0.310873	-5.86023	5.33389e-08	ATP synthase F0 subunit 6	protein_coding	Starved|Fed	Cluster 1
ENSONIT00000015938	14372.7	-1.82214	0.3622	-5.03074	4.13222e-06	transmembrane protein 38A	protein_coding	Starved|Fed	Cluster 1
ENSONIT00000015325	1292.03	-1.8232	0.157784	-11.555	5.70903e-29	bridging integrator 1b	protein_coding	Starved|Fed	Cluster 1
ENSONIT00000092728	19.1792	-1.82481	0.396718	-4.59976	3.07083e-05	sideroflexin-1	protein_coding	Starved|Fed	Cluster 1
ENSONIT00000026518	17.1564	-1.82598	0.403988	-4.51989	4.34919e-05	G protein-coupled receptor 17	protein_coding	Starved|Fed	Cluster 1
ENSONIT00000091690	10.289	-1.8264	0.671397	-2.72029	0.0223311	myelin-oligodendrocyte glycoprotein	protein_coding	Starved|Fed	Cluster 1
ENSONIT00000061696	8.26971	-1.82677	0.421398	-4.33503	9.5755e-05	integrin subunit alpha 6	protein_coding	Starved|Fed	Cluster 1
ENSONIT00000020470	9.59588	-1.82748	0.394197	-4.63594	2.61487e-05	XPA, DNA damage recognition and repair factor	protein_coding	Starved|Fed	Cluster 1
ENSONIT00000093117	24.642	-1.82819	0.32179	-5.68133	1.43574e-07	0	protein_coding	Starved|Fed	Cluster 1
ENSONIT00000025242	26.4983	-1.83025	0.3519	-5.20106	1.7811e-06	TBC1 domain family member 24	protein_coding	Starved|Fed	Cluster 1
ENSONIT00000071107	39.079	-1.83098	0.30135	-6.07592	1.54842e-08	aminoacylase 1	protein_coding	Starved|Fed	Cluster 1
ENSONIT00000060490	16.1044	-1.83141	0.474907	-3.85635	0.000620206	cytoplasmic polyadenylation element binding protein 2	protein_coding	Starved|Fed	Cluster 1
ENSONIT00000019951	6.0678	-1.83188	0.421303	-4.34813	9.05934e-05	0	protein_coding	Starved|Fed	Cluster 1
ENSONIT00000044814	9.35397	-1.8334	0.453711	-4.0409	0.000309286	doublecortin like kinase 2	protein_coding	Starved|Fed	Cluster 1
ENSONIT00000054437	72.096	-1.83387	0.748451	-2.45022	0.043669	phosphorylase kinase regulatory subunit beta	protein_coding	Starved|Fed	Cluster 1
ENSONIT00000026314	385.017	-1.83503	0.218408	-8.40187	1.23105e-15	0	protein_coding	Starved|Fed	Cluster 1
ENSONIT00000015543	26.5762	-1.83638	0.303585	-6.04899	1.8103e-08	adenosine receptor A3	protein_coding	Starved|Fed	Cluster 1
ENSONIT00000025957	21.8123	-1.83663	0.218564	-8.40316	1.21962e-15	SRY-box transcription factor 11	protein_coding	Starved|Fed	Cluster 1
ENSONIT00000092829	41.964	-1.83975	0.353299	-5.20734	1.72723e-06	0	lncRNA	Starved|Fed	Cluster 1
ENSONIT00000083795	19.4794	-1.84017	0.278083	-6.61735	5.56512e-10	cyclin dependent kinase 2 associated protein 1	protein_coding	Starved|Fed	Cluster 1
ENSONIT00000093734	405.862	-1.84173	0.202347	-9.10183	3.18676e-18	phospholipid phosphatase 3	protein_coding	Starved|Fed	Cluster 1
ENSONIT00000014469	4.30101	-1.84187	0.582715	-3.16085	0.00645606	serine/threonine-protein kinase Aurora-2	protein_coding	Starved|Fed	Cluster 1
ENSONIT00000005508	60.4626	-1.84415	0.286827	-6.42947	1.81284e-09	1-acylglycerol-3-phosphate O-acyltransferase 3	protein_coding	Starved|Fed	Cluster 1
ENSONIT00000035020	48.7852	-1.84477	0.280995	-6.56515	7.76357e-10	nuclear receptor subfamily 2 group F member 5	protein_coding	Starved|Fed	Cluster 1
ENSONIT00000047756	161.953	-1.84586	0.189805	-9.72505	1.06382e-20	leucine rich repeat containing 20	protein_coding	Starved|Fed	Cluster 1
ENSONIT00000085259	101.003	-1.84624	0.261278	-7.0662	2.81562e-11	septin-7	protein_coding	Starved|Fed	Cluster 1
ENSONIT00000068129	167.917	-1.84698	0.547659	-3.37251	0.00332028	pyruvate carboxylase	protein_coding	Starved|Fed	Cluster 1
ENSONIT00000003174	9.8114	-1.84922	0.386459	-4.78504	1.3261e-05	PTTG1 regulator of sister chromatid separation, securin	protein_coding	Starved|Fed	Cluster 1
ENSONIT00000041859	30.1187	-1.84945	0.526165	-3.51495	0.00207105	si:ch211-103n10.5	protein_coding	Starved|Fed	Cluster 1
ENSONIT00000004932	35.7331	-1.84963	0.431304	-4.28846	0.000115788	SH2 domain containing 3Ca	protein_coding	Starved|Fed	Cluster 1
ENSONIT00000091656	19182.2	-1.84982	0.263973	-7.0076	4.20063e-11	NADH dehydrogenase subunit 1	protein_coding	Starved|Fed	Cluster 1
ENSONIT00000055030	49.1773	-1.85094	0.420459	-4.40219	7.22395e-05	0	lncRNA	Starved|Fed	Cluster 1
ENSONIT00000083609	29.6467	-1.85375	0.239846	-7.72892	2.42774e-13	0	lncRNA	Starved|Fed	Cluster 1
ENSONIT00000024440	150.57	-1.85392	0.256716	-7.22166	9.55021e-12	mitochondrial ribosomal protein S34	protein_coding	Starved|Fed	Cluster 1
ENSONIT00000010317	55.9097	-1.85395	0.340233	-5.44906	5.01211e-07	histone deacetylase 1	protein_coding	Starved|Fed	Cluster 1
ENSONIT00000033284	549.899	-1.85486	0.391729	-4.73505	1.66901e-05	0	protein_coding	Starved|Fed	Cluster 1
ENSONIT00000019657	16.421	-1.85594	0.325346	-5.70453	1.2615e-07	TOPBP1 interacting checkpoint and replication regulator	protein_coding	Starved|Fed	Cluster 1
ENSONIT00000034708	105.906	-1.85656	0.261734	-7.09333	2.34262e-11	protein phosphatase 5 catalytic subunit	protein_coding	Starved|Fed	Cluster 1
ENSONIT00000017845	332.712	-1.85913	0.13872	-13.402	9.31508e-39	tripartite motif containing 55	protein_coding	Starved|Fed	Cluster 1
ENSONIT00000079148	16.8756	-1.86033	0.322599	-5.76668	8.94938e-08	ras-related protein Rab-8B	protein_coding	Starved|Fed	Cluster 1
ENSONIT00000000888	89.511	-1.86132	0.256784	-7.2486	7.91209e-12	heterochromatin protein 1, binding protein 3	protein_coding	Starved|Fed	Cluster 1
ENSONIT00000063654	14347.2	-1.8614	0.233992	-7.95497	4.35509e-14	NADH dehydrogenase subunit 2	protein_coding	Starved|Fed	Cluster 1
ENSONIT00000062897	3704.89	-1.86367	0.272535	-6.83828	1.30553e-10	fatty acid binding protein 3, muscle and heart	protein_coding	Starved|Fed	Cluster 1
ENSONIT00000051890	56.3072	-1.86373	0.322494	-5.77911	8.38297e-08	eva-1 homolog B	protein_coding	Starved|Fed	Cluster 1
ENSONIT00000005684	30.845	-1.86449	0.776964	-2.39971	0.0491093	0	protein_coding	Starved|Fed	Cluster 1
ENSONIT00000000591	183.153	-1.86861	0.248219	-7.5281	1.06917e-12	transmembrane protein 263	protein_coding	Starved|Fed	Cluster 1
ENSONIT00000022667	18.5652	-1.87008	0.368448	-5.07556	3.32704e-06	nudix hydrolase 20, chloroplastic	protein_coding	Starved|Fed	Cluster 1
ENSONIT00000007772	6.99304	-1.87069	0.494753	-3.78106	0.000815405	elongation factor 1-alpha	protein_coding	Starved|Fed	Cluster 1
ENSONIT00000089101	22.6826	-1.87126	0.484433	-3.86279	0.000605489	olfactomedin like 3	protein_coding	Starved|Fed	Cluster 1
ENSONIT00000093105	149.388	-1.87187	0.280874	-6.66442	4.10143e-10	mitochondrial ribosomal protein S17	protein_coding	Starved|Fed	Cluster 1
ENSONIT00000010548	100.407	-1.87231	0.197869	-9.46238	1.24423e-19	coiled-coil domain containing 134	protein_coding	Starved|Fed	Cluster 1
ENSONIT00000011993	57.5536	-1.87413	0.209603	-8.94132	1.30208e-17	anthrax toxin receptor 1	protein_coding	Starved|Fed	Cluster 1
ENSONIT00000089356	16.6467	-1.87866	0.322407	-5.82698	6.41435e-08	zinc finger protein OZF	protein_coding	Starved|Fed	Cluster 1
ENSONIT00000068247	28.5123	-1.88235	0.393824	-4.77967	1.3606e-05	0	lncRNA	Starved|Fed	Cluster 1
ENSONIT00000092558	74.2829	-1.88296	0.32797	-5.74126	1.02903e-07	0	protein_coding	Starved|Fed	Cluster 1
ENSONIT00000009566	8.54204	-1.8831	0.405141	-4.64801	2.4754e-05	leucine rich adaptor protein 1 like	protein_coding	Starved|Fed	Cluster 1
ENSONIT00000005834	153.404	-1.8835	0.250105	-7.53081	1.04849e-12	FRAS1-related extracellular matrix protein 1	protein_coding	Starved|Fed	Cluster 1
ENSONIT00000087009	22.8892	-1.8838	0.361686	-5.20838	1.71895e-06	ELKS/RAB6-interacting/CAST family member 1	protein_coding	Starved|Fed	Cluster 1
ENSONIT00000069853	96.7525	-1.88505	0.267527	-7.04621	3.23589e-11	FAT atypical cadherin 4	protein_coding	Starved|Fed	Cluster 1
ENSONIT00000062612	15.028	-1.88766	0.28672	-6.58363	6.91047e-10	protein phosphatase 1 regulatory subunit 12B	protein_coding	Starved|Fed	Cluster 1
ENSONIT00000013855	136.041	-1.88874	0.298281	-6.3321	3.32295e-09	tissue specific transplantation antigen P35B	protein_coding	Starved|Fed	Cluster 1
ENSONIT00000012393	633.462	-1.88947	0.175585	-10.761	3.32959e-25	coiled-coil domain containing 47	protein_coding	Starved|Fed	Cluster 1
ENSONIT00000011153	27.9556	-1.89127	0.270226	-6.99883	4.45891e-11	dimethylarginine dimethylaminohydrolase 1	protein_coding	Starved|Fed	Cluster 1
ENSONIT00000056086	1113.04	-1.89142	0.177982	-10.627	1.36787e-24	voltage-dependent anion-selective channel protein 2	protein_coding	Starved|Fed	Cluster 1
ENSONIT00000019760	326.517	-1.89314	0.213463	-8.8687	2.46303e-17	T-box transcription factor 15	protein_coding	Starved|Fed	Cluster 1
ENSONIT00000051556	378.224	-1.8935	0.235592	-8.0372	2.29384e-14	cordon-bleu WH2 repeat protein	protein_coding	Starved|Fed	Cluster 1
ENSONIT00000039256	81.3645	-1.89509	0.438386	-4.32289	0.00010063	TEA domain transcription factor 3	protein_coding	Starved|Fed	Cluster 1
ENSONIT00000043126	23.2853	-1.89582	0.570262	-3.32447	0.00386592	multiple EGF-like-domains 8	protein_coding	Starved|Fed	Cluster 1
ENSONIT00000040886	140034	-1.89724	0.357962	-5.30012	1.08161e-06	myosin light chain 3, skeletal muscle isoform	protein_coding	Starved|Fed	Cluster 1
ENSONIT00000051355	6.24334	-1.89743	0.763411	-2.48547	0.0401797	selenoprotein I	protein_coding	Starved|Fed	Cluster 1
ENSONIT00000021657	8.99378	-1.89791	0.704669	-2.69334	0.0239465	troponin C, slow skeletal and cardiac muscles	protein_coding	Starved|Fed	Cluster 1
ENSONIT00000088163	277.402	-1.90101	0.272406	-6.97858	5.12269e-11	family with sequence similarity 117 member A	protein_coding	Starved|Fed	Cluster 1
ENSONIT00000042012	17.0545	-1.90717	0.632219	-3.01663	0.00989034	kinesin family member 3A	protein_coding	Starved|Fed	Cluster 1
ENSONIT00000070191	3.34033	-1.90795	0.744137	-2.56398	0.0332626	MIS12 kinetochore complex component	protein_coding	Starved|Fed	Cluster 1
ENSONIT00000083995	13.2291	-1.90939	0.37726	-5.06121	3.56449e-06	0	protein_coding	Starved|Fed	Cluster 1
ENSONIT00000045989	97.9005	-1.91124	0.500722	-3.81698	0.000716596	glucosidase II alpha subunit	protein_coding	Starved|Fed	Cluster 1
ENSONIT00000031540	10.4066	-1.91203	0.476546	-4.01228	0.000345761	0	lncRNA	Starved|Fed	Cluster 1
ENSONIT00000005094	12.1701	-1.91452	0.400088	-4.78524	1.32521e-05	spindle and kinetochore associated complex subunit 1	protein_coding	Starved|Fed	Cluster 1
ENSONIT00000025349	73.047	-1.91467	0.303171	-6.31546	3.67896e-09	EMAP like 1	protein_coding	Starved|Fed	Cluster 1
ENSONIT00000022528	857.92	-1.9172	0.196341	-9.76468	7.25823e-21	laminin subunit beta-1	protein_coding	Starved|Fed	Cluster 1
ENSONIT00000063808	130.216	-1.91838	0.434077	-4.41945	6.71507e-05	repulsive guidance molecule BMP co-receptor a	protein_coding	Starved|Fed	Cluster 1
ENSONIT00000005981	72.5229	-1.91854	0.348917	-5.49857	3.86192e-07	integrin-linked kinase	protein_coding	Starved|Fed	Cluster 1
ENSONIT00000014687	66.8824	-1.92206	0.256009	-7.50776	1.24011e-12	PDZ and LIM domain protein 2	protein_coding	Starved|Fed	Cluster 1
ENSONIT00000060259	199.253	-1.92249	0.235014	-8.18033	7.45211e-15	0	protein_coding	Starved|Fed	Cluster 1
ENSONIT00000033528	23.0728	-1.92335	0.522899	-3.67824	0.00117853	serine/threonine-protein phosphatase 2A 56 kDa regulatory subunit gamma isoform	protein_coding	Starved|Fed	Cluster 1
ENSONIT00000003056	19.9474	-1.92437	0.332619	-5.78551	8.09074e-08	granzyme G	protein_coding	Starved|Fed	Cluster 1
ENSONIT00000014984	164.471	-1.92855	0.251598	-7.6652	3.90042e-13	La ribonucleoprotein 4	protein_coding	Starved|Fed	Cluster 1
ENSONIT00000004763	10.0784	-1.92941	0.58818	-3.28031	0.00445921	DEP domain containing 1	protein_coding	Starved|Fed	Cluster 1
ENSONIT00000078726	137.637	-1.93111	0.166642	-11.5884	3.91634e-29	choline-phosphate cytidylyltransferase A	protein_coding	Starved|Fed	Cluster 1
ENSONIT00000072040	153.36	-1.93186	0.205859	-9.38441	2.54825e-19	CD276 molecule	protein_coding	Starved|Fed	Cluster 1
ENSONIT00000016944	45.602	-1.93487	0.346874	-5.57804	2.52499e-07	acid phosphatase 1	protein_coding	Starved|Fed	Cluster 1
ENSONIT00000048844	98.4103	-1.93646	0.277048	-6.98963	4.74935e-11	inner membrane mitochondrial protein	protein_coding	Starved|Fed	Cluster 1
ENSONIT00000012173	15.9588	-1.93654	0.451251	-4.29148	0.000114381	0	protein_coding	Starved|Fed	Cluster 1
ENSONIT00000013753	366.276	-1.93659	0.36644	-5.28488	1.16804e-06	large neutral amino acids transporter small subunit 3	protein_coding	Starved|Fed	Cluster 1
ENSONIT00000005218	1070.86	-1.93756	0.373723	-5.18449	1.93537e-06	ribosomal protein S17	protein_coding	Starved|Fed	Cluster 1
ENSONIT00000010852	8060.39	-1.93877	0.228081	-8.50034	5.49674e-16	ATP synthase membrane subunit c locus 3	protein_coding	Starved|Fed	Cluster 1
ENSONIT00000080921	1338.37	-1.93877	0.400873	-4.83637	1.04654e-05	lysine-specific demethylase 6A	protein_coding	Starved|Fed	Cluster 1
ENSONIT00000090189	157.022	-1.94174	0.296219	-6.55509	8.26919e-10	diazepam binding inhibitor (GABA receptor modulator, acyl-CoA binding protein)	protein_coding	Starved|Fed	Cluster 1
ENSONIT00000083681	34.7718	-1.9458	0.391197	-4.97398	5.44731e-06	actin, cytoplasmic 1	protein_coding	Starved|Fed	Cluster 1
ENSONIT00000023409	82.8514	-1.94741	0.187961	-10.3607	2.07981e-23	adaptor related protein complex 1 subunit mu 1	protein_coding	Starved|Fed	Cluster 1
ENSONIT00000008725	44.5607	-1.94786	0.231191	-8.42535	1.01589e-15	SEC14 and spectrin domain containing 1	protein_coding	Starved|Fed	Cluster 1
ENSONIT00000088708	83.8437	-1.94944	0.283434	-6.87794	1.00138e-10	farnesyl diphosphate synthase	protein_coding	Starved|Fed	Cluster 1
ENSONIT00000008211	433.743	-1.94972	0.52667	-3.70197	0.00108407	phosphate regulating endopeptidase homolog X-linked	protein_coding	Starved|Fed	Cluster 1
ENSONIT00000003938	7.99332	-1.94975	0.496515	-3.92686	0.000477332	solute carrier family 2 member 10	protein_coding	Starved|Fed	Cluster 1
ENSONIT00000080774	545.127	-1.94999	0.156228	-12.4818	1.03862e-33	ubiquinol-cytochrome c reductase hinge protein	protein_coding	Starved|Fed	Cluster 1
ENSONIT00000015125	146.678	-1.9508	0.191024	-10.2123	9.23252e-23	FAM3 metabolism regulating signaling molecule A	protein_coding	Starved|Fed	Cluster 1
ENSONIT00000003222	50.8237	-1.95262	0.298092	-6.55041	8.51092e-10	transmembrane emp24 domain-containing protein 3	protein_coding	Starved|Fed	Cluster 1
ENSONIT00000087177	3.56139	-1.95598	0.577928	-3.38448	0.0031987	0	lncRNA	Starved|Fed	Cluster 1
ENSONIT00000037501	7.06851	-1.95999	0.809933	-2.41994	0.0468461	mitochondrial ribosomal protein L37	protein_coding	Starved|Fed	Cluster 1
ENSONIT00000079998	7.76771	-1.96194	0.548826	-3.57479	0.00169105	0	protein_coding	Starved|Fed	Cluster 1
ENSONIT00000054110	418.596	-1.96369	0.678867	-2.8926	0.0140318	ribosomal protein L23	protein_coding	Starved|Fed	Cluster 1
ENSONIT00000003201	1047.42	-1.96398	0.188584	-10.4144	1.20033e-23	ubiquinol-cytochrome c reductase binding protein	protein_coding	Starved|Fed	Cluster 1
ENSONIT00000012600	88.398	-1.96521	0.258157	-7.61246	5.7579e-13	ribosome-binding protein 1	protein_coding	Starved|Fed	Cluster 1
ENSONIT00000087034	41.0243	-1.9668	0.256563	-7.66594	3.8805e-13	GINS complex subunit 4	protein_coding	Starved|Fed	Cluster 1
ENSONIT00000012158	170.466	-1.96801	0.278702	-7.06132	2.91332e-11	1-acylglycerol-3-phosphate O-acyltransferase 5	protein_coding	Starved|Fed	Cluster 1
ENSONIT00000057436	90.2579	-1.96819	0.224466	-8.76835	5.84811e-17	LARGE xylosyl- and glucuronyltransferase 1	protein_coding	Starved|Fed	Cluster 1
ENSONIT00000034541	41.727	-1.9685	0.518479	-3.79667	0.000771005	endothelin converting enzyme like 1	protein_coding	Starved|Fed	Cluster 1
ENSONIT00000003408	96.7404	-1.96865	0.331069	-5.94636	3.25969e-08	cytochrome c oxidase assembly factor 7	protein_coding	Starved|Fed	Cluster 1
ENSONIT00000088507	31.4861	-1.96929	0.421187	-4.67557	2.18808e-05	fibroblast growth factor 6	protein_coding	Starved|Fed	Cluster 1
ENSONIT00000006439	88.1394	-1.96951	0.357012	-5.51666	3.5043e-07	frizzled class receptor 4	protein_coding	Starved|Fed	Cluster 1
ENSONIT00000003811	35.0925	-1.96973	0.645114	-3.0533	0.00889054	ras homolog family member Q	protein_coding	Starved|Fed	Cluster 1
ENSONIT00000019991	4837.55	-1.97275	0.357133	-5.52386	3.37151e-07	synaptopodin 2-like protein	protein_coding	Starved|Fed	Cluster 1
ENSONIT00000015517	14.7137	-1.97375	0.388461	-5.08096	3.23962e-06	troponin T, cardiac muscle	protein_coding	Starved|Fed	Cluster 1
ENSONIT00000041377	25.0131	-1.97407	0.32661	-6.04411	1.86262e-08	probable ATP-dependent RNA helicase ddx6	protein_coding	Starved|Fed	Cluster 1
ENSONIT00000014964	1373.17	-1.97674	0.432272	-4.5729	3.45808e-05	ATP-dependent 6-phosphofructokinase, muscle type	protein_coding	Starved|Fed	Cluster 1
ENSONIT00000061079	206.285	-1.97745	0.783944	-2.52244	0.0367516	lysine-specific demethylase 6A	protein_coding	Starved|Fed	Cluster 1
ENSONIT00000078929	22.7591	-1.97771	0.530265	-3.72965	0.000979716	MICOS complex subunit mic25a	protein_coding	Starved|Fed	Cluster 1
ENSONIT00000042131	13.6098	-1.97943	0.41047	-4.82236	1.11644e-05	0	protein_coding	Starved|Fed	Cluster 1
ENSONIT00000057864	99.9451	-1.97947	0.380374	-5.20401	1.75529e-06	0	protein_coding	Starved|Fed	Cluster 1
ENSONIT00000069293	68.6559	-1.9799	0.761803	-2.59897	0.030495	tubulin alpha-1A chain	protein_coding	Starved|Fed	Cluster 1
ENSONIT00000008203	953.52	-1.98016	0.606904	-3.26273	0.00470833	troponin T type 1 (skeletal, slow)	protein_coding	Starved|Fed	Cluster 1
ENSONIT00000025252	351.325	-1.98033	0.373725	-5.29891	1.08792e-06	MSS51 mitochondrial translational activator	protein_coding	Starved|Fed	Cluster 1
ENSONIT00000015470	25.3467	-1.98038	0.284463	-6.96183	5.73073e-11	radixin	protein_coding	Starved|Fed	Cluster 1
ENSONIT00000085424	13.6352	-1.98048	0.337641	-5.86563	5.17523e-08	extended synaptotagmin-like protein 1b	protein_coding	Starved|Fed	Cluster 1
ENSONIT00000018704	14.1557	-1.98216	0.489567	-4.0488	0.000299895	DNA (cytosine-5-)-methyltransferase 3 beta, duplicate b.1	protein_coding	Starved|Fed	Cluster 1
ENSONIT00000091348	19.0764	-1.98254	0.809601	-2.44879	0.0438197	0	lncRNA	Starved|Fed	Cluster 1
ENSONIT00000071801	39.6623	-1.98292	0.338848	-5.85195	5.58232e-08	0	protein_coding	Starved|Fed	Cluster 1
ENSONIT00000021979	70.1741	-1.98359	0.386314	-5.13467	2.48664e-06	elastin microfibril interfacer 3	protein_coding	Starved|Fed	Cluster 1
ENSONIT00000062102	240.126	-1.98594	0.405777	-4.89416	7.97102e-06	fat storage-inducing transmembrane protein 1-like	protein_coding	Starved|Fed	Cluster 1
ENSONIT00000022099	20.8186	-1.98613	0.309144	-6.42462	1.86702e-09	ubiquitin conjugating enzyme E2 G1	protein_coding	Starved|Fed	Cluster 1
ENSONIT00000015429	38.4776	-1.98679	0.264224	-7.51935	1.14108e-12	homeobox C8	protein_coding	Starved|Fed	Cluster 1
ENSONIT00000048437	980.489	-1.98731	0.408403	-4.86606	9.10428e-06	0	protein_coding	Starved|Fed	Cluster 1
ENSONIT00000012394	8.87656	-1.98861	0.540627	-3.67834	0.0011782	cell division cycle 20	protein_coding	Starved|Fed	Cluster 1
ENSONIT00000002988	6.54697	-1.9887	0.526425	-3.77775	0.000825093	mast cell protease 1A	protein_coding	Starved|Fed	Cluster 1
ENSONIT00000066621	2407.57	-1.99029	0.248084	-8.02266	2.56943e-14	cytochrome c	protein_coding	Starved|Fed	Cluster 1
ENSONIT00000049492	31.2082	-1.99038	0.323663	-6.14953	1.00421e-08	kelch domain-containing protein 2	protein_coding	Starved|Fed	Cluster 1
ENSONIT00000053607	3257.85	-1.99045	0.200585	-9.92324	1.5923e-21	ATP synthase F1 subunit alpha	protein_coding	Starved|Fed	Cluster 1
ENSONIT00000026489	38.3338	-1.9909	0.292695	-6.80198	1.66039e-10	myeloid-associated differentiation marker homolog	protein_coding	Starved|Fed	Cluster 1
ENSONIT00000019472	36.099	-1.99364	0.402178	-4.9571	5.89981e-06	kinesin family member 11	protein_coding	Starved|Fed	Cluster 1
ENSONIT00000018464	155.308	-1.99653	0.341282	-5.8501	5.63721e-08	poly(U)-specific endoribonuclease-C	protein_coding	Starved|Fed	Cluster 1
ENSONIT00000004409	18.6732	-1.9968	0.267965	-7.45172	1.85207e-12	chromosome 19 open reading frame 12	protein_coding	Starved|Fed	Cluster 1
ENSONIT00000022723	25.3609	-1.99793	0.304277	-6.56614	7.71884e-10	serine hydrolase like	protein_coding	Starved|Fed	Cluster 1
ENSONIT00000080007	28.2051	-1.99952	0.248567	-8.04417	2.17015e-14	pleckstrin and Sec7 domain containing 2	protein_coding	Starved|Fed	Cluster 1
ENSONIT00000044823	1874.71	-2.00007	0.209321	-9.55504	5.33664e-20	ATP synthase F(0) complex subunit C3, mitochondrial	protein_coding	Starved|Fed	Cluster 1
ENSONIT00000061755	17.4477	-2.0021	0.396292	-5.05209	3.72614e-06	E2F transcription factor 2	protein_coding	Starved|Fed	Cluster 1
ENSONIT00000016538	36.1245	-2.00225	0.217302	-9.21414	1.17211e-18	replication protein A1	protein_coding	Starved|Fed	Cluster 1
ENSONIT00000081096	2.06354	-2.00241	0.786677	-2.5454	0.0347805	otospiralin	protein_coding	Starved|Fed	Cluster 1
ENSONIT00000035989	18.3491	-2.00356	0.609341	-3.28808	0.00434668	NUF2 component of NDC80 kinetochore complex	protein_coding	Starved|Fed	Cluster 1
ENSONIT00000014603	17.7107	-2.00535	0.275065	-7.29046	5.88082e-12	centromere protein T	protein_coding	Starved|Fed	Cluster 1
ENSONIT00000017244	22.9195	-2.00554	0.248148	-8.08203	1.61414e-14	repulsive guidance molecule BMP co-receptor b	protein_coding	Starved|Fed	Cluster 1
ENSONIT00000029589	23.371	-2.0076	0.264371	-7.59389	6.58303e-13	0	lncRNA	Starved|Fed	Cluster 1
ENSONIT00000072353	4952.61	-2.00835	0.298816	-6.72103	2.83873e-10	malate dehydrogenase, cytoplasmic	protein_coding	Starved|Fed	Cluster 1
ENSONIT00000007306	321.978	-2.00963	0.252723	-7.9519	4.45816e-14	kelch like family member 40	protein_coding	Starved|Fed	Cluster 1
ENSONIT00000013386	4.23085	-2.01098	0.710087	-2.83202	0.0166043	GINS complex subunit 4	protein_coding	Starved|Fed	Cluster 1
ENSONIT00000008999	6.77044	-2.01221	0.756404	-2.66023	0.026159	cysteine and glycine rich protein 3	protein_coding	Starved|Fed	Cluster 1
ENSONIT00000017302	8.45834	-2.01302	0.499278	-4.03185	0.000320583	metaxin 3	protein_coding	Starved|Fed	Cluster 1
ENSONIT00000003671	13.8078	-2.01395	0.322821	-6.23861	5.88113e-09	carbohydrate (N-acetylgalactosamine 4-0) sulfotransferase 14	protein_coding	Starved|Fed	Cluster 1
ENSONIT00000034587	3.36506	-2.01425	0.660098	-3.05145	0.00893745	chromosome transmission fidelity factor 8	protein_coding	Starved|Fed	Cluster 1
ENSONIT00000080232	3912.67	-2.01439	0.317314	-6.34825	3.01383e-09	myomesin 1b	protein_coding	Starved|Fed	Cluster 1
ENSONIT00000043207	24.5866	-2.01469	0.682711	-2.95102	0.0119395	0	protein_coding	Starved|Fed	Cluster 1
ENSONIT00000006809	32.8294	-2.01782	0.313388	-6.43871	1.71075e-09	VPS35 retromer complex component	protein_coding	Starved|Fed	Cluster 1
ENSONIT00000037081	15.5024	-2.0184	0.362345	-5.57039	2.63042e-07	0	lncRNA	Starved|Fed	Cluster 1
ENSONIT00000014458	19.7344	-2.01935	0.666696	-3.0289	0.00955202	si:dkey-5i3.5	protein_coding	Starved|Fed	Cluster 1
ENSONIT00000048124	151.173	-2.02136	0.399606	-5.05839	3.61304e-06	lamin A/C	protein_coding	Starved|Fed	Cluster 1
ENSONIT00000005013	87.8176	-2.02152	0.27043	-7.47522	1.56756e-12	hyaluronidase 2	protein_coding	Starved|Fed	Cluster 1
ENSONIT00000059511	6.69493	-2.02162	0.455827	-4.43506	6.28727e-05	protein FAM111A-like	protein_coding	Starved|Fed	Cluster 1
ENSONIT00000070286	89.238	-2.02215	0.216482	-9.34096	3.7831e-19	0	protein_coding	Starved|Fed	Cluster 1
ENSONIT00000020564	72.7059	-2.02337	0.286323	-7.06675	2.80595e-11	synaptic vesicle membrane protein VAT-1 homolog	protein_coding	Starved|Fed	Cluster 1
ENSONIT00000025192	54.6974	-2.02446	0.653527	-3.09775	0.00779999	ras homolog family member T2	protein_coding	Starved|Fed	Cluster 1
TCONS_00077398	2.65607	-2.02995	0.628199	-3.23138	0.00519429	#N/A	lncRNA	Starved|Fed	Cluster 1
ENSONIT00000036551	160.162	-2.03379	0.34292	-5.9308	3.56325e-08	gelsolin	protein_coding	Starved|Fed	Cluster 1
ENSONIT00000050016	4.59183	-2.03449	0.65969	-3.08401	0.00812281	0	lncRNA	Starved|Fed	Cluster 1
ENSONIT00000006206	33.6236	-2.03618	0.385912	-5.27628	1.2199e-06	flap structure-specific endonuclease 1	protein_coding	Starved|Fed	Cluster 1
ENSONIT00000023852	360.775	-2.04001	0.183141	-11.139	5.83692e-27	mitochondrial contact site and cristae organizing system subunit 10	protein_coding	Starved|Fed	Cluster 1
ENSONIT00000089759	177.306	-2.04032	0.262283	-7.77907	1.66006e-13	uncharacterized LOC100711401	protein_coding	Starved|Fed	Cluster 1
ENSONIT00000022370	1260.2	-2.04038	0.28418	-7.17988	1.27892e-11	annexin A6	protein_coding	Starved|Fed	Cluster 1
ENSONIT00000078443	291.566	-2.04061	0.174187	-11.7151	9.37221e-30	Ras and Rab interactor 2	protein_coding	Starved|Fed	Cluster 1
ENSONIT00000007197	15.3949	-2.04133	0.261118	-7.81767	1.23902e-13	RAB30, member RAS oncogene family	protein_coding	Starved|Fed	Cluster 1
ENSONIT00000003147	166.227	-2.04158	0.159752	-12.7797	2.63499e-35	synaptophysin-like protein 1	protein_coding	Starved|Fed	Cluster 1
ENSONIT00000020318	101.583	-2.04225	0.61634	-3.31352	0.00400639	ADAM metallopeptidase with thrombospondin type 1 motif 14	protein_coding	Starved|Fed	Cluster 1
ENSONIT00000067874	224.09	-2.04365	0.174926	-11.683	1.35385e-29	14-3-3 protein epsilon	protein_coding	Starved|Fed	Cluster 1
ENSONIT00000024167	12.2724	-2.0442	0.361676	-5.65203	1.68918e-07	cyclin dependent kinase 4	protein_coding	Starved|Fed	Cluster 1
ENSONIT00000091447	894.945	-2.04464	0.337179	-6.06396	1.65841e-08	acyl-CoA binding domain containing 7	protein_coding	Starved|Fed	Cluster 1
ENSONIT00000065311	89.7913	-2.04666	0.268779	-7.61465	5.66466e-13	voltage-dependent anion-selective channel protein 2	protein_coding	Starved|Fed	Cluster 1
ENSONIT00000038010	80.2034	-2.04837	0.310255	-6.60223	6.13681e-10	minichromosome maintenance 10 replication initiation factor	protein_coding	Starved|Fed	Cluster 1
ENSONIT00000087707	15.8775	-2.05053	0.521873	-3.92917	0.000473	small nuclear ribonucleoprotein U11/U12 subunit 25	protein_coding	Starved|Fed	Cluster 1
ENSONIT00000021817	7.63774	-2.05105	0.443859	-4.62094	2.79461e-05	matrix metalloproteinase-23	protein_coding	Starved|Fed	Cluster 1
ENSONIT00000065732	32.9537	-2.05158	0.445614	-4.60395	3.01538e-05	0	protein_coding	Starved|Fed	Cluster 1
ENSONIT00000075404	55.5559	-2.05452	0.394477	-5.20821	1.72011e-06	ribophorin II	protein_coding	Starved|Fed	Cluster 1
ENSONIT00000017918	62.1595	-2.05625	0.326908	-6.28998	4.3042e-09	solute carrier organic anion transporter family member 5A1	protein_coding	Starved|Fed	Cluster 1
ENSONIT00000024455	14.9633	-2.05635	0.492853	-4.17234	0.000184667	uncharacterized LOC100698254	protein_coding	Starved|Fed	Cluster 1
ENSONIT00000035430	1627.16	-2.05938	0.636955	-3.23316	0.00516446	actin alpha cardiac muscle 1	protein_coding	Starved|Fed	Cluster 1
ENSONIT00000002165	2312.13	-2.06292	0.162883	-12.665	1.09595e-34	nexilin (F actin binding protein)	protein_coding	Starved|Fed	Cluster 1
ENSONIT00000040228	1335.2	-2.0687	0.236777	-8.7369	7.58711e-17	0	protein_coding	Starved|Fed	Cluster 1
ENSONIT00000058202	83.4728	-2.06896	0.750727	-2.75595	0.0203331	laminin subunit gamma 1	protein_coding	Starved|Fed	Cluster 1
ENSONIT00000023525	10.5872	-2.06942	0.487952	-4.24103	0.000140369	homeobox protein Mohawk	protein_coding	Starved|Fed	Cluster 1
ENSONIT00000005315	65.4656	-2.06974	0.439869	-4.70534	1.91035e-05	cholinergic receptor, nicotinic, epsilon	protein_coding	Starved|Fed	Cluster 1
ENSONIT00000086197	265.973	-2.07123	0.168676	-12.2793	1.23855e-32	histone H2A.Z	protein_coding	Starved|Fed	Cluster 1
ENSONIT00000023682	111.466	-2.07146	0.268878	-7.70407	2.92362e-13	arylformamidase	protein_coding	Starved|Fed	Cluster 1
ENSONIT00000053000	89.4193	-2.07207	0.332916	-6.22402	6.42789e-09	supervillin a	protein_coding	Starved|Fed	Cluster 1
ENSONIT00000064902	21.1251	-2.07271	0.26195	-7.9126	6.00855e-14	growth arrest and DNA damage-inducible protein GADD45 alpha	protein_coding	Starved|Fed	Cluster 1
ENSONIT00000025943	119.247	-2.07459	0.237351	-8.74057	7.38466e-17	serine protease 23	protein_coding	Starved|Fed	Cluster 1
ENSONIT00000072866	47.5565	-2.07475	0.751089	-2.76232	0.0200027	xylosyltransferase 2	protein_coding	Starved|Fed	Cluster 1
ENSONIT00000013886	4.06359	-2.07618	0.580524	-3.57639	0.00168167	Ras association (RalGDS/AF-6) and pleckstrin homology domains 1	protein_coding	Starved|Fed	Cluster 1
ENSONIT00000090948	48.8975	-2.07645	0.487019	-4.26358	0.00012804	AFG1-like ATPase	protein_coding	Starved|Fed	Cluster 1
ENSONIT00000081604	23.7038	-2.07677	0.822991	-2.52345	0.0366637	procollagen galactosyltransferase 2	protein_coding	Starved|Fed	Cluster 1
ENSONIT00000034283	15.017	-2.08117	0.516566	-4.02886	0.000324255	olfactomedin like 2A	protein_coding	Starved|Fed	Cluster 1
ENSONIT00000002107	3.99143	-2.08129	0.486996	-4.27372	0.000123078	0	protein_coding	Starved|Fed	Cluster 1
ENSONIT00000018839	24.1685	-2.08535	0.360907	-5.77808	8.42589e-08	NDC80 kinetochore complex component	protein_coding	Starved|Fed	Cluster 1
ENSONIT00000039525	91.0728	-2.08583	0.195605	-10.6635	9.31608e-25	C-X9-C motif containing 1	protein_coding	Starved|Fed	Cluster 1
ENSONIT00000008574	178.744	-2.08595	0.122683	-17.0028	5.30248e-62	syntrophin alpha 1	protein_coding	Starved|Fed	Cluster 1
ENSONIT00000004524	14.464	-2.08744	0.48183	-4.33232	9.68363e-05	tonsoku-like protein	protein_coding	Starved|Fed	Cluster 1
ENSONIT00000005106	41.4219	-2.08815	0.266354	-7.83973	1.04659e-13	0	lncRNA	Starved|Fed	Cluster 1
ENSONIT00000022142	957.881	-2.09224	0.192423	-10.8731	1.00801e-25	NADH:ubiquinone oxidoreductase subunit B6	protein_coding	Starved|Fed	Cluster 1
ENSONIT00000052186	215.313	-2.09318	0.401671	-5.21119	1.69536e-06	ATP synthase membrane subunit c locus 3	protein_coding	Starved|Fed	Cluster 1
ENSONIT00000018434	49.9516	-2.09338	0.270248	-7.74613	2.1288e-13	mitochondrial methionyl-tRNA formyltransferase	protein_coding	Starved|Fed	Cluster 1
ENSONIT00000003052	24.1434	-2.09413	0.321861	-6.50632	1.12443e-09	granzyme B	protein_coding	Starved|Fed	Cluster 1
ENSONIT00000079217	3.03084	-2.09421	0.62245	-3.36447	0.00340487	0	protein_coding	Starved|Fed	Cluster 1
ENSONIT00000003894	64.423	-2.097	0.486225	-4.31281	0.000104891	cytoplasmic polyadenylation element binding protein 2	protein_coding	Starved|Fed	Cluster 1
ENSONIT00000049593	42.934	-2.09817	0.219464	-9.56041	5.08583e-20	zinc finger protein 706	protein_coding	Starved|Fed	Cluster 1
ENSONIT00000084577	74.8678	-2.09817	0.330686	-6.34491	3.07391e-09	protein kinase C, alpha, a	protein_coding	Starved|Fed	Cluster 1
ENSONIT00000049774	1899.86	-2.1002	0.5201	-4.03806	0.00031274	hemoglobin subunit alpha-B	protein_coding	Starved|Fed	Cluster 1
ENSONIT00000009759	2.74561	-2.10227	0.627371	-3.35091	0.00355548	E2F transcription factor 3	protein_coding	Starved|Fed	Cluster 1
ENSONIT00000056861	328.07	-2.10442	0.309336	-6.80301	1.6501e-10	peripheral myelin protein 22	protein_coding	Starved|Fed	Cluster 1
ENSONIT00000065974	25.58	-2.10669	0.38562	-5.46311	4.65502e-07	tropomyosin 1	protein_coding	Starved|Fed	Cluster 1
ENSONIT00000006880	24.661	-2.10733	0.319696	-6.59166	6.56383e-10	arylsulfatase family member J	protein_coding	Starved|Fed	Cluster 1
ENSONIT00000025354	15.9802	-2.10911	0.50086	-4.21098	0.000158724	MIS18 binding protein 1	protein_coding	Starved|Fed	Cluster 1
ENSONIT00000025967	39.0543	-2.11018	0.405591	-5.20273	1.76697e-06	frizzled class receptor 8	protein_coding	Starved|Fed	Cluster 1
ENSONIT00000078944	637.676	-2.11136	0.274879	-7.68106	3.46869e-13	sodium-coupled neutral amino acid transporter 3	protein_coding	Starved|Fed	Cluster 1
ENSONIT00000017977	4.34172	-2.11226	0.558234	-3.78382	0.000807519	telomeric repeat binding factor 1	protein_coding	Starved|Fed	Cluster 1
ENSONIT00000018720	22.1126	-2.11636	0.321131	-6.59033	6.61719e-10	kinase non-catalytic C-lobe domain containing 1	protein_coding	Starved|Fed	Cluster 1
ENSONIT00000074486	64.6561	-2.11749	0.228618	-9.26216	7.64917e-19	coiled-coil domain containing 127	protein_coding	Starved|Fed	Cluster 1
ENSONIT00000038762	146.225	-2.11812	0.307032	-6.89869	8.72193e-11	supervillin a	protein_coding	Starved|Fed	Cluster 1
ENSONIT00000030772	47.0103	-2.11874	0.42623	-4.97088	5.53123e-06	0	lncRNA	Starved|Fed	Cluster 1
ENSONIT00000054963	4.6628	-2.11922	0.58103	-3.64735	0.00131431	0	protein_coding	Starved|Fed	Cluster 1
ENSONIT00000041111	41.4317	-2.11985	0.454697	-4.66212	2.32151e-05	ribosome-binding protein 1	protein_coding	Starved|Fed	Cluster 1
ENSONIT00000019275	5.4325	-2.12194	0.535587	-3.96189	0.000418338	G protein-coupled receptor 180	protein_coding	Starved|Fed	Cluster 1
ENSONIT00000001168	361.404	-2.13148	0.320479	-6.65091	4.47824e-10	synaptic vesicle membrane protein VAT-1 homolog	protein_coding	Starved|Fed	Cluster 1
ENSONIT00000065733	477.126	-2.13261	0.320921	-6.64526	4.64321e-10	protein-glutamine gamma-glutamyltransferase 2	protein_coding	Starved|Fed	Cluster 1
ENSONIT00000018528	20.0774	-2.133	0.77435	-2.75457	0.0203985	troponin T type 2b (cardiac)	protein_coding	Starved|Fed	Cluster 1
ENSONIT00000002174	9607.44	-2.13469	0.690922	-3.08963	0.00798467	myosin heavy chain, fast skeletal muscle	protein_coding	Starved|Fed	Cluster 1
ENSONIT00000010850	13.4023	-2.13825	0.483134	-4.42579	6.53376e-05	ubiquitin like domain containing CTD phosphatase 1	protein_coding	Starved|Fed	Cluster 1
ENSONIT00000018121	1155.58	-2.13927	0.231579	-9.23776	9.48415e-19	follistatin like 1	protein_coding	Starved|Fed	Cluster 1
ENSONIT00000093412	3.02665	-2.1436	0.646447	-3.31597	0.00397541	0	lncRNA	Starved|Fed	Cluster 1
ENSONIT00000071832	17.9847	-2.14416	0.547356	-3.91731	0.000494887	0	protein_coding	Starved|Fed	Cluster 1
ENSONIT00000008226	21.2384	-2.14425	0.53415	-4.01433	0.000342996	matrix metallopeptidase 23B	protein_coding	Starved|Fed	Cluster 1
ENSONIT00000075222	18.2011	-2.14462	0.282471	-7.59236	6.65594e-13	si:dkey-19e4.5	protein_coding	Starved|Fed	Cluster 1
ENSONIT00000007074	13.3657	-2.14541	0.359615	-5.96587	2.92033e-08	ER membrane protein complex subunit 8	protein_coding	Starved|Fed	Cluster 1
ENSONIT00000012146	28.4173	-2.14734	0.407649	-5.26762	1.27648e-06	si:ch211-223p8.8	protein_coding	Starved|Fed	Cluster 1
ENSONIT00000013343	59.0033	-2.15439	0.273579	-7.87484	7.98926e-14	septin-2B	protein_coding	Starved|Fed	Cluster 1
ENSONIT00000073587	14.7475	-2.15627	0.485433	-4.44196	6.10231e-05	si:dkeyp-92c9.2	protein_coding	Starved|Fed	Cluster 1
ENSONIT00000013820	93.3158	-2.15739	0.310859	-6.94009	6.62629e-11	dickkopf-related protein 3	protein_coding	Starved|Fed	Cluster 1
ENSONIT00000055688	97.5505	-2.15795	0.466579	-4.62506	2.74376e-05	transportin 1	protein_coding	Starved|Fed	Cluster 1
ENSONIT00000069164	3.25226	-2.16058	0.894424	-2.41561	0.0473112	hemoglobin subunit alpha-B	protein_coding	Starved|Fed	Cluster 1
ENSONIT00000009101	27.3953	-2.16602	0.376722	-5.74966	9.82301e-08	ethylmalonyl-CoA decarboxylase 1	protein_coding	Starved|Fed	Cluster 1
ENSONIT00000025263	15215.2	-2.16888	0.52048	-4.16708	0.00018851	myosin-binding protein C, fast-type	protein_coding	Starved|Fed	Cluster 1
ENSONIT00000016848	116.529	-2.17017	0.321041	-6.75979	2.19909e-10	divergent protein kinase domain 1C	protein_coding	Starved|Fed	Cluster 1
ENSONIT00000019566	122.36	-2.17263	0.341719	-6.35795	2.83646e-09	INSC spindle orientation adaptor protein	protein_coding	Starved|Fed	Cluster 1
ENSONIT00000002026	127.063	-2.17425	0.313181	-6.94248	6.52158e-11	0	protein_coding	Starved|Fed	Cluster 1
ENSONIT00000025769	258.565	-2.17461	0.255746	-8.50298	5.40029e-16	0	protein_coding	Starved|Fed	Cluster 1
ENSONIT00000066878	11.4806	-2.1793	0.401618	-5.42631	5.65241e-07	NADH:ubiquinone oxidoreductase complex assembly factor 4	protein_coding	Starved|Fed	Cluster 1
ENSONIT00000056115	26.0757	-2.18143	0.398865	-5.4691	4.51335e-07	liprin-beta-1	protein_coding	Starved|Fed	Cluster 1
ENSONIT00000073942	106.344	-2.18371	0.334268	-6.53281	9.50031e-10	0	protein_coding	Starved|Fed	Cluster 1
ENSONIT00000007048	80.9553	-2.1841	0.271476	-8.04527	2.15396e-14	transcription factor Maf	protein_coding	Starved|Fed	Cluster 1
ENSONIT00000011202	86.069	-2.18825	0.376953	-5.80512	7.24796e-08	dipeptidyl peptidase 4	protein_coding	Starved|Fed	Cluster 1
ENSONIT00000057165	3.85392	-2.18952	0.854962	-2.56096	0.0335021	0	lncRNA	Starved|Fed	Cluster 1
ENSONIT00000078780	107800	-2.18966	0.409695	-5.34461	8.65135e-07	troponin I, fast skeletal muscle	protein_coding	Starved|Fed	Cluster 1
ENSONIT00000087655	16.2268	-2.19196	0.53162	-4.12317	0.000224468	C1q and TNF related 2	protein_coding	Starved|Fed	Cluster 1
ENSONIT00000035723	117.063	-2.192	0.3242	-6.76125	2.17994e-10	ADAM metallopeptidase with thrombospondin type 1 motif 14	protein_coding	Starved|Fed	Cluster 1
ENSONIT00000018258	45.9339	-2.19279	0.211665	-10.3597	2.09767e-23	SITS-binding protein	protein_coding	Starved|Fed	Cluster 1
TCONSR_00018377	5.61656	-2.19288	0.571274	-3.83858	0.000662302	#N/A	lncRNA	Starved|Fed	Cluster 1
ENSONIT00000014289	42.1426	-2.19389	0.751777	-2.91827	0.013084	collagen type X alpha 1 chain	protein_coding	Starved|Fed	Cluster 1
ENSONIT00000009353	36.3995	-2.197	0.375694	-5.84784	5.70469e-08	0	protein_coding	Starved|Fed	Cluster 1
ENSONIT00000019545	88.1664	-2.19983	0.372039	-5.9129	3.95024e-08	CD151 antigen	protein_coding	Starved|Fed	Cluster 1
ENSONIT00000020952	230.426	-2.20019	0.392145	-5.61066	2.11257e-07	agmatinase	protein_coding	Starved|Fed	Cluster 1
ENSONIT00000036667	75.4459	-2.20095	0.403133	-5.4596	4.74126e-07	disheveled-associated activator of morphogenesis 2	protein_coding	Starved|Fed	Cluster 1
ENSONIT00000024293	1001.95	-2.20106	0.272417	-8.07973	1.64373e-14	proline and arginine rich end leucine rich repeat protein	protein_coding	Starved|Fed	Cluster 1
ENSONIT00000002087	8.12381	-2.20414	0.444935	-4.95385	5.99064e-06	zmp:0000001048	protein_coding	Starved|Fed	Cluster 1
ENSONIT00000052460	17.0115	-2.2047	0.422317	-5.22049	1.61995e-06	reticulon-1-A	protein_coding	Starved|Fed	Cluster 1
ENSONIT00000012642	2.95136	-2.20537	0.840168	-2.62492	0.0285742	muscleblind-like splicing regulator 1	protein_coding	Starved|Fed	Cluster 1
ENSONIT00000013547	91.4437	-2.20574	0.387829	-5.68741	1.38727e-07	0	protein_coding	Starved|Fed	Cluster 1
ENSONIT00000006159	235.307	-2.20783	0.295465	-7.47241	1.59767e-12	glyoxylate reductase/hydroxypyruvate reductase a	protein_coding	Starved|Fed	Cluster 1
ENSONIT00000003693	6.00713	-2.20802	0.570014	-3.87362	0.000581445	AT-rich interactive domain-containing protein 3B	protein_coding	Starved|Fed	Cluster 1
ENSONIT00000050319	12.8464	-2.20959	0.514268	-4.29657	0.000112096	activator of transcription and developmental regulator AUTS2 a	protein_coding	Starved|Fed	Cluster 1
ENSONIT00000069875	37.083	-2.21166	0.400794	-5.5182	3.47676e-07	zgc:136971	protein_coding	Starved|Fed	Cluster 1
ENSONIT00000029426	32.9548	-2.21251	0.580208	-3.8133	0.000726106	0	protein_coding	Starved|Fed	Cluster 1
ENSONIT00000012963	6.7063	-2.2135	0.686554	-3.22408	0.00531562	WAP four-disulfide core domain 1	protein_coding	Starved|Fed	Cluster 1
ENSONIT00000020263	18.4584	-2.2148	0.295683	-7.49046	1.40499e-12	F-box and leucine rich repeat protein 15	protein_coding	Starved|Fed	Cluster 1
ENSONIT00000004946	7.58557	-2.21696	0.45553	-4.86676	9.07406e-06	G2 and S-phase expressed 1	protein_coding	Starved|Fed	Cluster 1
ENSONIT00000073414	40.5008	-2.21898	0.295105	-7.51928	1.14108e-12	retinoic acid receptor alpha-B	protein_coding	Starved|Fed	Cluster 1
ENSONIT00000060002	50.3542	-2.22165	0.37089	-5.99006	2.54042e-08	dimethylaniline monooxygenase	protein_coding	Starved|Fed	Cluster 1
ENSONIT00000010508	33.0608	-2.22618	0.239009	-9.31418	4.77525e-19	transmembrane 4 L6 family member 1	protein_coding	Starved|Fed	Cluster 1
ENSONIT00000008001	30.9685	-2.22652	0.883906	-2.51896	0.0370765	farnesyl diphosphate synthase	protein_coding	Starved|Fed	Cluster 1
ENSONIT00000035682	1055.13	-2.22666	0.317614	-7.01059	4.12212e-11	NADH dehydrogenase subunit 3	protein_coding	Starved|Fed	Cluster 1
ENSONIT00000015490	1062.6	-2.2274	0.169585	-13.1344	2.98477e-37	C-U-editing enzyme APOBEC-2	protein_coding	Starved|Fed	Cluster 1
ENSONIT00000012658	16.6605	-2.22805	0.519181	-4.29147	0.000114381	PAS domain containing serine/threonine kinase	protein_coding	Starved|Fed	Cluster 1
ENSONIT00000016863	261074	-2.22822	0.301917	-7.38024	3.09145e-12	myosin light chain 3, skeletal muscle isoform	protein_coding	Starved|Fed	Cluster 1
ENSONIT00000001321	176.358	-2.22867	0.374658	-5.94853	3.22012e-08	spondin 2	protein_coding	Starved|Fed	Cluster 1
ENSONIT00000043944	8.32264	-2.23114	0.701	-3.1828	0.00603423	protein geranylgeranyltransferase type I, beta subunit	protein_coding	Starved|Fed	Cluster 1
ENSONIT00000059191	8.68577	-2.23236	0.709275	-3.14738	0.00672736	ATP-binding cassette, sub-family C (CFTR/MRP), member 8	protein_coding	Starved|Fed	Cluster 1
ENSONIT00000088609	93.1694	-2.23278	0.240081	-9.30011	5.42863e-19	uncharacterized LOC100695488	protein_coding	Starved|Fed	Cluster 1
ENSONIT00000023428	9861.02	-2.23288	0.433175	-5.15468	2.2491e-06	nicotinamide riboside kinase 2	protein_coding	Starved|Fed	Cluster 1
ENSONIT00000088093	18.4293	-2.23303	0.342386	-6.52196	1.0162e-09	platelet-derived growth factor alpha polypeptide b	protein_coding	Starved|Fed	Cluster 1
ENSONIT00000022574	21.5852	-2.236	0.469463	-4.76288	1.47171e-05	Oreochromis niloticus fibroblast growth factor 16 (fgf16), mRNA.	protein_coding	Starved|Fed	Cluster 1
ENSONIT00000069440	510.259	-2.23618	0.178141	-12.5529	4.36458e-34	essential MCU regulator, mitochondrial	protein_coding	Starved|Fed	Cluster 1
ENSONIT00000003793	339.571	-2.24204	0.236205	-9.49189	9.5611e-20	cadherin 15	protein_coding	Starved|Fed	Cluster 1
ENSONIT00000017811	8.90881	-2.24253	0.406029	-5.52306	3.38586e-07	Rho guanine nucleotide exchange factor 39	protein_coding	Starved|Fed	Cluster 1
ENSONIT00000057902	99.4649	-2.24289	0.282716	-7.93337	5.13706e-14	H1.0 linker histone	protein_coding	Starved|Fed	Cluster 1
ENSONIT00000087146	74.0746	-2.24496	0.25902	-8.66715	1.36791e-16	v-maf avian musculoaponeurotic fibrosarcoma oncogene homolog Aa	protein_coding	Starved|Fed	Cluster 1
ENSONIT00000025605	91.4508	-2.24518	0.422671	-5.31189	1.01897e-06	myosin-7	protein_coding	Starved|Fed	Cluster 1
ENSONIT00000050180	31.149	-2.24524	0.436749	-5.1408	2.41119e-06	solute carrier family 25 member 4	protein_coding	Starved|Fed	Cluster 1
ENSONIT00000070113	593.753	-2.24537	0.168447	-13.3298	2.36162e-38	protein-L-isoaspartate (D-aspartate) O-methyltransferase	protein_coding	Starved|Fed	Cluster 1
ENSONIT00000036367	188.984	-2.24685	0.244446	-9.19158	1.43211e-18	0	protein_coding	Starved|Fed	Cluster 1
ENSONIT00000086484	19.9476	-2.2516	0.555581	-4.05269	0.000295596	translocation associated membrane protein 2	protein_coding	Starved|Fed	Cluster 1
ENSONIT00000050692	31100.5	-2.25473	0.377483	-5.97308	2.80184e-08	myosin-binding protein H	protein_coding	Starved|Fed	Cluster 1
ENSONIT00000014165	2.19466	-2.26036	0.817684	-2.76435	0.0198987	S-phase kinase associated protein 2	protein_coding	Starved|Fed	Cluster 1
ENSONIT00000016698	618.974	-2.26081	0.342818	-6.59478	6.44142e-10	fibronectin type III domain containing 1	protein_coding	Starved|Fed	Cluster 1
ENSONIT00000046014	80.6037	-2.26241	0.541596	-4.17731	0.000181289	sushi repeat containing protein X-linked	protein_coding	Starved|Fed	Cluster 1
ENSONIT00000036434	221.561	-2.26481	0.179079	-12.647	1.37332e-34	NADH:ubiquinone oxidoreductase complex assembly factor 8	protein_coding	Starved|Fed	Cluster 1
ENSONIT00000071760	12.1254	-2.26561	0.424427	-5.33803	8.94877e-07	armadillo repeat containing 7	protein_coding	Starved|Fed	Cluster 1
ENSONIT00000089459	3.54394	-2.2664	0.929612	-2.43801	0.0449382	p21 (RAC1) activated kinase 2	protein_coding	Starved|Fed	Cluster 1
ENSONIT00000020160	10.1577	-2.26819	0.455597	-4.97851	5.32663e-06	equilibrative nucleoside transporter 2	protein_coding	Starved|Fed	Cluster 1
ENSONIT00000011595	10.2345	-2.26915	0.388569	-5.83976	5.97658e-08	E2F transcription factor 1	protein_coding	Starved|Fed	Cluster 1
ENSONIT00000026512	9.48035	-2.27069	0.452762	-5.01521	4.45212e-06	atypical chemokine receptor 3	protein_coding	Starved|Fed	Cluster 1
ENSONIT00000000081	8.96563	-2.27524	0.592768	-3.83832	0.000662883	cell division cycle 6	protein_coding	Starved|Fed	Cluster 1
ENSONIT00000012332	410.387	-2.27977	0.353106	-6.45633	1.53376e-09	thrombospondin 2a	protein_coding	Starved|Fed	Cluster 1
ENSONIT00000066374	46.1979	-2.2801	0.410722	-5.55144	2.91298e-07	myogenic factor 5	protein_coding	Starved|Fed	Cluster 1
ENSONIT00000009080	177.966	-2.28071	0.183365	-12.4381	1.77804e-33	protein bicaudal D homolog 2	protein_coding	Starved|Fed	Cluster 1
ENSONIT00000057462	10.9226	-2.28551	0.726958	-3.14393	0.00679839	translocation associated membrane protein 2	protein_coding	Starved|Fed	Cluster 1
ENSONIT00000012343	35.1143	-2.28647	0.375898	-6.0827	1.48809e-08	period circadian protein homolog 2	protein_coding	Starved|Fed	Cluster 1
TCONS_00118295	1.74595	-2.28871	0.911161	-2.51186	0.0377206	#N/A	lncRNA	Starved|Fed	Cluster 1
ENSONIT00000035216	25.2234	-2.28899	0.420359	-5.44532	5.10693e-07	pyridoxamine 5'-phosphate oxidase	protein_coding	Starved|Fed	Cluster 1
ENSONIT00000014096	7.38872	-2.28907	0.451694	-5.06774	3.45385e-06	ST3 beta-galactoside alpha-2,3-sialyltransferase 2	protein_coding	Starved|Fed	Cluster 1
ENSONIT00000020593	131.359	-2.28993	0.293786	-7.79456	1.47641e-13	dehydrodolichyl diphosphate synthase subunit	protein_coding	Starved|Fed	Cluster 1
ENSONIT00000052655	385.04	-2.29303	0.404182	-5.67326	1.49993e-07	14-3-3 protein gamma-B	protein_coding	Starved|Fed	Cluster 1
ENSONIT00000023938	10.7301	-2.29497	0.588246	-3.90137	0.000525277	FA complementation group D2	protein_coding	Starved|Fed	Cluster 1
ENSONIT00000047445	195.195	-2.29708	0.272716	-8.42298	1.03583e-15	tropomyosin 1	protein_coding	Starved|Fed	Cluster 1
ENSONIT00000056044	98.6919	-2.29758	0.421625	-5.44934	5.00566e-07	protein CYR61	protein_coding	Starved|Fed	Cluster 1
ENSONIT00000026185	6.55135	-2.29819	0.476497	-4.8231	1.11281e-05	sosondowah ankyrin repeat domain family d	protein_coding	Starved|Fed	Cluster 1
ENSONIT00000014670	149.365	-2.29885	0.144005	-15.9637	9.75361e-55	zinc finger C3HC-type containing 1	protein_coding	Starved|Fed	Cluster 1
ENSONIT00000007289	5.20569	-2.30252	0.60729	-3.79147	0.000785086	solute carrier family 25 member 44b	protein_coding	Starved|Fed	Cluster 1
ENSONIT00000075877	9.59122	-2.30275	0.825249	-2.79037	0.0185747	tropomyosin beta chain	protein_coding	Starved|Fed	Cluster 1
ENSONIT00000033184	32.4991	-2.30306	0.275072	-8.37259	1.57017e-15	0	lncRNA	Starved|Fed	Cluster 1
ENSONIT00000012561	35.9039	-2.30494	0.618872	-3.72442	0.000998928	0	protein_coding	Starved|Fed	Cluster 1
ENSONIT00000000099	7.87113	-2.30511	0.438848	-5.25263	1.37864e-06	RAD9-HUS1-RAD1 interacting nuclear orphan 1	protein_coding	Starved|Fed	Cluster 1
ENSONIT00000068490	307.441	-2.30637	0.225873	-10.2109	9.35454e-23	mitochondrial glutamate carrier 1	protein_coding	Starved|Fed	Cluster 1
ENSONIT00000070832	175.642	-2.31047	0.507244	-4.55494	3.73594e-05	troponin I, slow skeletal muscle	protein_coding	Starved|Fed	Cluster 1
ENSONIT00000002368	6.08904	-2.31072	0.655351	-3.52593	0.00199826	HAUS augmin like complex subunit 5	protein_coding	Starved|Fed	Cluster 1
ENSONIT00000066497	766.999	-2.31082	0.36991	-6.24698	5.58964e-09	annexin A6	protein_coding	Starved|Fed	Cluster 1
ENSONIT00000033857	16343.1	-2.31511	0.234064	-9.89091	2.17027e-21	NADH dehydrogenase subunit 5	protein_coding	Starved|Fed	Cluster 1
ENSONIT00000039924	246.022	-2.31661	0.287742	-8.051	2.05829e-14	La ribonucleoprotein 1, translational regulator	protein_coding	Starved|Fed	Cluster 1
ENSONIT00000015205	13.1971	-2.31823	0.428388	-5.41152	6.10683e-07	E2F transcription factor 7	protein_coding	Starved|Fed	Cluster 1
ENSONIT00000086063	46.6856	-2.31841	0.576987	-4.01814	0.00033806	solute carrier family 1 member 4	protein_coding	Starved|Fed	Cluster 1
ENSONIT00000042268	156.743	-2.31858	0.165072	-14.0459	1.58374e-42	diazepam binding inhibitor (GABA receptor modulator, acyl-CoA binding protein)	protein_coding	Starved|Fed	Cluster 1
ENSONIT00000023375	1030.2	-2.32107	0.301528	-7.69768	3.06372e-13	dystroglycan 1	protein_coding	Starved|Fed	Cluster 1
ENSONIT00000021858	58.2635	-2.32111	0.342272	-6.78147	1.90704e-10	zinc finger protein 346	protein_coding	Starved|Fed	Cluster 1
ENSONIT00000024349	110.935	-2.32631	0.494283	-4.70643	1.90141e-05	coiled-coil domain-containing protein 3	protein_coding	Starved|Fed	Cluster 1
ENSONIT00000054491	8.58919	-2.3268	0.423306	-5.49673	3.89894e-07	chromosome 2 open reading frame 76	protein_coding	Starved|Fed	Cluster 1
ENSONIT00000015171	26.2867	-2.327	0.379752	-6.12768	1.14116e-08	0	protein_coding	Starved|Fed	Cluster 1
ENSONIT00000050200	72.9291	-2.3295	0.335857	-6.936	6.81129e-11	Oreochromis niloticus pendulin (LOC100534527), mRNA.	protein_coding	Starved|Fed	Cluster 1
ENSONIT00000004535	50.4077	-2.33011	0.691424	-3.37001	0.00334538	StAR related lipid transfer domain containing 7	protein_coding	Starved|Fed	Cluster 1
ENSONIT00000044973	360.984	-2.33091	0.316648	-7.3612	3.54617e-12	lunapark, ER junction formation factor	protein_coding	Starved|Fed	Cluster 1
ENSONIT00000066355	12.6434	-2.33091	0.347545	-6.70678	3.11581e-10	annexin A2a	protein_coding	Starved|Fed	Cluster 1
ENSONIT00000041987	3.12087	-2.33371	0.911188	-2.56117	0.0334879	uncharacterized LOC102078617	protein_coding	Starved|Fed	Cluster 1
ENSONIT00000084469	18.823	-2.33399	0.451364	-5.17097	2.0733e-06	ERCC excision repair 6 like, spindle assembly checkpoint helicase	protein_coding	Starved|Fed	Cluster 1
ENSONIT00000020817	15.1783	-2.33408	0.394384	-5.91829	3.82945e-08	fat storage inducing transmembrane protein 2	protein_coding	Starved|Fed	Cluster 1
ENSONIT00000006565	124.942	-2.33458	0.423796	-5.50875	3.65365e-07	chordin like 2	protein_coding	Starved|Fed	Cluster 1
ENSONIT00000043382	87.7172	-2.33567	0.507436	-4.60288	3.0303e-05	integrin alpha-5	protein_coding	Starved|Fed	Cluster 1
ENSONIT00000026612	16.4022	-2.33601	0.398585	-5.86076	5.32051e-08	mitochondrial transcription termination factor 2	protein_coding	Starved|Fed	Cluster 1
ENSONIT00000014882	22.3608	-2.33642	0.438908	-5.32327	9.62703e-07	minichromosome maintenance 10 replication initiation factor	protein_coding	Starved|Fed	Cluster 1
ENSONIT00000084623	22.1155	-2.33742	0.683728	-3.41864	0.00286006	coiled-coil domain containing 112	protein_coding	Starved|Fed	Cluster 1
ENSONIT00000057750	18.8661	-2.33769	0.391216	-5.97544	2.76347e-08	0	lncRNA	Starved|Fed	Cluster 1
ENSONIT00000009786	2.70508	-2.33912	0.760309	-3.07654	0.0083062	cyclin-dependent kinases regulatory subunit 1	protein_coding	Starved|Fed	Cluster 1
ENSONIT00000087978	774.575	-2.34193	0.640858	-3.65436	0.00128225	troponin C, skeletal muscle	protein_coding	Starved|Fed	Cluster 1
ENSONIT00000053018	4.26851	-2.34547	0.681445	-3.44191	0.00264832	RAD51 associated protein 1	protein_coding	Starved|Fed	Cluster 1
ENSONIT00000012167	336.163	-2.34561	0.362137	-6.47715	1.34707e-09	dehydrogenase/reductase SDR family member 7C-B	protein_coding	Starved|Fed	Cluster 1
ENSONIT00000081857	7.08432	-2.3488	0.478844	-4.90516	7.56521e-06	protein tyrosine phosphatase receptor type D	protein_coding	Starved|Fed	Cluster 1
ENSONIT00000051920	92.1947	-2.35046	0.385997	-6.08932	1.43202e-08	PDZ domain containing ring finger 3	protein_coding	Starved|Fed	Cluster 1
ENSONIT00000088902	196.591	-2.35067	0.282133	-8.33178	2.185e-15	hes related family bHLH transcription factor with YRPW motif 1	protein_coding	Starved|Fed	Cluster 1
ENSONIT00000053270	11.7548	-2.35273	0.827176	-2.84429	0.0160765	hedgehog acyltransferase like, a	protein_coding	Starved|Fed	Cluster 1
ENSONIT00000023010	54.9275	-2.35275	0.203538	-11.5592	5.44779e-29	mesenchyme homeobox 1	protein_coding	Starved|Fed	Cluster 1
ENSONIT00000083479	275.033	-2.35277	0.23879	-9.85286	3.14123e-21	0	protein_coding	Starved|Fed	Cluster 1
ENSONIT00000091146	48.0793	-2.3531	0.31148	-7.55459	8.80578e-13	14-3-3 protein epsilon	protein_coding	Starved|Fed	Cluster 1
ENSONIT00000007119	6.16098	-2.35494	0.548495	-4.29347	0.000113484	uncharacterized LOC100711112	protein_coding	Starved|Fed	Cluster 1
ENSONIT00000017117	5.90873	-2.35728	0.623361	-3.78157	0.000813999	cell division cycle associated 8	protein_coding	Starved|Fed	Cluster 1
ENSONIT00000074770	468.844	-2.35837	0.216414	-10.8975	7.76031e-26	hexokinase 1	protein_coding	Starved|Fed	Cluster 1
ENSONIT00000015269	111.781	-2.35843	0.461513	-5.11022	2.80598e-06	rho guanine nucleotide exchange factor 25	protein_coding	Starved|Fed	Cluster 1
ENSONIT00000069222	12.7718	-2.35909	0.481608	-4.89837	7.81661e-06	0	protein_coding	Starved|Fed	Cluster 1
ENSONIT00000072453	2.92373	-2.35962	0.719831	-3.27802	0.00448993	small ubiquitin-related modifier 2	protein_coding	Starved|Fed	Cluster 1
ENSONIT00000077764	6.2231	-2.35988	0.799674	-2.95106	0.0119394	S100 calcium binding protein A14	protein_coding	Starved|Fed	Cluster 1
ENSONIT00000011157	23.3533	-2.36229	0.355537	-6.64427	4.67235e-10	0	protein_coding	Starved|Fed	Cluster 1
ENSONIT00000046627	18.8267	-2.36276	0.567386	-4.16429	0.000190592	deoxycytidylate deaminase	protein_coding	Starved|Fed	Cluster 1
ENSONIT00000036940	15.882	-2.36469	0.389549	-6.07034	1.59737e-08	trafficking kinesin protein 1	protein_coding	Starved|Fed	Cluster 1
ENSONIT00000021579	41.2242	-2.36996	0.259585	-9.12981	2.48009e-18	cyclin Y like 1	protein_coding	Starved|Fed	Cluster 1
ENSONIT00000014513	1259.31	-2.37252	0.254721	-9.31418	4.77525e-19	voltage-dependent calcium channel subunit alpha-2/delta-1	protein_coding	Starved|Fed	Cluster 1
ENSONIT00000020169	46.3291	-2.37398	0.320416	-7.40906	2.51159e-12	ADAM metallopeptidase domain 12	protein_coding	Starved|Fed	Cluster 1
ENSONIT00000055288	26.3893	-2.37432	0.353088	-6.72446	2.77759e-10	kinesin family member 15	protein_coding	Starved|Fed	Cluster 1
ENSONIT00000007880	309.568	-2.37572	0.276593	-8.58925	2.63655e-16	cartilage intermediate layer protein	protein_coding	Starved|Fed	Cluster 1
ENSONIT00000002274	43.8659	-2.37624	0.482697	-4.92285	6.95969e-06	carboxypeptidase Z	protein_coding	Starved|Fed	Cluster 1
ENSONIT00000063383	27.7227	-2.37701	0.350641	-6.77905	1.93745e-10	centromere protein E	protein_coding	Starved|Fed	Cluster 1
TCONSR_00043636	3.4345	-2.38569	0.707493	-3.37203	0.00332432	#N/A	lncRNA	Starved|Fed	Cluster 1
ENSONIT00000049474	55.7457	-2.38948	0.528269	-4.52323	4.28559e-05	cellular retinoic acid-binding protein 1	protein_coding	Starved|Fed	Cluster 1
ENSONIT00000038462	7221.99	-2.39001	0.594957	-4.01711	0.000339363	troponin T, fast skeletal muscle isoforms-like	protein_coding	Starved|Fed	Cluster 1
ENSONIT00000001309	170.629	-2.3912	0.368551	-6.48812	1.25832e-09	ectonucleotide pyrophosphatase/phosphodiesterase family member 5	protein_coding	Starved|Fed	Cluster 1
ENSONIT00000093237	13.6083	-2.39278	0.396423	-6.03592	1.9511e-08	transmembrane protein 244	protein_coding	Starved|Fed	Cluster 1
ENSONIT00000011911	172.925	-2.3929	0.287272	-8.32974	2.22104e-15	protein orai-2	protein_coding	Starved|Fed	Cluster 1
ENSONIT00000078578	7.79392	-2.39358	0.410813	-5.82646	6.42798e-08	0	lncRNA	Starved|Fed	Cluster 1
ENSONIT00000067087	32.7831	-2.39535	0.319063	-7.50744	1.2424e-12	bolA family member 3	protein_coding	Starved|Fed	Cluster 1
ENSONIT00000005945	4.41135	-2.39631	0.576244	-4.1585	0.000194864	RB binding protein 8, endonuclease	protein_coding	Starved|Fed	Cluster 1
ENSONIT00000023306	11.1761	-2.39921	0.507642	-4.72619	1.73734e-05	carbohydrate sulfotransferase 3	protein_coding	Starved|Fed	Cluster 1
ENSONIT00000017521	116.124	-2.40176	0.376201	-6.38425	2.40397e-09	coronin, actin binding protein, 1Cb	protein_coding	Starved|Fed	Cluster 1
ENSONIT00000002385	150.19	-2.40445	0.401152	-5.99386	2.48691e-08	tripartite motif containing 35-13	protein_coding	Starved|Fed	Cluster 1
ENSONIT00000069267	1168.42	-2.40543	0.394905	-6.09116	1.41878e-08	caveolin-3	protein_coding	Starved|Fed	Cluster 1
ENSONIT00000007008	230.246	-2.40566	0.294604	-8.16575	8.33987e-15	homeodomain interacting protein kinase 3	protein_coding	Starved|Fed	Cluster 1
ENSONIT00000004646	38.4612	-2.40592	0.230085	-10.4567	7.79251e-24	integrin subunit beta 1 binding protein 1	protein_coding	Starved|Fed	Cluster 1
ENSONIT00000046958	10.7186	-2.40621	0.531309	-4.52884	4.1818e-05	centromere protein I	protein_coding	Starved|Fed	Cluster 1
ENSONIT00000050889	71078.7	-2.40633	0.351477	-6.84633	1.23824e-10	troponin I, fast skeletal muscle	protein_coding	Starved|Fed	Cluster 1
ENSONIT00000018531	682.773	-2.41201	0.211458	-11.4066	3.02042e-28	sarcospan	protein_coding	Starved|Fed	Cluster 1
ENSONIT00000075409	8.36549	-2.41352	0.770385	-3.13287	0.00702912	protein-glutamine gamma-glutamyltransferase 2	protein_coding	Starved|Fed	Cluster 1
ENSONIT00000018150	88.7671	-2.41597	0.364192	-6.63378	4.99909e-10	uncharacterized LOC100701750	protein_coding	Starved|Fed	Cluster 1
ENSONIT00000018260	18.1803	-2.41703	0.960722	-2.51585	0.0373473	carnitine O-palmitoyltransferase 1, liver isoform	protein_coding	Starved|Fed	Cluster 1
ENSONIT00000026202	56.827	-2.41705	0.294321	-8.21229	5.76158e-15	transmembrane protein 126A	protein_coding	Starved|Fed	Cluster 1
ENSONIT00000093136	260.536	-2.41977	0.7029	-3.44255	0.00264277	actin, cytoplasmic 1	protein_coding	Starved|Fed	Cluster 1
ENSONIT00000033589	13.3208	-2.42185	0.466814	-5.18804	1.9008e-06	ubiquitin specific peptidase 19	protein_coding	Starved|Fed	Cluster 1
ENSONIT00000014303	426.865	-2.42268	0.231743	-10.4542	7.97446e-24	laminin subunit alpha 4	protein_coding	Starved|Fed	Cluster 1
ENSONIT00000084511	21.2716	-2.4246	0.388042	-6.24828	5.54735e-09	hemicentin-2-like	protein_coding	Starved|Fed	Cluster 1
ENSONIT00000024988	6.23661	-2.43078	0.806893	-3.01252	0.0100163	DLG associated protein 5	protein_coding	Starved|Fed	Cluster 1
ENSONIT00000020176	18.6289	-2.43459	0.57103	-4.26351	0.000128057	non-SMC condensin I complex subunit H	protein_coding	Starved|Fed	Cluster 1
ENSONIT00000061659	690	-2.43572	0.343332	-7.09436	2.32752e-11	LIM domain-binding protein 3	protein_coding	Starved|Fed	Cluster 1
ENSONIT00000072960	161.476	-2.43657	0.298091	-8.17391	7.82444e-15	0	protein_coding	Starved|Fed	Cluster 1
ENSONIT00000023569	6.02876	-2.43827	0.921968	-2.64464	0.027208	chondromodulin	protein_coding	Starved|Fed	Cluster 1
TCONSR_00038641	9.88528	-2.43914	0.576984	-4.2274	0.000148625	#N/A	lncRNA	Starved|Fed	Cluster 1
ENSONIT00000046615	745.894	-2.4395	0.31726	-7.6893	3.26288e-13	matrix metallopeptidase 2	protein_coding	Starved|Fed	Cluster 1
ENSONIT00000049307	62.8196	-2.44229	0.327651	-7.45394	1.82431e-12	si:ch211-223p8.8	protein_coding	Starved|Fed	Cluster 1
ENSONIT00000079997	59.3547	-2.44306	0.598248	-4.08369	0.000261475	La ribonucleoprotein 1, translational regulator	protein_coding	Starved|Fed	Cluster 1
ENSONIT00000000001	80.1754	-2.44483	0.351152	-6.9623	5.71425e-11	liprin-beta-1	protein_coding	Starved|Fed	Cluster 1
ENSONIT00000022051	11.9769	-2.45281	0.401628	-6.10716	1.29119e-08	0	protein_coding	Starved|Fed	Cluster 1
ENSONIT00000036428	16.4469	-2.45476	0.727964	-3.37209	0.00332432	0	protein_coding	Starved|Fed	Cluster 1
ENSONIT00000037665	15.303	-2.45633	0.421671	-5.82522	6.47174e-08	0	lncRNA	Starved|Fed	Cluster 1
ENSONIT00000087076	3.24326	-2.45709	0.986706	-2.4902	0.039724	fetuin-B	protein_coding	Starved|Fed	Cluster 1
ENSONIT00000076474	2.43328	-2.45739	0.744763	-3.29956	0.0041866	OX-2 membrane glycoprotein	protein_coding	Starved|Fed	Cluster 1
ENSONIT00000014177	35.3611	-2.46137	0.219954	-11.1904	3.3371e-27	allograft inflammatory factor 1 like	protein_coding	Starved|Fed	Cluster 1
ENSONIT00000033904	115.569	-2.46231	0.296304	-8.31006	2.61148e-15	nephronectin	protein_coding	Starved|Fed	Cluster 1
ENSONIT00000033940	8.79198	-2.46558	0.83563	-2.95057	0.0119531	FERM domain-containing protein 5	protein_coding	Starved|Fed	Cluster 1
ENSONIT00000063783	76.7122	-2.46747	0.814466	-3.02955	0.00953774	tropomyosin alpha-1 chain	protein_coding	Starved|Fed	Cluster 1
ENSONIT00000021410	1030.18	-2.46926	0.18065	-13.6687	2.74925e-40	neurofilament medium polypeptide	protein_coding	Starved|Fed	Cluster 1
ENSONIT00000048856	15.1302	-2.4699	0.553323	-4.46375	5.55715e-05	NME/NM23 nucleoside diphosphate kinase 3	protein_coding	Starved|Fed	Cluster 1
ENSONIT00000001302	4.9033	-2.47529	0.551625	-4.48728	5.01785e-05	hedgehog acyltransferase	protein_coding	Starved|Fed	Cluster 1
ENSONIT00000000089	14.835	-2.47602	0.548288	-4.51591	4.42639e-05	insulin-like growth factor binding protein 7	protein_coding	Starved|Fed	Cluster 1
ENSONIT00000069716	33.0346	-2.47608	0.512677	-4.8297	1.07876e-05	ataxin-1-like	protein_coding	Starved|Fed	Cluster 1
ENSONIT00000007072	7.45837	-2.47659	0.4837	-5.12009	2.67388e-06	GINS complex subunit 2	protein_coding	Starved|Fed	Cluster 1
ENSONIT00000070688	5.12233	-2.47995	0.579454	-4.27981	0.00011996	tropomyosin alpha-3 chain	protein_coding	Starved|Fed	Cluster 1
ENSONIT00000007256	186.492	-2.48038	0.408553	-6.07112	1.59073e-08	trehalase	protein_coding	Starved|Fed	Cluster 1
ENSONIT00000024972	8.85659	-2.48089	0.58905	-4.21168	0.000158263	BAR/IMD domain containing adaptor protein 2 like 1a	protein_coding	Starved|Fed	Cluster 1
ENSONIT00000068145	2319.55	-2.48221	0.154132	-16.1044	1.07935e-55	ATP synthase subunit g, mitochondrial	protein_coding	Starved|Fed	Cluster 1
ENSONIT00000056559	1045.97	-2.48582	0.26858	-9.25541	8.12093e-19	dermatopontin	protein_coding	Starved|Fed	Cluster 1
ENSONIT00000043676	84.9975	-2.48868	0.742786	-3.35046	0.0035601	ATP/GTP binding protein 1	protein_coding	Starved|Fed	Cluster 1
ENSONIT00000041577	47.8357	-2.49	0.743949	-3.347	0.0036	serine/threonine-protein phosphatase 2B catalytic subunit gamma isoform	protein_coding	Starved|Fed	Cluster 1
ENSONIT00000048244	4.3446	-2.49261	0.711442	-3.5036	0.00215156	0	protein_coding	Starved|Fed	Cluster 1
ENSONIT00000020177	17.8525	-2.49604	0.49578	-5.03457	4.05637e-06	vang-like protein 1	protein_coding	Starved|Fed	Cluster 1
ENSONIT00000004113	32.8828	-2.49644	0.459505	-5.43288	5.45575e-07	EF-hand and coiled-coil domain containing 1	protein_coding	Starved|Fed	Cluster 1
ENSONIT00000033428	7.23196	-2.49958	0.736504	-3.39384	0.0031038	RAD51 recombinase	protein_coding	Starved|Fed	Cluster 1
ENSONIT00000003660	35.4855	-2.50247	0.288781	-8.66562	1.38382e-16	FKBP prolyl isomerase 14	protein_coding	Starved|Fed	Cluster 1
ENSONIT00000044494	804.507	-2.50257	0.273612	-9.14643	2.14622e-18	phosphorylase kinase catalytic subunit gamma 1	protein_coding	Starved|Fed	Cluster 1
ENSONIT00000013558	99.0719	-2.50277	0.693028	-3.61135	0.00148644	eukaryotic translation initiation factor 4 gamma 1	protein_coding	Starved|Fed	Cluster 1
ENSONIT00000033807	1323.71	-2.50573	0.23363	-10.7252	4.8659e-25	sodium/potassium-transporting ATPase subunit alpha-2	protein_coding	Starved|Fed	Cluster 1
ENSONIT00000024352	141.617	-2.50622	0.368197	-6.80673	1.61033e-10	dermatopontin	protein_coding	Starved|Fed	Cluster 1
ENSONIT00000089663	2.67322	-2.51012	0.687748	-3.64977	0.0013031	NME/NM23 nucleoside diphosphate kinase 3	protein_coding	Starved|Fed	Cluster 1
ENSONIT00000013050	38.8066	-2.51039	0.535539	-4.68759	2.06886e-05	anillin actin binding protein	protein_coding	Starved|Fed	Cluster 1
ENSONIT00000056006	218.638	-2.51168	0.413546	-6.07354	1.56927e-08	HtrA serine peptidase 1	protein_coding	Starved|Fed	Cluster 1
ENSONIT00000052177	396.484	-2.51208	0.203789	-12.3268	6.98449e-33	hydroxysteroid 17-beta dehydrogenase 10	protein_coding	Starved|Fed	Cluster 1
ENSONIT00000077553	504.342	-2.51344	0.200671	-12.5252	6.11219e-34	glutathione S-transferase A-like	protein_coding	Starved|Fed	Cluster 1
ENSONIT00000076080	184.75	-2.51499	0.250788	-10.0283	5.68237e-22	0	protein_coding	Starved|Fed	Cluster 1
ENSONIT00000019784	7.82574	-2.51673	0.499272	-5.04079	3.93635e-06	spindle and kinetochore associated complex subunit 3	protein_coding	Starved|Fed	Cluster 1
ENSONIT00000022487	15.7334	-2.52179	0.349113	-7.22341	9.45408e-12	kelch like family member 42	protein_coding	Starved|Fed	Cluster 1
ENSONIT00000024805	286.676	-2.52305	0.207087	-12.1836	3.94134e-32	ATP synthase inhibitory factor subunit 1	protein_coding	Starved|Fed	Cluster 1
ENSONIT00000008305	35.758	-2.52331	0.411597	-6.13053	1.12218e-08	nuclear factor 1 X-type	protein_coding	Starved|Fed	Cluster 1
ENSONIT00000020404	19.1283	-2.52722	0.320408	-7.88752	7.26706e-14	mediator complex subunit 18	protein_coding	Starved|Fed	Cluster 1
ENSONIT00000035279	84.1949	-2.52724	0.277763	-9.09853	3.28167e-18	DnaJ (Hsp40) homolog, subfamily C, member 3b	protein_coding	Starved|Fed	Cluster 1
ENSONIT00000015591	632.186	-2.52808	0.319734	-7.90682	6.26774e-14	caveolae-associated protein 4a	protein_coding	Starved|Fed	Cluster 1
ENSONIT00000053195	25.5378	-2.5337	0.283817	-8.92723	1.47519e-17	uncharacterized LOC100696501	protein_coding	Starved|Fed	Cluster 1
ENSONIT00000021566	53.2393	-2.53534	0.446043	-5.68407	1.41375e-07	centromere protein F	protein_coding	Starved|Fed	Cluster 1
ENSONIT00000003721	44.2589	-2.53623	0.28148	-9.01031	7.12042e-18	chromobox protein homolog 3	protein_coding	Starved|Fed	Cluster 1
ENSONIT00000009597	54.3299	-2.53755	0.291253	-8.71252	9.30832e-17	G protein subunit gamma 10	protein_coding	Starved|Fed	Cluster 1
ENSONIT00000001040	14.7753	-2.5399	0.420468	-6.04064	1.89901e-08	PHD finger protein 19	protein_coding	Starved|Fed	Cluster 1
ENSONIT00000021471	6.97224	-2.54021	0.635474	-3.99735	0.000365802	granzyme A	protein_coding	Starved|Fed	Cluster 1
ENSONIT00000000253	24.5781	-2.54034	0.892743	-2.84554	0.0160185	VIP36-like protein	protein_coding	Starved|Fed	Cluster 1
ENSONIT00000092522	41.4462	-2.54193	0.626949	-4.05445	0.00029348	clathrin heavy chain 1	protein_coding	Starved|Fed	Cluster 1
ENSONIT00000023688	39.1698	-2.54239	0.473095	-5.37395	7.44109e-07	ribonucleotide reductase regulatory subunit M2	protein_coding	Starved|Fed	Cluster 1
ENSONIT00000023701	185.302	-2.54317	0.372904	-6.81989	1.4757e-10	Krueppel-like factor 11	protein_coding	Starved|Fed	Cluster 1
ENSONIT00000005782	108.3	-2.54718	0.284134	-8.96472	1.06301e-17	0	protein_coding	Starved|Fed	Cluster 1
ENSONIT00000084984	247.561	-2.54837	0.273532	-9.31652	4.68849e-19	glutathione S-transferase A-like	protein_coding	Starved|Fed	Cluster 1
ENSONIT00000006668	105.523	-2.54977	0.550797	-4.62924	2.69238e-05	glucosidase II alpha subunit	protein_coding	Starved|Fed	Cluster 1
ENSONIT00000090430	4.81085	-2.55039	0.731165	-3.48812	0.00226695	ubiquitin associated protein 1 like	protein_coding	Starved|Fed	Cluster 1
ENSONIT00000012522	3.29474	-2.55046	0.574743	-4.43756	6.22083e-05	zona pellucida sperm-binding protein 3	protein_coding	Starved|Fed	Cluster 1
ENSONIT00000064620	63.1359	-2.55549	0.416394	-6.13718	1.07897e-08	AE binding protein 1	protein_coding	Starved|Fed	Cluster 1
ENSONIT00000025309	175.44	-2.55779	0.504634	-5.06861	3.43978e-06	sarcoplasmic reticulum histidine-rich calcium-binding protein	protein_coding	Starved|Fed	Cluster 1
ENSONIT00000045732	232537	-2.55942	0.32121	-7.96807	3.93682e-14	parvalbumin beta	protein_coding	Starved|Fed	Cluster 1
ENSONIT00000007115	15.7592	-2.56086	0.914845	-2.79923	0.0181372	kinetochore scaffold 1	protein_coding	Starved|Fed	Cluster 1
ENSONIT00000014122	6.18834	-2.56308	0.563749	-4.54648	3.87412e-05	malectin	protein_coding	Starved|Fed	Cluster 1
ENSONIT00000091142	3245.71	-2.56368	0.242142	-10.5875	2.04047e-24	NADH dehydrogenase subunit 4L	protein_coding	Starved|Fed	Cluster 1
ENSONIT00000082167	155.921	-2.56595	0.285745	-8.97984	9.32189e-18	neurocalcin-delta B	protein_coding	Starved|Fed	Cluster 1
ENSONIT00000009885	152.829	-2.56764	0.359562	-7.14102	1.67938e-11	methyltransferase like 11B	protein_coding	Starved|Fed	Cluster 1
ENSONIT00000018134	7.25615	-2.57147	0.908794	-2.82954	0.0167231	cell division cycle 45	protein_coding	Starved|Fed	Cluster 1
ENSONIT00000009167	75.6606	-2.57303	0.392666	-6.55272	8.38716e-10	scleraxis bHLH transcription factor	protein_coding	Starved|Fed	Cluster 1
ENSONIT00000081969	208.946	-2.57436	0.352623	-7.30061	5.46585e-12	hexokinase 1	protein_coding	Starved|Fed	Cluster 1
ENSONIT00000023839	41.7759	-2.57525	0.373008	-6.90402	8.40839e-11	mitochondrial ribosomal protein L20	protein_coding	Starved|Fed	Cluster 1
ENSONIT00000076008	509.71	-2.57561	0.356063	-7.23359	8.80465e-12	nexilin (F actin binding protein)	protein_coding	Starved|Fed	Cluster 1
ENSONIT00000077371	8.76112	-2.57742	0.422303	-6.10326	1.32122e-08	0	lncRNA	Starved|Fed	Cluster 1
ENSONIT00000062193	1735.83	-2.57779	0.661197	-3.89866	0.000530334	tropomyosin alpha-3 chain	protein_coding	Starved|Fed	Cluster 1
ENSONIT00000041929	11.5667	-2.57911	0.366865	-7.03012	3.60073e-11	coronin, actin binding protein, 1Ca	protein_coding	Starved|Fed	Cluster 1
ENSONIT00000080102	65.3481	-2.5821	0.294798	-8.7589	6.33041e-17	arf-GAP with coiled-coil, ANK repeat and PH domain-containing protein 3	protein_coding	Starved|Fed	Cluster 1
ENSONIT00000009891	44.7142	-2.58781	0.59223	-4.3696	8.2811e-05	0	protein_coding	Starved|Fed	Cluster 1
ENSONIT00000092766	3.88707	-2.58903	0.805646	-3.21361	0.00549045	rho-related GTP-binding protein RhoA-D	protein_coding	Starved|Fed	Cluster 1
ENSONIT00000017478	21.078	-2.58966	0.615504	-4.20738	0.000160954	activator of transcription and developmental regulator AUTS2 a	protein_coding	Starved|Fed	Cluster 1
ENSONIT00000054986	1174	-2.59018	0.53	-4.88713	8.24343e-06	troponin C, skeletal muscle	protein_coding	Starved|Fed	Cluster 1
ENSONIT00000053708	150.736	-2.59084	0.356987	-7.25751	7.42399e-12	lysyl oxidase homolog 2A	protein_coding	Starved|Fed	Cluster 1
ENSONIT00000006712	139.076	-2.59855	0.210871	-12.3229	7.31067e-33	tRNA phosphotransferase 1	protein_coding	Starved|Fed	Cluster 1
ENSONIT00000013844	16.8289	-2.59976	0.367455	-7.07505	2.64972e-11	protein O-glucosyltransferase 3	protein_coding	Starved|Fed	Cluster 1
ENSONIT00000009119	1746.05	-2.60057	0.184708	-14.0794	9.97208e-43	NADH:ubiquinone oxidoreductase subunit B9	protein_coding	Starved|Fed	Cluster 1
ENSONIT00000004272	6.50393	-2.60116	0.624664	-4.16409	0.000190723	vascular endothelial growth factor D	protein_coding	Starved|Fed	Cluster 1
ENSONIT00000066580	123.266	-2.60157	0.520818	-4.99517	4.9163e-06	septin-8-A	protein_coding	Starved|Fed	Cluster 1
ENSONIT00000037502	250.638	-2.60173	0.175341	-14.8381	2.25902e-47	mitogen-activated protein kinase 14A	protein_coding	Starved|Fed	Cluster 1
ENSONIT00000009962	3286.25	-2.60354	0.586719	-4.43746	6.22245e-05	troponin T, fast skeletal muscle isoforms-like	protein_coding	Starved|Fed	Cluster 1
ENSONIT00000024854	17.0213	-2.60383	0.445203	-5.84863	5.67967e-08	CDC28 protein kinase regulatory subunit 1B	protein_coding	Starved|Fed	Cluster 1
ENSONIT00000067022	4.57143	-2.60451	0.807897	-3.22382	0.00531977	0	protein_coding	Starved|Fed	Cluster 1
ENSONIT00000011005	301.264	-2.60664	0.262817	-9.91807	1.67232e-21	nipsnap homolog 2	protein_coding	Starved|Fed	Cluster 1
ENSONIT00000001256	45.6216	-2.60801	0.25515	-10.2215	8.41165e-23	tribbles pseudokinase 2	protein_coding	Starved|Fed	Cluster 1
ENSONIT00000003862	1532.27	-2.60856	0.201323	-12.9571	2.84437e-36	ATP synthase F(0) complex subunit C3, mitochondrial	protein_coding	Starved|Fed	Cluster 1
ENSONIT00000020406	53.184	-2.60893	0.432727	-6.02905	2.02799e-08	dual specificity phosphatase DUPD1-like	protein_coding	Starved|Fed	Cluster 1
ENSONIT00000080015	10.9827	-2.60953	0.358125	-7.28664	6.03621e-12	0	protein_coding	Starved|Fed	Cluster 1
ENSONIT00000021052	32.8475	-2.60996	0.475268	-5.49157	4.00531e-07	immunoglobulin superfamily member 11	protein_coding	Starved|Fed	Cluster 1
ENSONIT00000071657	112.997	-2.61181	0.304532	-8.57648	2.93075e-16	histone deacetylase 2	protein_coding	Starved|Fed	Cluster 1
ENSONIT00000026216	7.92192	-2.61327	0.480649	-5.43695	5.34194e-07	sprouty RTK signaling antagonist 3	protein_coding	Starved|Fed	Cluster 1
ENSONIT00000023116	45.2603	-2.61561	0.421477	-6.20583	7.17584e-09	kirre like nephrin family adhesion molecule 1a	protein_coding	Starved|Fed	Cluster 1
ENSONIT00000037946	8.543	-2.61697	0.838916	-3.11947	0.00731383	maternal embryonic leucine zipper kinase	protein_coding	Starved|Fed	Cluster 1
ENSONIT00000008304	14.7977	-2.61921	0.370834	-7.06303	2.87917e-11	nuclear factor 1 X-type	protein_coding	Starved|Fed	Cluster 1
ENSONIT00000051998	924.305	-2.62014	0.310153	-8.4479	8.46239e-16	synaptopodin 2-like protein	protein_coding	Starved|Fed	Cluster 1
ENSONIT00000017998	5104.17	-2.62018	0.346998	-7.551	9.04089e-13	junctophilin 1	protein_coding	Starved|Fed	Cluster 1
ENSONIT00000016620	16.9679	-2.62174	0.477123	-5.4949	3.93501e-07	prolyl 4-hydroxylase, alpha polypeptide III	protein_coding	Starved|Fed	Cluster 1
ENSONIT00000006840	245.634	-2.62208	0.298085	-8.79639	4.60033e-17	sarcoglycan gamma	protein_coding	Starved|Fed	Cluster 1
ENSONIT00000039964	1780.57	-2.62295	0.32005	-8.19543	6.59893e-15	ATP synthase F0 subunit 8	protein_coding	Starved|Fed	Cluster 1
ENSONIT00000054694	4703.43	-2.62328	0.474351	-5.53025	3.26144e-07	ADP/ATP translocase 2	protein_coding	Starved|Fed	Cluster 1
ENSONIT00000041368	110.863	-2.62372	0.446155	-5.88073	4.75165e-08	collagen type VI alpha 3 chain	protein_coding	Starved|Fed	Cluster 1
ENSONIT00000078886	2.62528	-2.62445	0.726182	-3.61404	0.00147215	0	protein_coding	Starved|Fed	Cluster 1
ENSONIT00000008926	41.6216	-2.62476	0.346057	-7.58475	7.04094e-13	E2F transcription factor 3	protein_coding	Starved|Fed	Cluster 1
ENSONIT00000082757	5.54519	-2.63114	0.848417	-3.10124	0.00772017	probable ATP-dependent RNA helicase DDX5	protein_coding	Starved|Fed	Cluster 1
TCONSR_00204867	5.39181	-2.63213	0.761026	-3.45865	0.00250571	#N/A	lncRNA	Starved|Fed	Cluster 1
ENSONIT00000090361	1033.81	-2.63289	0.580156	-4.53824	4.01368e-05	troponin T, fast skeletal muscle isoforms-like	protein_coding	Starved|Fed	Cluster 1
ENSONIT00000019330	24.165	-2.63331	0.64141	-4.1055	0.000240411	F-box and leucine rich repeat protein 22	protein_coding	Starved|Fed	Cluster 1
ENSONIT00000018938	1.03811	-2.63894	1.05215	-2.50813	0.0380759	0	protein_coding	Starved|Fed	Cluster 1
ENSONIT00000007383	4.63315	-2.64025	0.977182	-2.7019	0.0234006	potassium voltage-gated channel subfamily KQT member 1	protein_coding	Starved|Fed	Cluster 1
ENSONIT00000038162	10.6942	-2.64341	0.406842	-6.49738	1.18777e-09	eukaryotic translation initiation factor 4ea	protein_coding	Starved|Fed	Cluster 1
ENSONIT00000035143	25.017	-2.6458	0.303909	-8.70587	9.85283e-17	protein phosphatase, Mg2+/Mn2+ dependent, 1Bb	protein_coding	Starved|Fed	Cluster 1
ENSONIT00000085937	7.01004	-2.65112	0.712552	-3.72059	0.00101285	DEAD/H-box helicase 11	protein_coding	Starved|Fed	Cluster 1
ENSONIT00000025142	1495.35	-2.65118	0.342913	-7.73135	2.38495e-13	protein kinase C and casein kinase substrate in neurons protein 2	protein_coding	Starved|Fed	Cluster 1
ENSONIT00000011670	95.0398	-2.65352	0.265044	-10.0116	6.69049e-22	stromal interaction molecule 2b	protein_coding	Starved|Fed	Cluster 1
ENSONIT00000010373	37.4836	-2.65627	0.712404	-3.72861	0.000983357	minichromosome maintenance complex component 5	protein_coding	Starved|Fed	Cluster 1
ENSONIT00000004694	23.8052	-2.6568	0.304016	-8.739	7.47454e-17	plasminogen receptor, C-terminal lysine transmembrane protein	protein_coding	Starved|Fed	Cluster 1
ENSONIT00000086388	103.52	-2.65738	0.897185	-2.9619	0.0115774	vinculin a	protein_coding	Starved|Fed	Cluster 1
ENSONIT00000025538	16.5236	-2.66125	0.347997	-7.64732	4.45733e-13	MYB proto-oncogene like 2	protein_coding	Starved|Fed	Cluster 1
ENSONIT00000087305	110.445	-2.66128	0.335491	-7.93247	5.1707e-14	0	protein_coding	Starved|Fed	Cluster 1
ENSONIT00000025101	88.6775	-2.6643	0.47282	-5.63492	1.85432e-07	marker of proliferation Ki-67	protein_coding	Starved|Fed	Cluster 1
ENSONIT00000033856	37.8742	-2.66676	0.647019	-4.12161	0.000225796	EGF-like-domain, multiple 6	protein_coding	Starved|Fed	Cluster 1
ENSONIT00000042884	16.1307	-2.66793	0.431975	-6.17613	8.55947e-09	forkhead box protein M1	protein_coding	Starved|Fed	Cluster 1
ENSONIT00000015229	395.453	-2.67185	0.200326	-13.3375	2.16694e-38	APEX nuclease (multifunctional DNA repair enzyme) 1	protein_coding	Starved|Fed	Cluster 1
ENSONIT00000011105	17.7241	-2.67425	0.508855	-5.25543	1.36006e-06	ALG6 alpha-1,3-glucosyltransferase	protein_coding	Starved|Fed	Cluster 1
ENSONIT00000015570	567.613	-2.67535	0.237038	-11.2866	1.15483e-27	striated muscle enriched protein kinase a	protein_coding	Starved|Fed	Cluster 1
ENSONIT00000024701	32.9676	-2.67611	0.398831	-6.7099	3.05401e-10	nucleolar and spindle associated protein 1	protein_coding	Starved|Fed	Cluster 1
ENSONIT00000002834	29.3708	-2.67714	0.56173	-4.76588	1.45157e-05	parvalbumin beta	protein_coding	Starved|Fed	Cluster 1
ENSONIT00000013780	2.23501	-2.67831	0.818797	-3.27103	0.00458302	transmembrane protein 132D	protein_coding	Starved|Fed	Cluster 1
ENSONIT00000090400	3.86836	-2.67916	0.861652	-3.10933	0.00753882	0	protein_coding	Starved|Fed	Cluster 1
ENSONIT00000092310	4.67232	-2.6802	1.04087	-2.57496	0.0323684	cyclin-dependent kinase 11B	protein_coding	Starved|Fed	Cluster 1
ENSONIT00000003809	303.432	-2.68385	0.176291	-15.224	7.22997e-50	sarcoglycan beta	protein_coding	Starved|Fed	Cluster 1
ENSONIT00000020402	16.6784	-2.68442	0.606102	-4.42899	6.45039e-05	dual specificity phosphatase 13	protein_coding	Starved|Fed	Cluster 1
ENSONIT00000006876	25.4169	-2.68976	0.448952	-5.99119	2.52541e-08	mitotic arrest deficient 2 like 1	protein_coding	Starved|Fed	Cluster 1
ENSONIT00000072920	1.52613	-2.69032	1.06106	-2.5355	0.0356374	wingless-type MMTV integration site family, member 16	protein_coding	Starved|Fed	Cluster 1
ENSONIT00000085105	161.422	-2.69628	0.482217	-5.59142	2.34425e-07	glucose-6-phosphate isomerase	protein_coding	Starved|Fed	Cluster 1
ENSONIT00000001635	42.7551	-2.70257	0.507087	-5.32959	9.33996e-07	minichromosome maintenance complex component 3	protein_coding	Starved|Fed	Cluster 1
ENSONIT00000025347	32.8602	-2.70461	0.350777	-7.71033	2.79027e-13	protein kinase domain containing, cytoplasmic	protein_coding	Starved|Fed	Cluster 1
ENSONIT00000046493	57.5622	-2.70566	0.458502	-5.90108	4.2223e-08	cordon-bleu WH2 repeat protein	protein_coding	Starved|Fed	Cluster 1
ENSONIT00000012678	9.48891	-2.71082	0.548404	-4.94311	6.31381e-06	calcium/calmodulin dependent protein kinase II inhibitor 2	protein_coding	Starved|Fed	Cluster 1
ENSONIT00000019158	40.1935	-2.71087	0.373475	-7.2585	7.37815e-12	zinc finger protein 367	protein_coding	Starved|Fed	Cluster 1
ENSONIT00000084316	32.1418	-2.71158	0.308366	-8.79337	4.71266e-17	immediate early response 3 interacting protein 1	protein_coding	Starved|Fed	Cluster 1
ENSONIT00000047316	386.221	-2.71501	0.300343	-9.03972	5.52063e-18	Oreochromis niloticus myogenic differentiation 1 (myod1), mRNA.	protein_coding	Starved|Fed	Cluster 1
ENSONIT00000034197	607.057	-2.71522	0.355514	-7.63745	4.77074e-13	transmembrane protein 182	protein_coding	Starved|Fed	Cluster 1
ENSONIT00000067181	36.9849	-2.7162	0.596935	-4.55024	3.81173e-05	calcium/calmodulin-dependent protein kinase type II delta 2 chain	protein_coding	Starved|Fed	Cluster 1
ENSONIT00000051057	16.7252	-2.72143	0.274688	-9.90733	1.85453e-21	ADP dependent glucokinase	protein_coding	Starved|Fed	Cluster 1
ENSONIT00000001128	420.865	-2.72272	0.261154	-10.4257	1.0687e-23	calcium voltage-gated channel auxiliary subunit beta 1	protein_coding	Starved|Fed	Cluster 1
ENSONIT00000016116	597.314	-2.7228	0.391211	-6.95993	5.80536e-11	calcium voltage-gated channel auxiliary subunit gamma 6	protein_coding	Starved|Fed	Cluster 1
ENSONIT00000052247	521.014	-2.72311	0.22625	-12.0358	2.31041e-31	MARCKS-related protein	protein_coding	Starved|Fed	Cluster 1
ENSONIT00000055530	43.9459	-2.72398	0.413538	-6.58701	6.76077e-10	kinesin family member 4A	protein_coding	Starved|Fed	Cluster 1
ENSONIT00000064094	772.516	-2.72598	0.416514	-6.54474	8.82473e-10	tropomyosin alpha-1 chain	protein_coding	Starved|Fed	Cluster 1
ENSONIT00000000955	1.85441	-2.72637	0.844925	-3.22676	0.00526922	family with sequence similarity 117 member A	protein_coding	Starved|Fed	Cluster 1
ENSONIT00000060460	56.3112	-2.72637	0.246819	-11.046	1.58495e-26	MICOS complex subunit mic25a	protein_coding	Starved|Fed	Cluster 1
ENSONIT00000006511	30.3055	-2.72699	0.378936	-7.19644	1.1401e-11	kinesin family member 20A	protein_coding	Starved|Fed	Cluster 1
ENSONIT00000034020	3.70881	-2.72715	0.704105	-3.87321	0.000582266	excitatory amino acid transporter 5	protein_coding	Starved|Fed	Cluster 1
ENSONIT00000074944	4.87957	-2.72979	1.07117	-2.54841	0.0345456	myosin-binding protein C, fast-type	protein_coding	Starved|Fed	Cluster 1
ENSONIT00000007869	352.121	-2.73294	0.50556	-5.40577	6.29703e-07	tryptase-2	protein_coding	Starved|Fed	Cluster 1
TCONSR_00041236	2.41659	-2.7351	0.782893	-3.49358	0.002225	#N/A	lncRNA	Starved|Fed	Cluster 1
ENSONIT00000015613	57.3285	-2.73576	0.522778	-5.23312	1.52065e-06	biglycan	protein_coding	Starved|Fed	Cluster 1
ENSONIT00000044810	4.49552	-2.73771	0.876785	-3.12244	0.00725265	delta-like protein A	protein_coding	Starved|Fed	Cluster 1
ENSONIT00000011381	28.1737	-2.73987	0.461224	-5.94043	3.37182e-08	non-SMC condensin I complex subunit G	protein_coding	Starved|Fed	Cluster 1
ENSONIT00000023186	97.5868	-2.74069	0.244281	-11.2195	2.42931e-27	eukaryotic translation initiation factor 4E family member 1c	protein_coding	Starved|Fed	Cluster 1
ENSONIT00000024496	120.405	-2.74121	0.845414	-3.24245	0.00501697	myosin light chain 2	protein_coding	Starved|Fed	Cluster 1
ENSONIT00000019732	30.3499	-2.74538	0.533749	-5.14358	2.377e-06	C-X-C chemokine receptor type 4	protein_coding	Starved|Fed	Cluster 1
ENSONIT00000044242	6.1608	-2.74893	0.770933	-3.56572	0.00174214	alanine aminotransferase 2-like	protein_coding	Starved|Fed	Cluster 1
ENSONIT00000003055	14.9921	-2.74895	0.421352	-6.52411	1.00345e-09	granzyme B	protein_coding	Starved|Fed	Cluster 1
ENSONIT00000020229	62.9653	-2.7503	0.268168	-10.2559	5.9481e-23	serine/threonine-protein phosphatase 2B catalytic subunit gamma isoform	protein_coding	Starved|Fed	Cluster 1
ENSONIT00000016175	10.8299	-2.75051	0.85574	-3.21419	0.00548067	cyclin B1	protein_coding	Starved|Fed	Cluster 1
ENSONIT00000007961	950.541	-2.75393	0.462481	-5.95469	3.11187e-08	heat shock protein beta-11	protein_coding	Starved|Fed	Cluster 1
ENSONIT00000055168	46.5058	-2.75645	0.802863	-3.43328	0.0027265	C-myc promoter-binding protein	protein_coding	Starved|Fed	Cluster 1
ENSONIT00000015770	3.31426	-2.75753	0.672267	-4.10183	0.000243837	serine-rich adhesin for platelets	protein_coding	Starved|Fed	Cluster 1
ENSONIT00000066803	3.39317	-2.75997	0.814895	-3.3869	0.0031759	0	protein_coding	Starved|Fed	Cluster 1
ENSONIT00000014601	4916.29	-2.76139	0.585538	-4.71598	1.82111e-05	tropomyosin beta chain	protein_coding	Starved|Fed	Cluster 1
ENSONIT00000004772	9.76403	-2.76383	0.445589	-6.20264	7.31452e-09	collagen alpha-1(XXVI) chain	protein_coding	Starved|Fed	Cluster 1
ENSONIT00000014675	7.86605	-2.76437	0.445093	-6.21076	6.97023e-09	suppressor of variegation 3-9 homolog 1	protein_coding	Starved|Fed	Cluster 1
ENSONIT00000021423	477.282	-2.76582	0.219219	-12.6167	1.99938e-34	family with sequence similarity 214 member B	protein_coding	Starved|Fed	Cluster 1
ENSONIT00000056956	12.8572	-2.76968	0.674175	-4.10824	0.000237698	MAGUK p55 subfamily member 6	protein_coding	Starved|Fed	Cluster 1
ENSONIT00000013561	1235.09	-2.76983	0.681507	-4.06427	0.000282584	troponin I, fast skeletal muscle	protein_coding	Starved|Fed	Cluster 1
ENSONIT00000016363	18.2804	-2.77296	0.487018	-5.69376	1.34203e-07	si:ch211-69g19.2	protein_coding	Starved|Fed	Cluster 1
ENSONIT00000005174	56.6244	-2.78202	0.854314	-3.25643	0.00480389	sodium-coupled neutral amino acid transporter 3	protein_coding	Starved|Fed	Cluster 1
ENSONIT00000018470	41.4463	-2.78342	0.601848	-4.62478	2.74676e-05	0	protein_coding	Starved|Fed	Cluster 1
ENSONIT00000073172	1075.72	-2.78532	0.926278	-3.007	0.0101793	eukaryotic translation elongation factor 1 gamma	protein_coding	Starved|Fed	Cluster 1
ENSONIT00000013201	189.901	-2.78717	0.301953	-9.23047	1.00973e-18	ATP-binding cassette, sub-family C (CFTR/MRP), member 8	protein_coding	Starved|Fed	Cluster 1
ENSONIT00000055480	409.909	-2.7914	0.217681	-12.8234	1.51727e-35	phosphorylase kinase regulatory subunit beta	protein_coding	Starved|Fed	Cluster 1
ENSONIT00000087433	39.6548	-2.79303	0.731612	-3.81763	0.000715017	peptidyl-prolyl cis-trans isomerase FKBP10	protein_coding	Starved|Fed	Cluster 1
ENSONIT00000012886	85.227	-2.79605	0.288494	-9.69189	1.46508e-20	SPARC related modular calcium binding 2	protein_coding	Starved|Fed	Cluster 1
ENSONIT00000063380	173.045	-2.79639	0.288046	-9.70814	1.25101e-20	Oreochromis niloticus NCCRP1, F-box associated domain containing (nccrp1), mRNA.	protein_coding	Starved|Fed	Cluster 1
ENSONIT00000092854	26.6948	-2.79887	0.633207	-4.42015	6.69738e-05	myosin regulatory light chain 2, smooth muscle minor isoform	protein_coding	Starved|Fed	Cluster 1
ENSONIT00000005370	40.299	-2.80235	0.647492	-4.328	9.85283e-05	ribonucleoside-diphosphate reductase large subunit	protein_coding	Starved|Fed	Cluster 1
ENSONIT00000093342	27.4017	-2.80254	0.43084	-6.50483	1.1342e-09	PDZ binding kinase	protein_coding	Starved|Fed	Cluster 1
ENSONIT00000061756	155.828	-2.80275	0.341328	-8.21132	5.80367e-15	mitochondrial fission process 1	protein_coding	Starved|Fed	Cluster 1
ENSONIT00000006239	2.86002	-2.81009	0.738924	-3.80296	0.000753314	transcription factor 19	protein_coding	Starved|Fed	Cluster 1
ENSONIT00000009838	8.93247	-2.813	0.618351	-4.5492	3.82908e-05	origin recognition complex subunit 1	protein_coding	Starved|Fed	Cluster 1
ENSONIT00000012506	17.8153	-2.81582	0.482923	-5.83079	6.27972e-08	kinesin-like protein KIF2C	protein_coding	Starved|Fed	Cluster 1
ENSONIT00000026648	22.9346	-2.8164	0.42228	-6.66951	3.9708e-10	PAK4-inhibitor inka2	protein_coding	Starved|Fed	Cluster 1
ENSONIT00000063334	6.2952	-2.81844	0.55892	-5.04265	3.90123e-06	structural maintenance of chromosomes 4	protein_coding	Starved|Fed	Cluster 1
ENSONIT00000025016	13.2708	-2.82352	0.498225	-5.66717	1.55134e-07	baculoviral IAP repeat-containing protein 5.2	protein_coding	Starved|Fed	Cluster 1
ENSONIT00000091026	294.444	-2.82711	0.193209	-14.6324	4.39822e-46	F-actin-capping protein subunit alpha-1	protein_coding	Starved|Fed	Cluster 1
ENSONIT00000042505	167.811	-2.8304	0.30638	-9.23818	9.46813e-19	0	protein_coding	Starved|Fed	Cluster 1
ENSONIT00000082875	15.3026	-2.83062	0.544138	-5.20203	1.77321e-06	SH3 domain-binding glutamic acid-rich-like protein	protein_coding	Starved|Fed	Cluster 1
ENSONIT00000004933	22.7892	-2.83141	0.481132	-5.88489	4.63828e-08	SH2 domain containing 3Ca	protein_coding	Starved|Fed	Cluster 1
ENSONIT00000080531	103.316	-2.83144	0.343278	-8.24823	4.31133e-15	popeye domain containing 2	protein_coding	Starved|Fed	Cluster 1
ENSONIT00000026510	3.24008	-2.83233	0.73828	-3.83639	0.000667515	transmembrane protein 100	protein_coding	Starved|Fed	Cluster 1
ENSONIT00000012787	8.6908	-2.83257	0.475946	-5.95145	3.16765e-08	armadillo repeat containing 6	protein_coding	Starved|Fed	Cluster 1
ENSONIT00000022882	278.938	-2.83975	0.304612	-9.32251	4.45638e-19	glutathione S-transferase theta-3	protein_coding	Starved|Fed	Cluster 1
ENSONIT00000001405	7.01545	-2.84408	0.560318	-5.07583	3.32318e-06	F-box protein 5	protein_coding	Starved|Fed	Cluster 1
ENSONIT00000018701	12.1617	-2.84474	0.944929	-3.01053	0.0100731	B-cell linker protein	protein_coding	Starved|Fed	Cluster 1
ENSONIT00000076165	77.0589	-2.84612	0.440627	-6.45927	1.50679e-09	calumenin a	protein_coding	Starved|Fed	Cluster 1
ENSONIT00000044572	2705.2	-2.84959	0.321756	-8.85638	2.73533e-17	Oreochromis niloticus decorin (dcn), mRNA.	protein_coding	Starved|Fed	Cluster 1
ENSONIT00000081550	23222.2	-2.85364	0.420902	-6.77981	1.92825e-10	calsequestrin 1a	protein_coding	Starved|Fed	Cluster 1
ENSONIT00000015353	15.6635	-2.85533	0.709948	-4.02189	0.000333169	BUB1 mitotic checkpoint serine/threonine kinase B	protein_coding	Starved|Fed	Cluster 1
ENSONIT00000011899	489.869	-2.86028	0.701038	-4.08006	0.000265274	myosin light chain 3	protein_coding	Starved|Fed	Cluster 1
ENSONIT00000014045	12.2903	-2.86235	0.523695	-5.46568	4.59218e-07	deoxycytidine kinase	protein_coding	Starved|Fed	Cluster 1
ENSONIT00000043501	10.51	-2.86237	0.850733	-3.36459	0.00340385	0	protein_coding	Starved|Fed	Cluster 1
ENSONIT00000022832	1.57837	-2.86358	0.93987	-3.04679	0.00905967	Fas (tnfrsf6)-associated via death domain	protein_coding	Starved|Fed	Cluster 1
ENSONIT00000025323	9.56597	-2.86369	0.686258	-4.1729	0.000184242	vitamin K epoxide reductase complex subunit 1	protein_coding	Starved|Fed	Cluster 1
ENSONIT00000035321	3.60285	-2.86438	0.95951	-2.98526	0.0108252	kinesin family member 13A	protein_coding	Starved|Fed	Cluster 1
ENSONIT00000037490	2.14936	-2.86775	0.754331	-3.80172	0.000756864	CD9 antigen	protein_coding	Starved|Fed	Cluster 1
ENSONIT00000067568	10.3487	-2.86831	0.432264	-6.63556	4.94151e-10	olfactomedin-like protein 3B	protein_coding	Starved|Fed	Cluster 1
ENSONIT00000016154	68.2688	-2.88165	0.24738	-11.6487	1.99143e-29	N-acetyltransferase 14 (putative)	protein_coding	Starved|Fed	Cluster 1
ENSONIT00000010600	7.17243	-2.88333	0.640309	-4.50303	4.6843e-05	galectin-2	protein_coding	Starved|Fed	Cluster 1
ENSONIT00000050933	17.444	-2.89522	1.16655	-2.48186	0.0405344	LRR binding FLII interacting protein 2	protein_coding	Starved|Fed	Cluster 1
ENSONIT00000016371	26.4947	-2.89582	0.453865	-6.38036	2.4647e-09	prolyl 3-hydroxylase 3	protein_coding	Starved|Fed	Cluster 1
ENSONIT00000058200	6018.07	-2.90923	0.336579	-8.64352	1.66946e-16	SH3 domain-binding glutamic acid-rich-like protein	protein_coding	Starved|Fed	Cluster 1
ENSONIT00000070456	14.1222	-2.91513	0.397538	-7.33295	4.35565e-12	0	protein_coding	Starved|Fed	Cluster 1
ENSONIT00000024934	172.624	-2.91727	0.342121	-8.52701	4.43798e-16	phosphoglycolate phosphatase	protein_coding	Starved|Fed	Cluster 1
ENSONIT00000088341	16.3905	-2.91763	1.2083	-2.41466	0.0474193	transcription elongation regulator 1	protein_coding	Starved|Fed	Cluster 1
ENSONIT00000024061	166.214	-2.91811	0.318	-9.17644	1.64136e-18	zinc finger protein 385A	protein_coding	Starved|Fed	Cluster 1
ENSONIT00000021258	53.5125	-2.91963	0.518942	-5.62611	1.94494e-07	leucine-rich repeat-containing protein 17	protein_coding	Starved|Fed	Cluster 1
ENSONIT00000090011	4.09398	-2.91985	1.03972	-2.8083	0.0177177	EPH receptor A3	protein_coding	Starved|Fed	Cluster 1
ENSONIT00000075337	9.54254	-2.92373	1.16572	-2.5081	0.0380761	collagen, type II, alpha 1a	protein_coding	Starved|Fed	Cluster 1
ENSONIT00000025014	12.7769	-2.92804	0.349836	-8.36975	1.60454e-15	uncharacterized protein C16orf52 homolog B	protein_coding	Starved|Fed	Cluster 1
ENSONIT00000041021	9.91083	-2.92954	0.448607	-6.5303	9.65672e-10	myristoylated alanine-rich protein kinase C substrate b	protein_coding	Starved|Fed	Cluster 1
ENSONIT00000070242	2.06127	-2.93296	0.895705	-3.27447	0.00453552	si:dkey-174i8.1	protein_coding	Starved|Fed	Cluster 1
ENSONIT00000004500	93.2736	-2.93397	0.228157	-12.8594	9.73243e-36	selenoprotein N	protein_coding	Starved|Fed	Cluster 1
ENSONIT00000058902	181.175	-2.93507	0.21527	-13.6343	4.34069e-40	myristoylated alanine rich protein kinase C substrate	protein_coding	Starved|Fed	Cluster 1
ENSONIT00000074898	395.15	-2.9377	0.503102	-5.83919	5.99315e-08	dual specificity protein phosphatase 13	protein_coding	Starved|Fed	Cluster 1
ENSONIT00000003023	8.73948	-2.94052	0.50673	-5.80292	7.33623e-08	shugoshin 1	protein_coding	Starved|Fed	Cluster 1
ENSONIT00000045385	8.47322	-2.94571	0.821596	-3.58535	0.0016293	glutathione S-transferase A-like	protein_coding	Starved|Fed	Cluster 1
ENSONIT00000061467	50.5144	-2.94758	0.734063	-4.01544	0.000341552	solute carrier family 1 member 4	protein_coding	Starved|Fed	Cluster 1
ENSONIT00000011730	19.8977	-2.94943	0.645409	-4.56987	3.50343e-05	protein CYR61	protein_coding	Starved|Fed	Cluster 1
ENSONIT00000073359	9.43739	-2.95157	0.998981	-2.95458	0.0118231	IQ motif and SEC7 domain-containing protein 1	protein_coding	Starved|Fed	Cluster 1
ENSONIT00000015796	14.5243	-2.9535	0.50989	-5.79242	7.76969e-08	kinesin family member 14	protein_coding	Starved|Fed	Cluster 1
ENSONIT00000016372	23.8408	-2.96054	0.322458	-9.18118	1.57228e-18	prolyl 3-hydroxylase 3	protein_coding	Starved|Fed	Cluster 1
ENSONIT00000000545	215.284	-2.96419	0.246846	-12.0083	3.17862e-31	mitochondrial amidoxime-reducing component 1	protein_coding	Starved|Fed	Cluster 1
ENSONIT00000008529	40.9189	-2.96452	0.310541	-9.5463	5.77758e-20	regulator of chromosome condensation 1	protein_coding	Starved|Fed	Cluster 1
ENSONIT00000011685	163.896	-2.96859	0.442372	-6.71061	3.04057e-10	angiopoietin like 7	protein_coding	Starved|Fed	Cluster 1
ENSONIT00000024226	6.09965	-2.97577	0.543921	-5.47096	4.47027e-07	SEC16 homolog B, endoplasmic reticulum export factor	protein_coding	Starved|Fed	Cluster 1
ENSONIT00000051698	22.3678	-2.97926	0.477713	-6.23649	5.95639e-09	nuclear mitotic apparatus protein 1	protein_coding	Starved|Fed	Cluster 1
ENSONIT00000017990	17.1467	-2.98004	0.583214	-5.10969	2.81248e-06	retinol dehydrogenase 10	protein_coding	Starved|Fed	Cluster 1
ENSONIT00000020014	94.0078	-2.98345	0.30924	-9.64771	2.23569e-20	serpin H1	protein_coding	Starved|Fed	Cluster 1
ENSONIT00000044173	35.986	-2.99074	0.446233	-6.7022	3.21077e-10	deoxyuridine triphosphatase	protein_coding	Starved|Fed	Cluster 1
ENSONIT00000016330	5.56971	-2.99188	0.554927	-5.39148	6.78627e-07	0	protein_coding	Starved|Fed	Cluster 1
ENSONIT00000018897	139.662	-2.99661	0.21646	-13.8437	2.52387e-41	calumenin-B	protein_coding	Starved|Fed	Cluster 1
ENSONIT00000015263	4.39882	-2.9968	0.649863	-4.61144	2.91684e-05	centromere protein L	protein_coding	Starved|Fed	Cluster 1
ENSONIT00000034211	157.665	-3.0027	0.165617	-18.1304	1.91969e-70	ubiquitin-conjugating enzyme E2D 4 (putative)	protein_coding	Starved|Fed	Cluster 1
ENSONIT00000018985	52.3182	-3.0037	0.421358	-7.12863	1.83381e-11	death-associated protein kinase 3	protein_coding	Starved|Fed	Cluster 1
ENSONIT00000017887	172.063	-3.00469	0.49182	-6.10934	1.27466e-08	ECRG4 augurin precursor	protein_coding	Starved|Fed	Cluster 1
ENSONIT00000029058	52.0082	-3.00604	0.365205	-8.23111	4.94358e-15	hematopoietic progenitor cell antigen CD34	protein_coding	Starved|Fed	Cluster 1
ENSONIT00000066865	16.6224	-3.01126	0.474665	-6.34396	3.08917e-09	collagen, type XII, alpha 1b	protein_coding	Starved|Fed	Cluster 1
ENSONIT00000064430	109.495	-3.01137	1.11061	-2.71145	0.0228269	actin, alpha cardiac	protein_coding	Starved|Fed	Cluster 1
ENSONIT00000048949	191.663	-3.01448	0.440227	-6.84755	1.22827e-10	collagen, type XI, alpha 1b	protein_coding	Starved|Fed	Cluster 1
ENSONIT00000006843	263.76	-3.0159	0.293281	-10.2833	4.52548e-23	sacsin molecular chaperone	protein_coding	Starved|Fed	Cluster 1
ENSONIT00000047491	1.99596	-3.0163	1.25499	-2.40344	0.0486696	fibrinogen beta chain	protein_coding	Starved|Fed	Cluster 1
ENSONIT00000059724	5.35021	-3.02484	0.98885	-3.05895	0.00874549	myomesin 1b	protein_coding	Starved|Fed	Cluster 1
ENSONIT00000077945	36.6519	-3.02584	0.900641	-3.35965	0.0034547	FRAS1 related extracellular matrix 3	protein_coding	Starved|Fed	Cluster 1
ENSONIT00000009869	965.328	-3.02611	0.357796	-8.45764	7.841e-16	collagen type VI alpha 3 chain	protein_coding	Starved|Fed	Cluster 1
ENSONIT00000023444	27.7037	-3.03114	0.524851	-5.77525	8.55787e-08	histone-binding protein N1/N2	protein_coding	Starved|Fed	Cluster 1
ENSONIT00000016195	48.8675	-3.03468	0.378946	-8.00822	2.88361e-14	chondroitin sulfate proteoglycan 4	protein_coding	Starved|Fed	Cluster 1
ENSONIT00000001776	23.8941	-3.04241	0.389137	-7.81834	1.23328e-13	IQ motif containing GTPase activating protein 3	protein_coding	Starved|Fed	Cluster 1
ENSONIT00000055767	39.1547	-3.04509	0.60187	-5.05938	3.5962e-06	peptidyl-prolyl cis-trans isomerase FKBP10	protein_coding	Starved|Fed	Cluster 1
ENSONIT00000003083	12.0489	-3.04562	0.471712	-6.45652	1.53248e-09	kelch-like protein 38	protein_coding	Starved|Fed	Cluster 1
ENSONIT00000036749	191.234	-3.05103	0.421965	-7.23054	8.99951e-12	p21 (RAC1) activated kinase 5	protein_coding	Starved|Fed	Cluster 1
ENSONIT00000004488	218.357	-3.0588	0.323241	-9.46293	1.23919e-19	protein-lysine 6-oxidase	protein_coding	Starved|Fed	Cluster 1
ENSONIT00000026711	78.9232	-3.06191	0.235434	-13.0054	1.53774e-36	myeloid-associated differentiation marker-like 2	protein_coding	Starved|Fed	Cluster 1
ENSONIT00000038993	1.78386	-3.06972	0.994181	-3.08769	0.0080323	0	lncRNA	Starved|Fed	Cluster 1
ENSONIT00000058139	21.5505	-3.07897	0.514062	-5.98949	2.5475e-08	zinc finger and BTB domain containing 22	protein_coding	Starved|Fed	Cluster 1
ENSONIT00000043890	26.8021	-3.08092	0.351334	-8.76921	5.80905e-17	armadillo repeat containing 1, like	protein_coding	Starved|Fed	Cluster 1
ENSONIT00000005208	418.838	-3.08907	0.3637	-8.49346	5.81726e-16	caveolin-2	protein_coding	Starved|Fed	Cluster 1
ENSONIT00000083154	274.862	-3.08926	0.678369	-4.55394	3.75146e-05	adenylosuccinate lyase	protein_coding	Starved|Fed	Cluster 1
ENSONIT00000046434	6.66022	-3.09046	1.1753	-2.62951	0.0282532	methylenetetrahydrofolate dehydrogenase (NADP+ dependent) 1b	protein_coding	Starved|Fed	Cluster 1
ENSONIT00000047415	3.93735	-3.09448	0.743599	-4.16149	0.000192604	protein phosphatase 1 regulatory subunit 12B	protein_coding	Starved|Fed	Cluster 1
ENSONIT00000003196	20.1423	-3.09593	0.442067	-7.0033	4.32317e-11	ATPase Na+/K+ transporting family member beta 4	protein_coding	Starved|Fed	Cluster 1
ENSONIT00000068454	10.8279	-3.09731	0.504734	-6.13653	1.08301e-08	CDC28 protein kinase regulatory subunit 1B	protein_coding	Starved|Fed	Cluster 1
ENSONIT00000068786	1630.47	-3.09784	0.316825	-9.77775	6.42389e-21	calcium voltage-gated channel auxiliary subunit gamma 1	protein_coding	Starved|Fed	Cluster 1
ENSONIT00000017142	26.621	-3.10066	0.386092	-8.03087	2.41013e-14	claspin	protein_coding	Starved|Fed	Cluster 1
ENSONIT00000002982	2.16028	-3.1149	0.746941	-4.17021	0.000186231	catenin beta interacting protein 1	protein_coding	Starved|Fed	Cluster 1
ENSONIT00000016064	88.4891	-3.11507	0.489864	-6.35905	2.81743e-09	LARGE xylosyl- and glucuronyltransferase 1	protein_coding	Starved|Fed	Cluster 1
ENSONIT00000047595	1.93914	-3.12267	1.18958	-2.62503	0.0285675	erb-b2 receptor tyrosine kinase 3b	protein_coding	Starved|Fed	Cluster 1
ENSONIT00000014374	10.6043	-3.12369	0.433332	-7.20853	1.04619e-11	IKBKB interacting protein	protein_coding	Starved|Fed	Cluster 1
ENSONIT00000022669	41.4037	-3.12522	0.612016	-5.10643	2.85781e-06	TPX2 microtubule nucleation factor	protein_coding	Starved|Fed	Cluster 1
ENSONIT00000044337	2.81021	-3.12543	0.920975	-3.39361	0.00310599	OX-2 membrane glycoprotein-like	protein_coding	Starved|Fed	Cluster 1
ENSONIT00000068858	48.5829	-3.12731	0.676752	-4.62106	2.79356e-05	structural maintenance of chromosomes 2	protein_coding	Starved|Fed	Cluster 1
ENSONIT00000050290	90.5397	-3.13071	0.667178	-4.69246	2.0241e-05	enoyl-CoA delta isomerase 1	protein_coding	Starved|Fed	Cluster 1
ENSONIT00000005061	21.9906	-3.13306	0.465482	-6.7308	2.66544e-10	establishment of sister chromatid cohesion N-acetyltransferase 2	protein_coding	Starved|Fed	Cluster 1
ENSONIT00000038076	203.019	-3.13333	0.925939	-3.38395	0.00320361	glyceraldehyde-3-phosphate dehydrogenase	protein_coding	Starved|Fed	Cluster 1
ENSONIT00000002844	19.5719	-3.13394	1.00723	-3.11144	0.00749298	matrilin 1	protein_coding	Starved|Fed	Cluster 1
ENSONIT00000087672	11.5373	-3.13397	0.720089	-4.3522	8.91664e-05	zgc:172341	protein_coding	Starved|Fed	Cluster 1
TCONSR_00079827	81.9994	-3.13484	0.603611	-5.19347	1.8495e-06	#N/A	lncRNA	Starved|Fed	Cluster 1
ENSONIT00000085657	367.667	-3.13755	0.302742	-10.3638	2.01709e-23	0	protein_coding	Starved|Fed	Cluster 1
ENSONIT00000000162	126.183	-3.14062	0.56002	-5.60805	2.14141e-07	0	protein_coding	Starved|Fed	Cluster 1
ENSONIT00000048267	4.00276	-3.15197	0.795393	-3.96278	0.000417048	cellular retinoic acid-binding protein 2	protein_coding	Starved|Fed	Cluster 1
ENSONIT00000014117	296.578	-3.15239	0.352381	-8.94599	1.25233e-17	collagen type XI alpha 2 chain	protein_coding	Starved|Fed	Cluster 1
ENSONIT00000087091	6.55689	-3.15292	0.771846	-4.08491	0.000260335	protein-glutamine gamma-glutamyltransferase 2	protein_coding	Starved|Fed	Cluster 1
ENSONIT00000090598	6.4886	-3.15319	0.578116	-5.45426	4.87615e-07	si:dkeyp-26a9.2	protein_coding	Starved|Fed	Cluster 1
ENSONIT00000075747	7.57546	-3.15839	0.598311	-5.27884	1.20361e-06	DND microRNA-mediated repression inhibitor 1	protein_coding	Starved|Fed	Cluster 1
ENSONIT00000088762	29.2757	-3.15922	0.470618	-6.71292	2.99822e-10	cytoskeleton-associated protein 2-like	protein_coding	Starved|Fed	Cluster 1
ENSONIT00000017309	181.663	-3.16184	0.294804	-10.7252	4.8659e-25	homer protein homolog 1	protein_coding	Starved|Fed	Cluster 1
ENSONIT00000024260	323.541	-3.16198	0.438799	-7.20597	1.0654e-11	probable nuclear hormone receptor HR38	protein_coding	Starved|Fed	Cluster 1
ENSONIT00000060524	36.7693	-3.1682	0.268359	-11.8058	3.30802e-30	0	protein_coding	Starved|Fed	Cluster 1
ENSONIT00000079647	4.71364	-3.17291	0.540673	-5.86845	5.09488e-08	0	lncRNA	Starved|Fed	Cluster 1
ENSONIT00000077970	35.2877	-3.17384	0.413101	-7.68296	3.41957e-13	SEC14 and spectrin domain containing 1	protein_coding	Starved|Fed	Cluster 1
ENSONIT00000010221	109.834	-3.17406	0.279409	-11.3599	5.05649e-28	filamin-A-interacting protein 1	protein_coding	Starved|Fed	Cluster 1
ENSONIT00000085579	11.5773	-3.17507	0.400501	-7.92774	5.35282e-14	potassium/sodium hyperpolarization-activated cyclic nucleotide-gated channel 1	protein_coding	Starved|Fed	Cluster 1
ENSONIT00000002836	71.2089	-3.17807	0.455275	-6.98055	5.05407e-11	parvalbumin beta	protein_coding	Starved|Fed	Cluster 1
ENSONIT00000015477	161.737	-3.18019	0.375285	-8.47406	6.82774e-16	mitochondrial antiviral signaling protein	protein_coding	Starved|Fed	Cluster 1
ENSONIT00000038271	81.5603	-3.18343	0.266042	-11.9659	5.19696e-31	translocase of inner mitochondrial membrane 13	protein_coding	Starved|Fed	Cluster 1
ENSONIT00000089654	11.442	-3.18474	0.517869	-6.1497	1.00351e-08	zinc finger protein 385B	protein_coding	Starved|Fed	Cluster 1
ENSONIT00000024829	18.9111	-3.19561	0.414338	-7.71257	2.74581e-13	cellular retinoic acid-binding protein 2	protein_coding	Starved|Fed	Cluster 1
ENSONIT00000072796	1.37665	-3.20009	1.16976	-2.73569	0.021466	0	protein_coding	Starved|Fed	Cluster 1
ENSONIT00000006070	185.159	-3.20114	0.266597	-12.0074	3.20316e-31	BCL6B transcription repressor	protein_coding	Starved|Fed	Cluster 1
ENSONIT00000086869	169.631	-3.20395	0.730692	-4.38481	7.7694e-05	protein kinase C and casein kinase substrate in neurons protein 3	protein_coding	Starved|Fed	Cluster 1
ENSONIT00000005084	56.8336	-3.20576	0.747563	-4.28828	0.000115864	ATP/GTP binding protein-like 1	protein_coding	Starved|Fed	Cluster 1
ENSONIT00000015281	10.0217	-3.21067	0.946248	-3.39306	0.0031115	rho GTPase-activating protein 11A	protein_coding	Starved|Fed	Cluster 1
ENSONIT00000071304	133.161	-3.21137	0.522625	-6.14469	1.03414e-08	DnaJ (Hsp40) homolog, subfamily C, member 3b	protein_coding	Starved|Fed	Cluster 1
ENSONIT00000015286	2.14792	-3.21198	1.3409	-2.39539	0.0495965	actin, alpha cardiac	protein_coding	Starved|Fed	Cluster 1
ENSONIT00000007667	21.9551	-3.21246	0.705847	-4.55122	3.79482e-05	thymidylate synthetase	protein_coding	Starved|Fed	Cluster 1
ENSONIT00000089363	4.22041	-3.21323	1.07026	-3.00229	0.0103173	mediator of RNA polymerase II transcription subunit 1	protein_coding	Starved|Fed	Cluster 1
ENSONIT00000088525	50.8335	-3.21804	0.380782	-8.45113	8.25674e-16	LHFPL tetraspan subfamily member 2	protein_coding	Starved|Fed	Cluster 1
ENSONIT00000056977	298.214	-3.21937	0.323473	-9.9525	1.19389e-21	tropomyosin 1	protein_coding	Starved|Fed	Cluster 1
TCONS_00090140	2.02559	-3.21961	1.33952	-2.40356	0.0486621	#N/A	lncRNA	Starved|Fed	Cluster 1
ENSONIT00000090342	78.9794	-3.22246	0.809605	-3.98029	0.000389907	tripartite motif-containing protein 16-like	protein_coding	Starved|Fed	Cluster 1
ENSONIT00000069768	4.73584	-3.22785	1.34533	-2.39929	0.0491562	euchromatic histone lysine methyltransferase 2	protein_coding	Starved|Fed	Cluster 1
ENSONIT00000088480	1184.39	-3.23548	0.338074	-9.57035	4.64307e-20	collagen type VI alpha 3 chain	protein_coding	Starved|Fed	Cluster 1
ENSONIT00000048178	1.12933	-3.24153	1.18285	-2.74043	0.0212031	BLM RecQ like helicase	protein_coding	Starved|Fed	Cluster 1
ENSONIT00000013691	11.2492	-3.2423	0.469231	-6.90982	8.09142e-11	cell division cycle associated 7 like	protein_coding	Starved|Fed	Cluster 1
ENSONIT00000043546	19.3993	-3.24364	1.04391	-3.10719	0.00758469	obg-like ATPase 1	protein_coding	Starved|Fed	Cluster 1
ENSONIT00000093445	3.58963	-3.2444	0.669577	-4.84545	1.00347e-05	0	lncRNA	Starved|Fed	Cluster 1
ENSONIT00000060118	195.596	-3.24614	0.37807	-8.58609	2.70772e-16	solute carrier family 38 member 5a	protein_coding	Starved|Fed	Cluster 1
ENSONIT00000020003	19579.3	-3.25035	0.40476	-8.03033	2.41901e-14	LIM domain-binding protein 3	protein_coding	Starved|Fed	Cluster 1
ENSONIT00000058349	101.285	-3.25451	0.763428	-4.26302	0.000128289	procollagen-lysine,2-oxoglutarate 5-dioxygenase 1	protein_coding	Starved|Fed	Cluster 1
ENSONIT00000074362	6.95611	-3.25714	1.34823	-2.41586	0.0472954	NMD3 ribosome export adaptor	protein_coding	Starved|Fed	Cluster 1
ENSONIT00000090625	642.484	-3.25932	0.204111	-15.9683	9.163e-55	kinesin family member 1B	protein_coding	Starved|Fed	Cluster 1
ENSONIT00000015836	456.034	-3.26155	0.258997	-12.593	2.67245e-34	reticulocalbin-1	protein_coding	Starved|Fed	Cluster 1
ENSONIT00000000538	1.58979	-3.26255	1.0509	-3.10452	0.00764463	neudesin neurotrophic factor	protein_coding	Starved|Fed	Cluster 1
ENSONIT00000063455	2224.24	-3.26285	0.298546	-10.9291	5.58368e-26	transferrin receptor protein 1	protein_coding	Starved|Fed	Cluster 1
TCONSR_00138007	30.2939	-3.2643	0.441634	-7.3914	2.85088e-12	#N/A	lncRNA	Starved|Fed	Cluster 1
ENSONIT00000002657	65.1526	-3.26774	0.413487	-7.90289	6.45988e-14	olfactomedin-like protein 2B	protein_coding	Starved|Fed	Cluster 1
ENSONIT00000001688	20.3034	-3.27005	0.794792	-4.11435	0.000232058	cyclin A2	protein_coding	Starved|Fed	Cluster 1
ENSONIT00000008984	22.8785	-3.27455	0.478557	-6.84253	1.2697e-10	ADAM metallopeptidase with thrombospondin type 1 motif 16	protein_coding	Starved|Fed	Cluster 1
ENSONIT00000065597	6.16912	-3.28442	0.935478	-3.51096	0.00210014	0	protein_coding	Starved|Fed	Cluster 1
ENSONIT00000081079	20.4871	-3.28833	0.44076	-7.46058	1.73871e-12	ankyrin repeat domain 24	protein_coding	Starved|Fed	Cluster 1
ENSONIT00000057984	396.898	-3.29382	0.369489	-8.91453	1.64642e-17	collagen type VI alpha 3 chain	protein_coding	Starved|Fed	Cluster 1
ENSONIT00000090182	17.5653	-3.31153	0.518378	-6.38825	2.34314e-09	0	protein_coding	Starved|Fed	Cluster 1
ENSONIT00000011530	59.8689	-3.31268	0.409329	-8.09295	1.48231e-14	cyclin dependent kinase 1	protein_coding	Starved|Fed	Cluster 1
ENSONIT00000019738	37.7923	-3.32054	0.304088	-10.9197	6.13896e-26	minichromosome maintenance complex component 6	protein_coding	Starved|Fed	Cluster 1
ENSONIT00000010908	40.6419	-3.32102	0.461317	-7.199	1.12015e-11	cell division cycle associated 7	protein_coding	Starved|Fed	Cluster 1
ENSONIT00000021893	46.677	-3.32911	0.685868	-4.85387	9.64435e-06	glutamate receptor-interacting protein 2	protein_coding	Starved|Fed	Cluster 1
ENSONIT00000019643	11.637	-3.33466	0.791117	-4.21513	0.000156172	hydroxysteroid 17-beta dehydrogenase 12	protein_coding	Starved|Fed	Cluster 1
ENSONIT00000025115	144.23	-3.34192	0.377268	-8.85821	2.6932e-17	DNA topoisomerase II alpha	protein_coding	Starved|Fed	Cluster 1
ENSONIT00000024978	63.2742	-3.34609	0.54035	-6.19245	7.76516e-09	parvalbumin beta	protein_coding	Starved|Fed	Cluster 1
ENSONIT00000045945	6.89192	-3.34622	0.560609	-5.96889	2.86866e-08	RAD54 homolog B	protein_coding	Starved|Fed	Cluster 1
ENSONIT00000093153	11.715	-3.34917	0.808543	-4.14222	0.0002082	PR/SET domain 5	protein_coding	Starved|Fed	Cluster 1
ENSONIT00000051347	18.724	-3.34971	0.666149	-5.02847	4.17747e-06	cysteine rich secretory protein LCCL domain containing 1	protein_coding	Starved|Fed	Cluster 1
ENSONIT00000038560	8.81646	-3.35113	0.545954	-6.13813	1.07338e-08	ADAM metallopeptidase with thrombospondin type 1 motif 17	protein_coding	Starved|Fed	Cluster 1
ENSONIT00000063393	8.55526	-3.35353	0.672128	-4.98942	5.05633e-06	nucleolar and spindle associated protein 1	protein_coding	Starved|Fed	Cluster 1
ENSONIT00000040167	368.569	-3.35435	0.289734	-11.5773	4.43332e-29	retinoic acid induced 14	protein_coding	Starved|Fed	Cluster 1
ENSONIT00000011120	14.2135	-3.35835	0.455331	-7.37563	3.19499e-12	SPC25 component of NDC80 kinetochore complex	protein_coding	Starved|Fed	Cluster 1
ENSONIT00000016589	2.66759	-3.36117	0.77557	-4.33381	9.62354e-05	fibroblast growth factor 8	protein_coding	Starved|Fed	Cluster 1
ENSONIT00000052938	42.1999	-3.36433	0.478672	-7.02846	3.64202e-11	tetraspanin-9	protein_coding	Starved|Fed	Cluster 1
ENSONIT00000067042	173.733	-3.36476	0.227025	-14.8211	2.88519e-47	0	protein_coding	Starved|Fed	Cluster 1
ENSONIT00000005223	19.1819	-3.36639	0.612575	-5.49547	3.92566e-07	0	protein_coding	Starved|Fed	Cluster 1
ENSONIT00000086705	7.28618	-3.36666	1.22011	-2.75931	0.0201498	gamma-glutamyl carboxylase	protein_coding	Starved|Fed	Cluster 1
ENSONIT00000003804	5.62626	-3.37192	1.07496	-3.1368	0.00694797	thyroid hormone receptor interactor 13	protein_coding	Starved|Fed	Cluster 1
ENSONIT00000012125	489.579	-3.37418	0.406493	-8.30071	2.817e-15	vinculin a	protein_coding	Starved|Fed	Cluster 1
ENSONIT00000020143	25.3781	-3.37628	0.374434	-9.01701	6.71865e-18	chromatin assembly factor 1 subunit B	protein_coding	Starved|Fed	Cluster 1
ENSONIT00000052252	1260.7	-3.37901	0.417676	-8.09004	1.51488e-14	calsequestrin-1	protein_coding	Starved|Fed	Cluster 1
ENSONIT00000050261	7.75777	-3.38396	0.871506	-3.88289	0.000562121	glycylpeptide N-tetradecanoyltransferase 1	protein_coding	Starved|Fed	Cluster 1
ENSONIT00000002473	1369.35	-3.38849	0.380442	-8.90673	1.76292e-17	SH3 and cysteine rich domain 3	protein_coding	Starved|Fed	Cluster 1
ENSONIT00000042166	78.3461	-3.39875	0.869612	-3.90835	0.000511717	band 3 anion exchange protein	protein_coding	Starved|Fed	Cluster 1
ENSONIT00000006304	42.2484	-3.39962	0.604602	-5.62291	1.9789e-07	HHIP-like protein 1	protein_coding	Starved|Fed	Cluster 1
ENSONIT00000062318	8.93907	-3.40441	0.659901	-5.15896	2.20272e-06	0	lncRNA	Starved|Fed	Cluster 1
ENSONIT00000090144	7.30127	-3.40547	0.923441	-3.68781	0.00113988	kinesin family member 23	protein_coding	Starved|Fed	Cluster 1
ENSONIT00000088743	454.637	-3.41164	0.286765	-11.897	1.15698e-30	caveolae associated protein 1a	protein_coding	Starved|Fed	Cluster 1
ENSONIT00000055820	248.907	-3.41406	0.254677	-13.4054	8.93779e-39	0	protein_coding	Starved|Fed	Cluster 1
ENSONIT00000008969	180.047	-3.42128	0.707963	-4.83258	1.06473e-05	LIM domain-binding protein 3	protein_coding	Starved|Fed	Cluster 1
ENSONIT00000053177	1.60905	-3.42147	1.25957	-2.71639	0.022554	hedgehog acyltransferase like	protein_coding	Starved|Fed	Cluster 1
ENSONIT00000024291	10.6425	-3.42554	0.532022	-6.43871	1.71075e-09	lumican	protein_coding	Starved|Fed	Cluster 1
ENSONIT00000067540	14.0927	-3.42835	0.523872	-6.54425	8.8463e-10	0	lncRNA	Starved|Fed	Cluster 1
ENSONIT00000019649	4359.51	-3.42901	0.433653	-7.90727	6.24978e-14	hedgehog acyltransferase like, a	protein_coding	Starved|Fed	Cluster 1
ENSONIT00000054105	2.43367	-3.42924	1.33132	-2.57581	0.0323098	protein FAM111A-like	protein_coding	Starved|Fed	Cluster 1
ENSONIT00000000158	6.76237	-3.43312	0.525939	-6.52761	9.81895e-10	MMS22 like, DNA repair protein	protein_coding	Starved|Fed	Cluster 1
ENSONIT00000056800	261.919	-3.43432	0.362628	-9.47065	1.16205e-19	collagen, type VI, alpha 1	protein_coding	Starved|Fed	Cluster 1
ENSONIT00000039849	1831.18	-3.4383	0.324377	-10.5997	1.8074e-24	pyruvate dehyrogenase phosphatase catalytic subunit 1	protein_coding	Starved|Fed	Cluster 1
ENSONIT00000088016	7.48049	-3.44515	0.990717	-3.47743	0.00235011	0	protein_coding	Starved|Fed	Cluster 1
ENSONIT00000071062	176.474	-3.44563	0.426066	-8.08708	1.55093e-14	ubiquitin-conjugating enzyme E2D 4 (putative)	protein_coding	Starved|Fed	Cluster 1
ENSONIT00000059873	50.0671	-3.44764	0.437451	-7.88122	7.61212e-14	peptidyl-prolyl cis-trans isomerase FKBP10	protein_coding	Starved|Fed	Cluster 1
ENSONIT00000035915	2.46767	-3.45289	1.33015	-2.59587	0.0307396	pyruvate dehydrogenase kinase, isozyme 1	protein_coding	Starved|Fed	Cluster 1
ENSONIT00000076866	2177.95	-3.45419	0.502094	-6.87957	9.90974e-11	hedgehog acyltransferase like, a	protein_coding	Starved|Fed	Cluster 1
ENSONIT00000009859	1583.29	-3.45648	0.409833	-8.43387	9.47654e-16	calsequestrin-1	protein_coding	Starved|Fed	Cluster 1
ENSONIT00000021292	324.629	-3.46313	0.25386	-13.6419	3.93434e-40	solute carrier family 38 member 5a	protein_coding	Starved|Fed	Cluster 1
ENSONIT00000014156	12468.9	-3.46937	0.433589	-8.00152	3.03837e-14	creatine kinase S-type, mitochondrial	protein_coding	Starved|Fed	Cluster 1
ENSONIT00000008259	225.409	-3.47239	0.292432	-11.8742	1.50768e-30	von Willebrand factor D and EGF domain-containing protein	protein_coding	Starved|Fed	Cluster 1
ENSONIT00000026032	59.2851	-3.47904	0.586374	-5.93315	3.51761e-08	serine protease 35	protein_coding	Starved|Fed	Cluster 1
ENSONIT00000053326	2.88549	-3.48356	0.934674	-3.72703	0.000989374	0	lncRNA	Starved|Fed	Cluster 1
ENSONIT00000071449	3.20563	-3.48612	1.24346	-2.80355	0.0179436	actin, alpha cardiac	protein_coding	Starved|Fed	Cluster 1
ENSONIT00000020466	1.79086	-3.48754	0.976733	-3.57062	0.00171481	sodium/potassium/calcium exchanger 2	protein_coding	Starved|Fed	Cluster 1
ENSONIT00000000928	157.331	-3.49551	0.411144	-8.50192	5.4315e-16	prolyl 4-hydroxylase subunit alpha 1	protein_coding	Starved|Fed	Cluster 1
ENSONIT00000017091	7.55051	-3.49607	0.687646	-5.08412	3.19089e-06	trans-L-3-hydroxyproline dehydratase	protein_coding	Starved|Fed	Cluster 1
ENSONIT00000037255	30.016	-3.50424	0.957662	-3.65916	0.00126082	carboxypeptidase X, M14 family member 2	protein_coding	Starved|Fed	Cluster 1
ENSONIT00000033297	5.85526	-3.51901	1.12379	-3.13137	0.00705758	arfaptin-2	protein_coding	Starved|Fed	Cluster 1
ENSONIT00000006554	5.89366	-3.52324	0.973989	-3.61733	0.0014556	cyclin F	protein_coding	Starved|Fed	Cluster 1
ENSONIT00000006078	149.88	-3.52944	0.435909	-8.09673	1.44234e-14	0	protein_coding	Starved|Fed	Cluster 1
ENSONIT00000093151	2.72071	-3.53096	0.964076	-3.66254	0.00124575	0	lncRNA	Starved|Fed	Cluster 1
ENSONIT00000066067	162.002	-3.5333	1.09691	-3.22115	0.00536297	myosin-6	protein_coding	Starved|Fed	Cluster 1
ENSONIT00000048239	9.58004	-3.54224	1.30596	-2.71236	0.0227777	acyl-CoA thioesterase 9	protein_coding	Starved|Fed	Cluster 1
ENSONIT00000076858	3.34441	-3.54508	1.3411	-2.64341	0.0272889	sodium channel, voltage-gated, type IV, alpha, a	protein_coding	Starved|Fed	Cluster 1
ENSONIT00000058314	4.41856	-3.54589	0.835791	-4.24256	0.000139467	hemoglobin subunit alpha-B	protein_coding	Starved|Fed	Cluster 1
ENSONIT00000000234	9.40124	-3.55332	0.777885	-4.56792	3.53021e-05	partner and localizer of BRCA2	protein_coding	Starved|Fed	Cluster 1
TCONSR_00012425	8.64401	-3.5542	0.488623	-7.27392	6.61499e-12	#N/A	lncRNA	Starved|Fed	Cluster 1
ENSONIT00000050424	298.36	-3.5551	0.358491	-9.91686	1.69038e-21	0	lncRNA	Starved|Fed	Cluster 1
ENSONIT00000015528	354.403	-3.55638	0.304052	-11.6966	1.15889e-29	0	protein_coding	Starved|Fed	Cluster 1
ENSONIT00000055333	470.398	-3.55733	0.461076	-7.71527	2.69343e-13	calsequestrin-2	protein_coding	Starved|Fed	Cluster 1
ENSONIT00000054368	40.0654	-3.55914	0.586138	-6.07219	1.58137e-08	collagen type XI alpha 2 chain	protein_coding	Starved|Fed	Cluster 1
ENSONIT00000051159	2.72547	-3.56207	1.12609	-3.16321	0.00641087	bridging integrator 1b	protein_coding	Starved|Fed	Cluster 1
ENSONIT00000083286	267.03	-3.56685	0.245754	-14.5139	2.40417e-45	bcl-2-like protein 13	protein_coding	Starved|Fed	Cluster 1
ENSONIT00000092051	2.54096	-3.56686	0.79859	-4.46645	5.49654e-05	leucine-rich repeat-containing protein 52	protein_coding	Starved|Fed	Cluster 1
ENSONIT00000069479	39.8476	-3.56688	0.370881	-9.61731	2.99006e-20	galectin-related protein B	protein_coding	Starved|Fed	Cluster 1
ENSONIT00000001494	22.0579	-3.56877	0.507142	-7.03701	3.44107e-11	platelet derived growth factor C	protein_coding	Starved|Fed	Cluster 1
ENSONIT00000077664	8.7322	-3.57302	0.771019	-4.63415	2.63533e-05	0	protein_coding	Starved|Fed	Cluster 1
ENSONIT00000078293	444.585	-3.57489	0.229742	-15.5605	4.71072e-52	starch binding domain 1	protein_coding	Starved|Fed	Cluster 1
ENSONIT00000050781	8.36674	-3.57822	0.646467	-5.53504	3.18118e-07	cyclin-dependent kinases regulatory subunit 1	protein_coding	Starved|Fed	Cluster 1
ENSONIT00000048898	3.15242	-3.58017	0.763386	-4.68985	2.0483e-05	0	protein_coding	Starved|Fed	Cluster 1
ENSONIT00000042366	23.0681	-3.58541	0.560568	-6.39604	2.23277e-09	FKBP prolyl isomerase 7	protein_coding	Starved|Fed	Cluster 1
ENSONIT00000043727	2.97448	-3.58878	1.33048	-2.69736	0.0236967	X-ray repair cross complementing 5	protein_coding	Starved|Fed	Cluster 1
ENSONIT00000025937	38.7123	-3.59164	0.292985	-12.2588	1.59112e-32	NHL repeat containing E3 ubiquitin protein ligase 1	protein_coding	Starved|Fed	Cluster 1
ENSONIT00000085727	44.9402	-3.5973	0.689769	-5.21522	1.6623e-06	ribosomal protein L3 like	protein_coding	Starved|Fed	Cluster 1
ENSONIT00000074556	11.369	-3.60097	1.34301	-2.68126	0.0247267	ecotropic viral integration site 5	protein_coding	Starved|Fed	Cluster 1
ENSONIT00000025090	3.14888	-3.60173	0.750855	-4.79684	1.25583e-05	serpin H1	protein_coding	Starved|Fed	Cluster 1
ENSONIT00000034559	810.591	-3.60455	0.425196	-8.47738	6.64109e-16	collagen, type VI, alpha 1	protein_coding	Starved|Fed	Cluster 1
ENSONIT00000006894	69.9936	-3.60655	0.590875	-6.10374	1.31774e-08	collagen type VI alpha 6 chain	protein_coding	Starved|Fed	Cluster 1
ENSONIT00000086062	69.4974	-3.60854	0.337339	-10.6971	6.54498e-25	si:dkeyp-66d1.7	protein_coding	Starved|Fed	Cluster 1
ENSONIT00000069022	80.196	-3.61077	0.774074	-4.66463	2.29435e-05	peptidyl-prolyl cis-trans isomerase FKBP10	protein_coding	Starved|Fed	Cluster 1
ENSONIT00000008056	45.8815	-3.61914	0.45234	-8.00091	3.05126e-14	cellular retinoic acid-binding protein 2	protein_coding	Starved|Fed	Cluster 1
ENSONIT00000056215	3.25648	-3.62571	0.743141	-4.87891	8.56859e-06	0	lncRNA	Starved|Fed	Cluster 1
ENSONIT00000016061	19.1149	-3.63161	0.753157	-4.82184	1.11881e-05	interferon-induced protein 44-like	protein_coding	Starved|Fed	Cluster 1
ENSONIT00000018013	30.2072	-3.63573	0.382001	-9.5176	7.53333e-20	peptidase inhibitor 15	protein_coding	Starved|Fed	Cluster 1
ENSONIT00000002692	12.0267	-3.64987	0.729706	-5.00184	4.76076e-06	kazrin, periplakin interacting protein	protein_coding	Starved|Fed	Cluster 1
ENSONIT00000062544	41.1034	-3.6527	0.910067	-4.01366	0.000343883	interferon-induced very large GTPase 1-like	protein_coding	Starved|Fed	Cluster 1
ENSONIT00000033283	9.57354	-3.65823	0.855907	-4.2741	0.000122912	glyceraldehyde-3-phosphate dehydrogenase	protein_coding	Starved|Fed	Cluster 1
ENSONIT00000064379	964.914	-3.65849	0.526426	-6.94968	6.21622e-11	FRAS1 related extracellular matrix 3	protein_coding	Starved|Fed	Cluster 1
ENSONIT00000045152	1.58168	-3.65985	1.02394	-3.57428	0.00169343	0	lncRNA	Starved|Fed	Cluster 1
ENSONIT00000092362	5.88951	-3.66227	0.56913	-6.43486	1.75257e-09	C-type lectin domain containing 11A	protein_coding	Starved|Fed	Cluster 1
ENSONIT00000060875	2.59867	-3.67535	1.14511	-3.2096	0.00555691	MET proto-oncogene, receptor tyrosine kinase	protein_coding	Starved|Fed	Cluster 1
ENSONIT00000050989	1124.52	-3.67655	0.497377	-7.39187	2.84243e-12	EF-hand domain family member D2	protein_coding	Starved|Fed	Cluster 1
ENSONIT00000084881	45.4352	-3.67965	1.12241	-3.27835	0.00448532	ATP-citrate synthase	protein_coding	Starved|Fed	Cluster 1
ENSONIT00000021241	16.5969	-3.68013	0.444053	-8.28759	3.13086e-15	glucoside xylosyltransferase 1	protein_coding	Starved|Fed	Cluster 1
ENSONIT00000025551	56.0833	-3.68478	0.798984	-4.61183	2.91248e-05	PDZ domain containing ring finger 3	protein_coding	Starved|Fed	Cluster 1
ENSONIT00000039219	46.0069	-3.68808	0.947302	-3.89325	0.000540862	Oreochromis niloticus collagen alpha-1(I) chain-like (LOC100694532), mRNA.	protein_coding	Starved|Fed	Cluster 1
ENSONIT00000089829	18.8953	-3.6918	1.13094	-3.26437	0.00468457	target of Nesh-SH3	protein_coding	Starved|Fed	Cluster 1
ENSONIT00000057629	27.5851	-3.69238	0.734512	-5.02698	4.20576e-06	acyl-CoA synthetase short chain family member 2 like	protein_coding	Starved|Fed	Cluster 1
ENSONIT00000043730	25.0626	-3.70222	0.476461	-7.77025	1.77284e-13	fatty acid binding protein 3, muscle and heart	protein_coding	Starved|Fed	Cluster 1
ENSONIT00000020953	83.7643	-3.70604	1.33013	-2.78621	0.0187859	heparan sulfate proteoglycan 2	protein_coding	Starved|Fed	Cluster 1
ENSONIT00000075631	3.42473	-3.70663	1.12737	-3.28786	0.00434887	tenascin N	protein_coding	Starved|Fed	Cluster 1
ENSONIT00000016361	14.8152	-3.70793	0.73081	-5.07373	3.35423e-06	cholesterol 7-desaturase	protein_coding	Starved|Fed	Cluster 1
ENSONIT00000059366	7.26199	-3.70954	0.633553	-5.85514	5.48992e-08	0	lncRNA	Starved|Fed	Cluster 1
ENSONIT00000038437	12.1839	-3.72624	0.515461	-7.22895	9.0959e-12	myomesin-2	protein_coding	Starved|Fed	Cluster 1
ENSONIT00000049367	7.45127	-3.72788	0.919348	-4.05492	0.000292994	diacylglycerol O-acyltransferase 2	protein_coding	Starved|Fed	Cluster 1
ENSONIT00000078222	12.636	-3.73353	1.16089	-3.21608	0.005448	ATP binding cassette subfamily B member 8	protein_coding	Starved|Fed	Cluster 1
ENSONIT00000040606	37.8404	-3.73651	0.443974	-8.41605	1.09714e-15	0	protein_coding	Starved|Fed	Cluster 1
ENSONIT00000061090	2166.04	-3.74274	0.620591	-6.03093	2.00661e-08	EF-hand domain family member D2	protein_coding	Starved|Fed	Cluster 1
ENSONIT00000022873	25.0271	-3.74496	0.711485	-5.26358	1.30343e-06	S-adenosylmethionine synthase	protein_coding	Starved|Fed	Cluster 1
ENSONIT00000077697	55.0606	-3.748	0.561198	-6.67857	3.74973e-10	myosin-binding protein C, fast-type	protein_coding	Starved|Fed	Cluster 1
ENSONIT00000059401	22.288	-3.74956	0.873081	-4.29463	0.000112973	vinculin a	protein_coding	Starved|Fed	Cluster 1
ENSONIT00000043040	3438.75	-3.76047	0.364563	-10.315	3.29716e-23	hemoglobin subunit alpha-B	protein_coding	Starved|Fed	Cluster 1
ENSONIT00000016270	13.9983	-3.76729	1.1381	-3.31016	0.00405015	phosphatidylinositol 3-kinase catalytic subunit type 3	protein_coding	Starved|Fed	Cluster 1
ENSONIT00000070222	2.39656	-3.77594	1.27331	-2.96546	0.0114632	myosin XIX	protein_coding	Starved|Fed	Cluster 1
ENSONIT00000017068	8.89891	-3.77963	0.672963	-5.6164	2.04979e-07	RING finger protein B	protein_coding	Starved|Fed	Cluster 1
ENSONIT00000026080	4.61398	-3.78153	0.627319	-6.02808	2.03939e-08	0	protein_coding	Starved|Fed	Cluster 1
ENSONIT00000050868	2.39204	-3.78557	0.876444	-4.31923	0.000102117	0	protein_coding	Starved|Fed	Cluster 1
ENSONIT00000089879	6.52082	-3.78744	1.3454	-2.8151	0.0173864	protein phosphatase 2 phosphatase activator	protein_coding	Starved|Fed	Cluster 1
ENSONIT00000017980	94.5655	-3.78827	0.406308	-9.32366	4.41322e-19	ADAM metallopeptidase with thrombospondin type 1 motif, 12	protein_coding	Starved|Fed	Cluster 1
ENSONIT00000000531	1429.56	-3.79218	0.258353	-14.6783	2.30492e-46	zinc finger protein 106	protein_coding	Starved|Fed	Cluster 1
ENSONIT00000018519	11.9005	-3.79235	0.947204	-4.00373	0.000356899	TEA domain transcription factor 3	protein_coding	Starved|Fed	Cluster 1
ENSONIT00000043453	2085.91	-3.797	0.36272	-10.4681	6.95016e-24	reticulon-1-A	protein_coding	Starved|Fed	Cluster 1
ENSONIT00000081220	31.5192	-3.8064	0.690233	-5.51466	3.54132e-07	diphthamide biosynthesis 2	protein_coding	Starved|Fed	Cluster 1
ENSONIT00000005127	2.63216	-3.81902	1.28174	-2.97957	0.0110076	DEAH (Asp-Glu-Ala-His) box polypeptide 34	protein_coding	Starved|Fed	Cluster 1
ENSONIT00000091403	407.102	-3.82293	0.950533	-4.02189	0.000333169	aldose reductase	protein_coding	Starved|Fed	Cluster 1
ENSONIT00000082934	471.391	-3.82747	0.308369	-12.412	2.44232e-33	Oreochromis niloticus myogenic factor MyoD2 (myod2), mRNA.	protein_coding	Starved|Fed	Cluster 1
ENSONIT00000008248	51.0352	-3.83378	0.702445	-5.45777	4.78755e-07	von Willebrand factor D and EGF domains	protein_coding	Starved|Fed	Cluster 1
ENSONIT00000038546	2.53926	-3.84155	1.2666	-3.03296	0.00944026	pleckstrin homology and RUN domain containing M2	protein_coding	Starved|Fed	Cluster 1
ENSONIT00000080978	15.8256	-3.85772	0.584095	-6.60462	6.04622e-10	0	lncRNA	Starved|Fed	Cluster 1
ENSONIT00000087455	37.7167	-3.86068	0.575679	-6.70631	3.12449e-10	0	lncRNA	Starved|Fed	Cluster 1
ENSONIT00000008088	36.7992	-3.86554	0.848399	-4.55628	3.71459e-05	myosin light chain kinase family member 4	protein_coding	Starved|Fed	Cluster 1
ENSONIT00000003025	13129.4	-3.87082	0.383616	-10.0904	3.09803e-22	enolase 1	protein_coding	Starved|Fed	Cluster 1
ENSONIT00000044511	8.41568	-3.87423	0.742449	-5.21817	1.63823e-06	SEC16 homolog B, endoplasmic reticulum export factor	protein_coding	Starved|Fed	Cluster 1
ENSONIT00000081077	2.66511	-3.87789	1.26453	-3.06667	0.00854911	translocation associated membrane protein 1	protein_coding	Starved|Fed	Cluster 1
ENSONIT00000066419	39.9943	-3.87848	0.507222	-7.64652	4.48259e-13	ADAM metallopeptidase with thrombospondin type 1 motif, 12	protein_coding	Starved|Fed	Cluster 1
ENSONIT00000061155	5.08042	-3.879	1.33703	-2.90121	0.0137002	isopentenyl-diphosphate delta isomerase 1	protein_coding	Starved|Fed	Cluster 1
TCONS_00074240	17.6945	-3.87956	0.524172	-7.40132	2.65642e-12	#N/A	lncRNA	Starved|Fed	Cluster 1
ENSONIT00000008250	174.627	-3.8926	0.376509	-10.3387	2.60099e-23	collagen alpha-1(XVIII) chain	protein_coding	Starved|Fed	Cluster 1
ENSONIT00000020074	139.781	-3.89857	0.58086	-6.71171	3.01921e-10	hyaluronan and proteoglycan link protein 1	protein_coding	Starved|Fed	Cluster 1
ENSONIT00000005836	1214.23	-3.90221	0.362653	-10.7602	3.35447e-25	collagen, type V, alpha 2a	protein_coding	Starved|Fed	Cluster 1
ENSONIT00000002021	402.925	-3.90494	0.669643	-5.83137	6.26223e-08	troponin C, skeletal muscle	protein_coding	Starved|Fed	Cluster 1
ENSONIT00000056181	1.99917	-3.90575	1.16388	-3.3558	0.00349906	high-affinity choline transporter 1	protein_coding	Starved|Fed	Cluster 1
ENSONIT00000005764	5.21237	-3.9207	1.33526	-2.93629	0.0124372	tRNA methyltransferase 13 homolog	protein_coding	Starved|Fed	Cluster 1
ENSONIT00000017222	14.0306	-3.92453	0.605793	-6.47833	1.33821e-09	DnaJ heat shock protein family (Hsp40) member B5	protein_coding	Starved|Fed	Cluster 1
ENSONIT00000005509	389.24	-3.92678	0.673546	-5.83001	6.30703e-08	fibronectin	protein_coding	Starved|Fed	Cluster 1
ENSONIT00000022126	791.599	-3.92817	0.327847	-11.9817	4.32034e-31	ankyrin repeat and SOCS box containing 12	protein_coding	Starved|Fed	Cluster 1
ENSONIT00000024877	10.3587	-3.92879	0.558018	-7.04062	3.35994e-11	rho GTPase-activating protein 22	protein_coding	Starved|Fed	Cluster 1
ENSONIT00000080606	4.42977	-3.93315	1.32742	-2.96301	0.011547	calsequestrin 1a	protein_coding	Starved|Fed	Cluster 1
ENSONIT00000006693	5.09978	-3.93863	1.3337	-2.95315	0.0118729	girdin	protein_coding	Starved|Fed	Cluster 1
ENSONIT00000080469	7099.21	-3.94363	0.34278	-11.5048	1.01051e-28	synaptopodin 2-like a	protein_coding	Starved|Fed	Cluster 1
ENSONIT00000064804	22.8703	-3.95055	0.713701	-5.5353	3.17731e-07	ribonucleoside-diphosphate reductase subunit M2	protein_coding	Starved|Fed	Cluster 1
ENSONIT00000034877	7.91459	-3.96856	0.670612	-5.91782	3.83904e-08	si:ch211-120k19.1	protein_coding	Starved|Fed	Cluster 1
ENSONIT00000013580	30865.6	-3.97054	0.454728	-8.73169	7.93738e-17	Oreochromis niloticus collagen type I alpha 2 chain (col1a2), mRNA.	protein_coding	Starved|Fed	Cluster 1
ENSONIT00000088181	5.19059	-3.97453	1.33214	-2.98358	0.0108799	ribosomal protein S6 kinase a, like	protein_coding	Starved|Fed	Cluster 1
ENSONIT00000064847	624.483	-3.98354	0.360903	-11.0377	1.72795e-26	SH3 domain-binding glutamic acid-rich-like protein	protein_coding	Starved|Fed	Cluster 1
ENSONIT00000063372	12.8226	-3.98358	0.891597	-4.46791	5.46232e-05	zgc:110540	protein_coding	Starved|Fed	Cluster 1
ENSONIT00000074743	2.52694	-3.98592	0.984065	-4.05046	0.00029797	serine/threonine kinase 3 (STE20 homolog, yeast)	protein_coding	Starved|Fed	Cluster 1
ENSONIT00000060091	17.0592	-3.98848	0.576032	-6.92406	7.3642e-11	0	protein_coding	Starved|Fed	Cluster 1
ENSONIT00000001961	675.893	-3.98896	0.341832	-11.6693	1.57365e-29	transforming growth factor beta induced	protein_coding	Starved|Fed	Cluster 1
ENSONIT00000025268	496.205	-4.00239	0.638389	-6.26951	4.87931e-09	0	protein_coding	Starved|Fed	Cluster 1
ENSONIT00000017483	11.0257	-4.02071	0.990734	-4.05832	0.000289153	ADAMTS like 2	protein_coding	Starved|Fed	Cluster 1
ENSONIT00000089540	2126.8	-4.05268	1.13159	-3.5814	0.00165181	actin, alpha cardiac	protein_coding	Starved|Fed	Cluster 1
ENSONIT00000013498	2.38818	-4.05362	1.09165	-3.71329	0.00104038	crumbs cell polarity complex component 1	protein_coding	Starved|Fed	Cluster 1
ENSONIT00000003421	8.34571	-4.05561	0.576542	-7.03437	3.50163e-11	limb and CNS expressed 1 like	protein_coding	Starved|Fed	Cluster 1
ENSONIT00000056412	3.54882	-4.05943	0.928146	-4.3737	8.14745e-05	0	protein_coding	Starved|Fed	Cluster 1
ENSONIT00000044778	2.91463	-4.06253	1.00352	-4.0483	0.000300327	0	lncRNA	Starved|Fed	Cluster 1
ENSONIT00000046592	10.7287	-4.06974	0.617301	-6.59279	6.52269e-10	0	protein_coding	Starved|Fed	Cluster 1
ENSONIT00000013699	9.11236	-4.07258	0.878704	-4.63476	2.62877e-05	anillin	protein_coding	Starved|Fed	Cluster 1
ENSONIT00000009889	6.40018	-4.07311	1.33168	-3.05862	0.00875213	paired related homeobox 1	protein_coding	Starved|Fed	Cluster 1
ENSONIT00000034022	8.43796	-4.08383	0.761674	-5.36166	7.93032e-07	FERM domain-containing protein 5	protein_coding	Starved|Fed	Cluster 1
ENSONIT00000014587	35.2359	-4.10107	0.439834	-9.32412	4.39912e-19	matrix metallopeptidase 17b	protein_coding	Starved|Fed	Cluster 1
ENSONIT00000070437	67.913	-4.10994	0.489686	-8.39302	1.3252e-15	FERM domain-containing protein 5	protein_coding	Starved|Fed	Cluster 1
ENSONIT00000022872	62.176	-4.13432	0.69656	-5.93534	3.47206e-08	S-adenosylmethionine synthase	protein_coding	Starved|Fed	Cluster 1
ENSONIT00000012231	109.41	-4.13482	0.53435	-7.73804	2.26723e-13	collagen alpha-1(XXI) chain	protein_coding	Starved|Fed	Cluster 1
ENSONIT00000024462	7.88049	-4.13934	0.865063	-4.78502	1.3261e-05	rac GTPase-activating protein 1	protein_coding	Starved|Fed	Cluster 1
ENSONIT00000090669	23.262	-4.14317	1.11929	-3.70161	0.00108516	heterogeneous nuclear ribonucleoprotein M	protein_coding	Starved|Fed	Cluster 1
ENSONIT00000058290	41.7681	-4.15019	0.648506	-6.39962	2.18285e-09	hexokinase 1	protein_coding	Starved|Fed	Cluster 1
ENSONIT00000055770	117.932	-4.15209	0.664906	-6.24462	5.67224e-09	procollagen-lysine,2-oxoglutarate 5-dioxygenase 1	protein_coding	Starved|Fed	Cluster 1
ENSONIT00000005340	3783.62	-4.17145	0.382924	-10.8937	8.07683e-26	secreted protein acidic and cysteine rich	protein_coding	Starved|Fed	Cluster 1
ENSONIT00000048902	289.229	-4.17533	0.443923	-9.40553	2.08988e-19	C-U-editing enzyme APOBEC-2-like	protein_coding	Starved|Fed	Cluster 1
ENSONIT00000006087	21.7142	-4.18999	0.533525	-7.85341	9.40412e-14	0	protein_coding	Starved|Fed	Cluster 1
ENSONIT00000065071	197.361	-4.21104	0.62638	-6.72283	2.80644e-10	calsequestrin-1	protein_coding	Starved|Fed	Cluster 1
ENSONIT00000083700	15.6618	-4.22111	0.98585	-4.2817	0.000119123	interferon-induced very large GTPase 1-like	protein_coding	Starved|Fed	Cluster 1
ENSONIT00000050156	8.74938	-4.22328	0.602421	-7.01052	4.12238e-11	microfibril associated protein 2	protein_coding	Starved|Fed	Cluster 1
ENSONIT00000026370	6.08079	-4.23819	0.907346	-4.67098	2.23081e-05	UDP-GlcNAc:betaGal beta-1,3-N-acetylglucosaminyltransferase 2a	protein_coding	Starved|Fed	Cluster 1
ENSONIT00000058231	7.5979	-4.24103	1.3264	-3.1974	0.00576733	CAP-Gly domain containing linker protein 2	protein_coding	Starved|Fed	Cluster 1
ENSONIT00000058948	9.15567	-4.24928	1.32801	-3.19974	0.00572473	rap1 GTPase-activating protein 1	protein_coding	Starved|Fed	Cluster 1
ENSONIT00000020417	199.947	-4.25108	0.382535	-11.1129	7.69474e-27	sphingomyelin phosphodiesterase acid like 3B	protein_coding	Starved|Fed	Cluster 1
ENSONIT00000077955	86.7829	-4.27014	0.403149	-10.592	1.94871e-24	0	protein_coding	Starved|Fed	Cluster 1
ENSONIT00000024659	2534.26	-4.27289	0.366416	-11.6613	1.72518e-29	dehydrogenase/reductase 7C	protein_coding	Starved|Fed	Cluster 1
ENSONIT00000064365	80.1218	-4.28448	0.8053	-5.32035	9.76922e-07	myosin light chain kinase family member 4	protein_coding	Starved|Fed	Cluster 1
ENSONIT00000018733	30.3278	-4.29297	0.410526	-10.4573	7.75649e-24	0	protein_coding	Starved|Fed	Cluster 1
ENSONIT00000006022	6.86096	-4.30767	0.611558	-7.04376	3.29017e-11	anti-Mullerian hormone	protein_coding	Starved|Fed	Cluster 1
ENSONIT00000020405	4.87487	-4.32453	1.01812	-4.24756	0.000136615	cytochrome P450 4B1	protein_coding	Starved|Fed	Cluster 1
ENSONIT00000075164	2.68069	-4.32785	0.833103	-5.19486	1.83864e-06	P2X purinoceptor 5	protein_coding	Starved|Fed	Cluster 1
ENSONIT00000024935	2.46123	-4.3437	0.903524	-4.80751	1.19582e-05	BRICHOS domain containing 5	protein_coding	Starved|Fed	Cluster 1
ENSONIT00000085042	3.90305	-4.35828	1.16157	-3.75205	0.000903966	0	protein_coding	Starved|Fed	Cluster 1
ENSONIT00000077716	58.4774	-4.36155	0.648462	-6.72599	2.75106e-10	eukaryotic translation initiation factor 4 gamma 1	protein_coding	Starved|Fed	Cluster 1
ENSONIT00000078493	6.49144	-4.36449	0.70081	-6.22778	6.28758e-09	0	protein_coding	Starved|Fed	Cluster 1
ENSONIT00000058292	130.644	-4.37127	0.444295	-9.83868	3.58772e-21	coronin, actin binding protein, 1Cb	protein_coding	Starved|Fed	Cluster 1
ENSONIT00000014470	4.61825	-4.37339	0.801014	-5.45982	4.73739e-07	0	protein_coding	Starved|Fed	Cluster 1
ENSONIT00000056942	246.411	-4.38145	0.779377	-5.62173	1.99118e-07	hedgehog acyltransferase like	protein_coding	Starved|Fed	Cluster 1
ENSONIT00000053333	125.114	-4.38369	0.794943	-5.51447	3.54393e-07	collagen type II alpha 1 chain	protein_coding	Starved|Fed	Cluster 1
ENSONIT00000014377	56.2061	-4.38399	0.264781	-16.557	8.33416e-59	0	protein_coding	Starved|Fed	Cluster 1
ENSONIT00000014262	79.5197	-4.39278	0.466073	-9.42507	1.75353e-19	si:ch211-266i6.3	protein_coding	Starved|Fed	Cluster 1
ENSONIT00000026197	17.6837	-4.39328	0.727193	-6.04143	1.89041e-08	gap junction alpha-3 protein-like	protein_coding	Starved|Fed	Cluster 1
ENSONIT00000016876	4.28903	-4.39912	1.2617	-3.48667	0.00227779	syntaxin binding protein 5a (tomosyn)	protein_coding	Starved|Fed	Cluster 1
ENSONIT00000083387	19.0546	-4.40416	1.1491	-3.83271	0.000676407	eukaryotic translation initiation factor 4, gamma 2b	protein_coding	Starved|Fed	Cluster 1
ENSONIT00000051067	1.75427	-4.40525	0.855912	-5.14684	2.33965e-06	0	lncRNA	Starved|Fed	Cluster 1
ENSONIT00000049110	210.116	-4.41485	0.494878	-8.92108	1.55646e-17	ankyrin repeat domain 1a (cardiac muscle)	protein_coding	Starved|Fed	Cluster 1
ENSONIT00000036610	718.37	-4.45331	0.311295	-14.3058	4.31673e-44	bisphosphoglycerate mutase	protein_coding	Starved|Fed	Cluster 1
ENSONIT00000086776	78.9817	-4.45494	0.496329	-8.97578	9.65332e-18	zinc finger protein 648	protein_coding	Starved|Fed	Cluster 1
ENSONIT00000068254	17.3284	-4.4659	0.936065	-4.77093	1.41658e-05	very long-chain acyl-CoA synthetase	protein_coding	Starved|Fed	Cluster 1
ENSONIT00000090565	20423.2	-4.46883	0.690657	-6.4704	1.40402e-09	actin, alpha cardiac	protein_coding	Starved|Fed	Cluster 1
ENSONIT00000067696	7.2517	-4.47022	0.779857	-5.73211	1.08376e-07	BLM RecQ like helicase	protein_coding	Starved|Fed	Cluster 1
ENSONIT00000002459	1434.44	-4.47251	0.454898	-9.83189	3.83286e-21	very-long-chain enoyl-CoA reductase	protein_coding	Starved|Fed	Cluster 1
ENSONIT00000005768	34.5866	-4.49241	0.449249	-9.99982	7.4956e-22	peptidyl-prolyl cis-trans isomerase FKBP14	protein_coding	Starved|Fed	Cluster 1
ENSONIT00000044543	4.38499	-4.49526	0.916528	-4.90466	7.58254e-06	aryl hydrocarbon receptor interacting protein-like 1	protein_coding	Starved|Fed	Cluster 1
ENSONIT00000051356	30.178	-4.49672	0.560726	-8.01946	2.63358e-14	zgc:172341	protein_coding	Starved|Fed	Cluster 1
ENSONIT00000011889	4.87709	-4.50577	0.903624	-4.98634	5.13131e-06	corticotropin-releasing factor receptor 2	protein_coding	Starved|Fed	Cluster 1
ENSONIT00000001333	29.5032	-4.51325	0.464525	-9.71583	1.16162e-20	prolyl 3-hydroxylase family member 4 (inactive)	protein_coding	Starved|Fed	Cluster 1
ENSONIT00000003692	203.415	-4.52869	0.822879	-5.50346	3.7627e-07	myosin binding protein C, cardiac	protein_coding	Starved|Fed	Cluster 1
ENSONIT00000067984	4.38155	-4.53073	1.2445	-3.64059	0.00134525	collagen type IV alpha 1 chain	protein_coding	Starved|Fed	Cluster 1
ENSONIT00000005561	478.372	-4.53249	0.452857	-10.0087	6.88494e-22	reticulon-2	protein_coding	Starved|Fed	Cluster 1
ENSONIT00000021562	290.02	-4.53837	0.227267	-19.9694	1.75612e-85	N-lysine methyltransferase SMYD2-A	protein_coding	Starved|Fed	Cluster 1
ENSONIT00000057028	8.48656	-4.55591	0.664058	-6.86072	1.12343e-10	collagen type VI alpha 6 chain	protein_coding	Starved|Fed	Cluster 1
ENSONIT00000073676	47.7815	-4.57077	0.7026	-6.5055	1.13011e-09	acyl-CoA synthetase short chain family member 2 like	protein_coding	Starved|Fed	Cluster 1
ENSONIT00000019503	79.9098	-4.5871	0.351576	-13.0472	9.02419e-37	ankyrin repeat domain 1a (cardiac muscle)	protein_coding	Starved|Fed	Cluster 1
ENSONIT00000067375	4.92372	-4.59483	1.25215	-3.66954	0.00121533	F-box and WD repeat domain containing 7	protein_coding	Starved|Fed	Cluster 1
ENSONIT00000022864	72.3778	-4.64466	0.822471	-5.6472	1.73457e-07	nidogen 1b	protein_coding	Starved|Fed	Cluster 1
ENSONIT00000026022	71.6333	-4.65737	0.623054	-7.47507	1.56758e-12	troponin T2c, cardiac	protein_coding	Starved|Fed	Cluster 1
ENSONIT00000060396	4.25132	-4.679	0.926698	-5.04911	3.78004e-06	Rac GTPase activating protein 1	protein_coding	Starved|Fed	Cluster 1
ENSONIT00000047134	7.62123	-4.72489	1.17442	-4.02316	0.000331544	procollagen galactosyltransferase 2	protein_coding	Starved|Fed	Cluster 1
ENSONIT00000025990	45.3747	-4.73269	0.330137	-14.3355	2.86766e-44	probable phosphatase phospho1	protein_coding	Starved|Fed	Cluster 1
ENSONIT00000034534	17.7018	-4.73582	1.28591	-3.68284	0.00116012	palladin, cytoskeletal associated protein	protein_coding	Starved|Fed	Cluster 1
ENSONIT00000033368	5.84234	-4.74283	1.25497	-3.77923	0.000820944	BUB1 mitotic checkpoint serine/threonine kinase	protein_coding	Starved|Fed	Cluster 1
ENSONIT00000087424	4695.68	-4.75291	0.504604	-9.4191	1.84968e-19	0	lncRNA	Starved|Fed	Cluster 1
ENSONIT00000020475	27.2308	-4.777	0.891045	-5.36112	7.95147e-07	delta-1-pyrroline-5-carboxylate synthase	protein_coding	Starved|Fed	Cluster 1
ENSONIT00000005832	2758.25	-4.8073	0.381169	-12.612	2.11485e-34	periostin	protein_coding	Starved|Fed	Cluster 1
ENSONIT00000075186	9.30075	-4.81199	1.02953	-4.67398	2.2021e-05	up-regulator of cell proliferation-like	protein_coding	Starved|Fed	Cluster 1
ENSONIT00000034648	19.8123	-4.82621	0.708898	-6.80804	1.59722e-10	SWI/SNF related, matrix associated, actin dependent regulator of chromatin, subfamily a, member 5	protein_coding	Starved|Fed	Cluster 1
TCONSR_00190398	65.7002	-4.82665	0.634995	-7.60108	6.24917e-13	#N/A	lncRNA	Starved|Fed	Cluster 1
ENSONIT00000020832	93.9236	-4.82751	0.752558	-6.4148	1.98567e-09	6-phosphofructo-2-kinase/fructose-2,6-bisphosphatase	protein_coding	Starved|Fed	Cluster 1
ENSONIT00000055670	7.46276	-4.82787	1.27234	-3.79448	0.000777016	FKBP prolyl isomerase 10	protein_coding	Starved|Fed	Cluster 1
ENSONIT00000064994	5.45293	-4.84849	0.772156	-6.27916	4.60214e-09	0	lncRNA	Starved|Fed	Cluster 1
ENSONIT00000007114	13.1648	-4.85322	0.961525	-5.04742	3.80882e-06	kinetochore scaffold 1	protein_coding	Starved|Fed	Cluster 1
ENSONIT00000090161	14.2861	-4.85728	0.668578	-7.26509	7.03856e-12	tropomyosin alpha-1 chain	protein_coding	Starved|Fed	Cluster 1
ENSONIT00000066292	389.432	-4.88945	0.444969	-10.9883	2.95057e-26	obg-like ATPase 1	protein_coding	Starved|Fed	Cluster 1
ENSONIT00000007750	5.95226	-4.9058	0.671294	-7.30798	5.1886e-12	POU class 6 homeobox 2	protein_coding	Starved|Fed	Cluster 1
ENSONIT00000081513	9.14265	-4.91799	0.69277	-7.09903	2.25376e-11	myeloid-associated differentiation marker-like protein 2	protein_coding	Starved|Fed	Cluster 1
ENSONIT00000011526	132.841	-4.93294	0.374981	-13.1552	2.29487e-37	SRSF protein kinase 3	protein_coding	Starved|Fed	Cluster 1
ENSONIT00000007121	8.37643	-4.94722	1.27239	-3.88812	0.000551548	acidic nuclear phosphoprotein 32 family member A	protein_coding	Starved|Fed	Cluster 1
ENSONIT00000002957	59.3133	-4.96615	0.854703	-5.81038	7.0373e-08	peptidyl-prolyl cis-trans isomerase FKBP9	protein_coding	Starved|Fed	Cluster 1
ENSONIT00000079452	7.66485	-4.96818	1.25785	-3.94975	0.000438063	potassium channel tetramerization domain containing 15	protein_coding	Starved|Fed	Cluster 1
ENSONIT00000076479	20.741	-5.0019	0.896658	-5.57838	2.52074e-07	pyruvate dehyrogenase phosphatase catalytic subunit 1	protein_coding	Starved|Fed	Cluster 1
ENSONIT00000064688	71.2128	-5.0316	0.537356	-9.36363	3.0778e-19	acyl-CoA synthetase short chain family member 2 like	protein_coding	Starved|Fed	Cluster 1
ENSONIT00000041723	10.5506	-5.04766	0.898529	-5.61769	2.03521e-07	fibulin-2	protein_coding	Starved|Fed	Cluster 1
ENSONIT00000075536	4.10423	-5.07189	1.03679	-4.89194	8.05586e-06	RAD54 homolog B	protein_coding	Starved|Fed	Cluster 1
ENSONIT00000053795	32988.2	-5.14275	0.392058	-13.1173	3.66166e-37	0	protein_coding	Starved|Fed	Cluster 1
ENSONIT00000067595	45.4061	-5.16391	0.411325	-12.5543	4.3003e-34	glutathione peroxidase 7	protein_coding	Starved|Fed	Cluster 1
ENSONIT00000002474	4.61749	-5.18788	1.06027	-4.89298	8.01691e-06	SH3 and cysteine rich domain 3	protein_coding	Starved|Fed	Cluster 1
ENSONIT00000038706	6.73853	-5.20099	0.778439	-6.68131	3.68428e-10	0	protein_coding	Starved|Fed	Cluster 1
ENSONIT00000082462	14.6676	-5.22413	0.687861	-7.59475	6.54613e-13	peptidyl-prolyl cis-trans isomerase FKBP9	protein_coding	Starved|Fed	Cluster 1
ENSONIT00000053489	10.6593	-5.23668	1.2612	-4.15215	0.000199757	lipase maturation factor 2a	protein_coding	Starved|Fed	Cluster 1
ENSONIT00000090101	474.216	-5.28363	0.652924	-8.09227	1.48849e-14	fibronectin	protein_coding	Starved|Fed	Cluster 1
ENSONIT00000011450	141.151	-5.28773	0.475677	-11.1162	7.43071e-27	caveolin-2	protein_coding	Starved|Fed	Cluster 1
ENSONIT00000044400	245.167	-5.29136	0.462288	-11.446	1.95315e-28	endosialin	protein_coding	Starved|Fed	Cluster 1
ENSONIT00000071892	89.1722	-5.32068	0.67394	-7.89489	6.86006e-14	replication protein A2	protein_coding	Starved|Fed	Cluster 1
ENSONIT00000023890	55.043	-5.3341	0.91901	-5.80418	7.28631e-08	solute carrier family 2 member 4	protein_coding	Starved|Fed	Cluster 1
ENSONIT00000086951	27.8632	-5.34315	0.695976	-7.6772	3.56321e-13	0	protein_coding	Starved|Fed	Cluster 1
ENSONIT00000078032	10.7549	-5.35531	0.705689	-7.58877	6.83833e-13	glutathione peroxidase 7	protein_coding	Starved|Fed	Cluster 1
ENSONIT00000090620	368.523	-5.41897	0.882183	-6.14268	1.04607e-08	bone gamma-carboxyglutamate protein	protein_coding	Starved|Fed	Cluster 1
ENSONIT00000063135	62.344	-5.44339	0.513589	-10.5987	1.8229e-24	0	lncRNA	Starved|Fed	Cluster 1
ENSONIT00000082962	12.9425	-5.45798	1.25494	-4.34918	9.01948e-05	6-phosphofructo-2-kinase/fructose-2,6-bisphosphatase	protein_coding	Starved|Fed	Cluster 1
ENSONIT00000085826	20.1903	-5.4602	0.596981	-9.14636	2.14622e-18	troponin I, fast skeletal muscle	protein_coding	Starved|Fed	Cluster 1
ENSONIT00000019242	37.6725	-5.47303	0.559744	-9.77772	6.42389e-21	tropomyosin alpha-1 chain	protein_coding	Starved|Fed	Cluster 1
ENSONIT00000009265	340.254	-5.49726	0.331971	-16.5594	8.14374e-59	matrix-remodelling associated 5a	protein_coding	Starved|Fed	Cluster 1
ENSONIT00000037796	207.838	-5.50766	0.695532	-7.91862	5.74028e-14	solute carrier family 2 member 4	protein_coding	Starved|Fed	Cluster 1
ENSONIT00000060881	963.734	-5.56188	0.738968	-7.52655	1.08126e-12	reticulon-1-A	protein_coding	Starved|Fed	Cluster 1
ENSONIT00000093170	5.73371	-5.59926	0.995002	-5.62738	1.93177e-07	C-U-editing enzyme APOBEC-2-like	protein_coding	Starved|Fed	Cluster 1
ENSONIT00000023832	219.923	-5.63095	0.500184	-11.2578	1.59148e-27	microfibril associated protein 2	protein_coding	Starved|Fed	Cluster 1
ENSONIT00000002763	69.236	-5.66049	0.664904	-8.51324	4.96411e-16	waprin-Phi1	protein_coding	Starved|Fed	Cluster 1
ENSONIT00000012807	47.5993	-5.76747	1.19183	-4.83919	1.03418e-05	serine/threonine kinase 11	protein_coding	Starved|Fed	Cluster 1
ENSONIT00000076033	15.2037	-5.80769	1.14941	-5.05277	3.71488e-06	peptidase (mitochondrial processing) alpha	protein_coding	Starved|Fed	Cluster 1
ENSONIT00000010199	32.7124	-5.90086	0.77152	-7.64836	4.4271e-13	gamma-aminobutyric acid receptor subunit rho-3	protein_coding	Starved|Fed	Cluster 1
ENSONIT00000042488	1935.93	-5.94099	1.112	-5.34259	8.74115e-07	Oreochromis niloticus collagen type I alpha 1 chain (col1a1), mRNA.	protein_coding	Starved|Fed	Cluster 1
ENSONIT00000062205	32.1067	-6.09165	0.641151	-9.50111	8.78376e-20	acyl-CoA synthetase short chain family member 2 like	protein_coding	Starved|Fed	Cluster 1
ENSONIT00000060423	20.0116	-6.12837	0.752887	-8.13983	1.02567e-14	0	protein_coding	Starved|Fed	Cluster 1
ENSONIT00000073636	8.09131	-6.31421	0.86993	-7.2583	7.38529e-12	ADAM metallopeptidase with thrombospondin type 1 motif 16	protein_coding	Starved|Fed	Cluster 1
ENSONIT00000090676	11.9395	-6.3884	1.03596	-6.16664	9.06149e-09	protein regulator of cytokinesis 1	protein_coding	Starved|Fed	Cluster 1
ENSONIT00000091756	130.907	-6.47142	0.797872	-8.11086	1.28891e-14	malic enzyme 2	protein_coding	Starved|Fed	Cluster 1
ENSONIT00000037578	28.7281	-6.5129	1.20797	-5.39159	6.7842e-07	thyroid hormone receptor interactor 12	protein_coding	Starved|Fed	Cluster 1
ENSONIT00000088322	35.2694	-6.69301	1.20416	-5.55824	2.80931e-07	F-box and WD repeat domain containing 7	protein_coding	Starved|Fed	Cluster 1
ENSONIT00000052544	50.3699	-6.88156	1.20579	-5.70708	1.24469e-07	sarcoplasmic/endoplasmic reticulum calcium ATPase 1	protein_coding	Starved|Fed	Cluster 1
ENSONIT00000044687	22.7246	-6.98267	1.08771	-6.4196	1.92603e-09	Oreochromis niloticus collagen type I alpha 2 chain (col1a2), mRNA.	protein_coding	Starved|Fed	Cluster 1
ENSONIT00000007166	8745.27	-7.30926	0.563364	-12.9743	2.28029e-36	0	protein_coding	Starved|Fed	Cluster 1
ENSONIT00000079994	31.7514	-7.38434	0.691827	-10.6737	8.38985e-25	glutathione peroxidase 7	protein_coding	Starved|Fed	Cluster 1
ENSONIT00000047389	44.9177	-7.77623	1.0817	-7.18887	1.20323e-11	calcium/calmodulin-dependent protein kinase type II subunit beta	protein_coding	Starved|Fed	Cluster 1
ENSONIT00000059656	52.8715	-8.37959	0.983352	-8.52146	4.64397e-16	actin, alpha cardiac	protein_coding	Starved|Fed	Cluster 1
ENSONIT00000070391	5039.43	-9.38734	0.431128	-21.7739	2.02325e-101	glycine amidinotransferase	protein_coding	Starved|Fed	Cluster 1
hsa-miR-483-3p	TCACTCCTCTCCTCCCGTCTT	-4.18259	NA	NA	0.0100442	NA	microRNA	Starved|Fed	Cluster 1
oni-miR-7550	ATCCGGCTCGAAGGACCA	-2.82994	NA	NA	8.62641e-07	NA	microRNA	Starved|Fed	Cluster 1
dre-miR-206-5p	ACATGCTTCCTTATATGCCCATA	-2.43132	NA	NA	0.00209116	NA	microRNA	Starved|Fed	Cluster 1
dre-miR-338-5p	AACAATATCCTGGTGCTGCCTGAGT	-1.97159	NA	NA	1.30159e-06	NA	microRNA	Starved|Fed	Cluster 1
ola-miR-181b-5p	AACATTCATTGCTGTCGGTGGGTT	-1.95043	NA	NA	2.54827e-07	NA	microRNA	Starved|Fed	Cluster 1
oni-miR-454b	TAGTGCAATATTGCTTATAGGGTCT	-1.45756	NA	NA	0.000484292	NA	microRNA	Starved|Fed	Cluster 1
oni-miR-10880	TTTTCCTCTGATCTGCCTCCTCT	-1.42745	NA	NA	0.0143814	NA	microRNA	Starved|Fed	Cluster 1
dre-miR-499-3p	AACATCACTTTAAGTCTGTGCT	-1.36946	NA	NA	0.00551961	NA	microRNA	Starved|Fed	Cluster 1
hsa-let-7f-1-3p	CTATACAATCTATTGCCTTCCC	-1.33022	NA	NA	0.0098245	NA	microRNA	Starved|Fed	Cluster 1
dre-miR-133b-3p	TTTGGTCCCCTTCAACCAGCTA	-1.30157	NA	NA	0.000355779	NA	microRNA	Starved|Fed	Cluster 1
dre-miR-1306	CCACCTCCCCTGCAAACGTCCA	-1.29266	NA	NA	0.0160124	NA	microRNA	Starved|Fed	Cluster 1
ola-miR-338-5p	AACAACATCCTGGTGCTGCCTGAGT	-1.28455	NA	NA	0.00577067	NA	microRNA	Starved|Fed	Cluster 1
ENSONIT00000054365	17.9665	1.00017	0.35942	-2.78272	0.0177987	0	protein_coding	Refed|Starved	Cluster 1
ENSONIT00000054252	32.2609	1.00018	0.39832	-2.511	0.0355061	cationic amino acid transporter 3	protein_coding	Refed|Starved	Cluster 1
ENSONIT00000026409	51.7404	1.00064	0.216659	-4.61852	2.58878e-05	phosphorylated adaptor for RNA export	protein_coding	Refed|Starved	Cluster 1
ENSONIT00000006921	78.7226	1.00083	0.321267	-3.11525	0.0069763	high mobility group protein B1	protein_coding	Refed|Starved	Cluster 1
ENSONIT00000004271	23.976	1.00148	0.412252	-2.4293	0.0430046	mex-3 RNA binding family member B	protein_coding	Refed|Starved	Cluster 1
ENSONIT00000073461	51.6984	1.00175	0.261693	-3.82796	0.000650764	0	protein_coding	Refed|Starved	Cluster 1
ENSONIT00000035504	36.4716	1.00227	0.356698	-2.80986	0.0165518	neuroepithelial cell-transforming gene 1 protein	protein_coding	Refed|Starved	Cluster 1
ENSONIT00000064231	13637	1.00252	0.280048	-3.57979	0.00157948	ribosomal protein S23	protein_coding	Refed|Starved	Cluster 1
ENSONIT00000025398	32.5219	1.0034	0.276255	-3.63217	0.00131713	ankyrin repeat and SOCS box containing 2b	protein_coding	Refed|Starved	Cluster 1
ENSONIT00000003488	58.3502	1.00396	0.2058	-4.87834	7.92422e-06	PDZ domain containing 11	protein_coding	Refed|Starved	Cluster 1
ENSONIT00000023441	73.263	1.00431	0.31211	-3.21781	0.0051302	transmembrane protein 69	protein_coding	Refed|Starved	Cluster 1
ENSONIT00000077035	680.287	1.00562	0.115737	-8.68886	1.02062e-16	annexin A13	protein_coding	Refed|Starved	Cluster 1
ENSONIT00000022307	9519.22	1.00597	0.254334	-3.95531	0.00040412	60S ribosomal protein L26	protein_coding	Refed|Starved	Cluster 1
ENSONIT00000016817	61.6642	1.00613	0.247832	-4.05971	0.000270025	adaptor related protein complex 1 subunit beta 1	protein_coding	Refed|Starved	Cluster 1
ENSONIT00000089356	10.3028	1.00634	0.405572	-2.4813	0.038105	zinc finger protein OZF	protein_coding	Refed|Starved	Cluster 1
ENSONIT00000015979	1064.61	1.0065	0.163924	-6.14001	9.4586e-09	NADH:ubiquinone oxidoreductase core subunit S7	protein_coding	Refed|Starved	Cluster 1
ENSONIT00000025764	282.222	1.00685	0.16349	-6.15847	8.47692e-09	zgc:112163	protein_coding	Refed|Starved	Cluster 1
ENSONIT00000050047	304.089	1.00699	0.293336	-3.4329	0.00258722	microtubule-associated protein 4	protein_coding	Refed|Starved	Cluster 1
ENSONIT00000077841	811.31	1.00743	0.157505	-6.3962	1.9986e-09	ER membrane protein complex subunit 4	protein_coding	Refed|Starved	Cluster 1
ENSONIT00000026314	243.07	1.00752	0.267245	-3.77004	0.000803944	0	protein_coding	Refed|Starved	Cluster 1
ENSONIT00000025934	83.2338	1.00779	0.27022	-3.72953	0.000930444	family with sequence similarity 43 member A	protein_coding	Refed|Starved	Cluster 1
ENSONIT00000052937	142.974	1.00832	0.179847	-5.60656	1.97166e-07	adaptor related protein complex 3 subunit sigma 2	protein_coding	Refed|Starved	Cluster 1
ENSONIT00000042689	18.2713	1.00996	0.329864	-3.06173	0.00816638	SUMO interacting motifs containing 1	protein_coding	Refed|Starved	Cluster 1
ENSONIT00000021260	460.951	1.01036	0.223687	-4.51682	4.0686e-05	diablo homolog, mitochondrial	protein_coding	Refed|Starved	Cluster 1
ENSONIT00000019634	98.4556	1.01074	0.327583	-3.08544	0.00761793	SAMM50 sorting and assembly machinery component	protein_coding	Refed|Starved	Cluster 1
ENSONIT00000009475	7536.76	1.01092	0.239199	-4.22627	0.000138969	ribosomal protein L37	protein_coding	Refed|Starved	Cluster 1
ENSONIT00000025941	87.0604	1.01184	0.351766	-2.87646	0.0137918	neurofilament heavy polypeptide	protein_coding	Refed|Starved	Cluster 1
ENSONIT00000045329	118.304	1.01225	0.302628	-3.34485	0.00343673	FAT atypical cadherin 1	protein_coding	Refed|Starved	Cluster 1
ENSONIT00000004314	33.1496	1.01231	0.349803	-2.89394	0.0131491	basonuclin 1	protein_coding	Refed|Starved	Cluster 1
ENSONIT00000063362	16.999	1.01378	0.306192	-3.31094	0.00382913	transmembrane protein 220	protein_coding	Refed|Starved	Cluster 1
ENSONIT00000013055	22.252	1.01414	0.284398	-3.56593	0.00165523	tubulin tyrosine ligase	protein_coding	Refed|Starved	Cluster 1
ENSONIT00000067129	145.105	1.01507	0.171413	-5.92175	3.37488e-08	SWI/SNF related, matrix associated, actin dependent regulator of chromatin, subfamily d, member 1	protein_coding	Refed|Starved	Cluster 1
ENSONIT00000024381	211.297	1.01572	0.183668	-5.53021	2.97729e-07	dnaJ homolog subfamily C member 16	protein_coding	Refed|Starved	Cluster 1
ENSONIT00000003529	7854.66	1.0166	0.214006	-4.75035	1.43432e-05	ribosomal protein lateral stalk subunit P1	protein_coding	Refed|Starved	Cluster 1
ENSONIT00000092941	68.1561	1.01824	0.321461	-3.16754	0.00596354	0	protein_coding	Refed|Starved	Cluster 1
ENSONIT00000043299	179.916	1.01825	0.259909	-3.91772	0.000465483	transcription elongation factor 1 homolog	protein_coding	Refed|Starved	Cluster 1
ENSONIT00000019771	30.1995	1.01887	0.283782	-3.59034	0.00152327	dynactin subunit 5	protein_coding	Refed|Starved	Cluster 1
ENSONIT00000067310	399.937	1.01913	0.346272	-2.94316	0.0114774	aldehyde dehydrogenase 4 family member A1	protein_coding	Refed|Starved	Cluster 1
TCONSR_00048188	175.761	1.01948	0.200277	-5.09034	2.86732e-06	#N/A	lncRNA	Refed|Starved	Cluster 1
ENSONIT00000005552	220.968	1.02045	0.180828	-5.64322	1.61541e-07	protein phosphatase methylesterase 1	protein_coding	Refed|Starved	Cluster 1
ENSONIT00000059018	13.4485	1.02099	0.368372	-2.77163	0.0183265	0	protein_coding	Refed|Starved	Cluster 1
ENSONIT00000076161	440.038	1.02214	0.379359	-2.69439	0.0224386	0	protein_coding	Refed|Starved	Cluster 1
ENSONIT00000001067	96.1521	1.02288	0.290845	-3.51692	0.00195771	equilibrative nucleoside transporter 1	protein_coding	Refed|Starved	Cluster 1
ENSONIT00000082609	19.0821	1.02411	0.362318	-2.82656	0.0158243	0	protein_coding	Refed|Starved	Cluster 1
ENSONIT00000013592	156.841	1.02455	0.403067	-2.54188	0.0329685	si:ch1073-459j12.1	protein_coding	Refed|Starved	Cluster 1
ENSONIT00000044893	42.5144	1.0254	0.405542	-2.52848	0.034063	glucose-6-phosphatase catalytic subunit 3	protein_coding	Refed|Starved	Cluster 1
ENSONIT00000052236	181.637	1.02615	0.169614	-6.0499	1.61487e-08	magnesium transporter 1	protein_coding	Refed|Starved	Cluster 1
ENSONIT00000006596	43.3573	1.02626	0.380435	-2.69761	0.0222613	thiosulfate:glutathione sulfurtransferase	protein_coding	Refed|Starved	Cluster 1
ENSONIT00000069795	67.6878	1.02647	0.202459	-5.07004	3.16147e-06	splicing factor 1	protein_coding	Refed|Starved	Cluster 1
ENSONIT00000039383	19.7069	1.02692	0.401958	-2.55479	0.0319126	guanine nucleotide-binding protein G(k) subunit alpha	protein_coding	Refed|Starved	Cluster 1
ENSONIT00000038683	39.0182	1.02747	0.381656	-2.69213	0.0225735	RING finger protein 150	protein_coding	Refed|Starved	Cluster 1
ENSONIT00000074031	29.0797	1.02762	0.295974	-3.47197	0.00227293	ciliary neurotrophic factor receptor	protein_coding	Refed|Starved	Cluster 1
ENSONIT00000085592	118.156	1.02974	0.41969	-2.45357	0.0406882	proteasome subunit beta type-7	protein_coding	Refed|Starved	Cluster 1
ENSONIT00000034148	46.9423	1.02994	0.410099	-2.51144	0.0354682	transmembrane protein 164	protein_coding	Refed|Starved	Cluster 1
ENSONIT00000075724	590.378	1.03035	0.31542	-3.26659	0.00440137	adenosylhomocysteinase	protein_coding	Refed|Starved	Cluster 1
ENSONIT00000039490	3056.83	1.03189	0.167697	-6.15332	8.72802e-09	ATP synthase F1 subunit beta	protein_coding	Refed|Starved	Cluster 1
ENSONIT00000092048	39.4064	1.03225	0.404814	-2.54995	0.0323121	protein polybromo-1	protein_coding	Refed|Starved	Cluster 1
ENSONIT00000041496	3305.55	1.0339	0.189206	-5.4644	4.23972e-07	cyclin G1	protein_coding	Refed|Starved	Cluster 1
ENSONIT00000073832	13.5177	1.03427	0.433179	-2.38762	0.0472884	ORAI calcium release-activated calcium modulator 1	protein_coding	Refed|Starved	Cluster 1
ENSONIT00000026688	42.4523	1.03607	0.325331	-3.18466	0.00566578	transcriptional activator protein Pur-alpha	protein_coding	Refed|Starved	Cluster 1
ENSONIT00000064089	53.4559	1.03619	0.316079	-3.27826	0.00424305	0	protein_coding	Refed|Starved	Cluster 1
ENSONIT00000088058	37.38	1.03635	0.234431	-4.4207	6.17996e-05	DR1-associated protein 1 (negative cofactor 2 alpha)	protein_coding	Refed|Starved	Cluster 1
ENSONIT00000078250	15.7099	1.03678	0.307835	-3.36799	0.00318893	erythroid differentiation regulatory factor 1	protein_coding	Refed|Starved	Cluster 1
ENSONIT00000012964	221.592	1.03707	0.207528	-4.99725	4.50756e-06	dual specificity tyrosine phosphorylation regulated kinase 4	protein_coding	Refed|Starved	Cluster 1
ENSONIT00000017058	49.2044	1.03795	0.439155	-2.36353	0.0499248	syndecan-2-A	protein_coding	Refed|Starved	Cluster 1
ENSONIT00000013571	1669.39	1.03861	0.386948	-2.68412	0.0230576	troponin I, fast skeletal muscle	protein_coding	Refed|Starved	Cluster 1
ENSONIT00000014743	12.285	1.0387	0.378755	-2.7424	0.0197672	lipid droplet associated hydrolase	protein_coding	Refed|Starved	Cluster 1
ENSONIT00000038298	1587.46	1.03903	0.155393	-6.68646	3.17887e-10	60S ribosomal protein L22	protein_coding	Refed|Starved	Cluster 1
ENSONIT00000001291	126.988	1.03924	0.192894	-5.38759	6.34814e-07	peptidyl-prolyl cis-trans isomerase FKBP1A	protein_coding	Refed|Starved	Cluster 1
ENSONIT00000071178	258.321	1.03965	0.199557	-5.20977	1.59271e-06	nuclear cap-binding protein subunit 2	protein_coding	Refed|Starved	Cluster 1
ENSONIT00000060269	14547.3	1.04021	0.258928	-4.01737	0.000318765	ribosomal protein L35	protein_coding	Refed|Starved	Cluster 1
ENSONIT00000083343	711.477	1.04027	0.170608	-6.09744	1.22189e-08	mitochondrial contact site and cristae organizing system subunit 13	protein_coding	Refed|Starved	Cluster 1
ENSONIT00000017646	178.814	1.04096	0.227666	-4.57229	3.18098e-05	mitochondrial ribosomal protein L1	protein_coding	Refed|Starved	Cluster 1
ENSONIT00000006518	38.8018	1.04111	0.257592	-4.0417	0.000289848	CDC23 (cell division cycle 23, yeast, homolog)	protein_coding	Refed|Starved	Cluster 1
ENSONIT00000009237	25.8782	1.04128	0.304346	-3.42135	0.00268548	talin rod domain containing 1	protein_coding	Refed|Starved	Cluster 1
ENSONIT00000021286	22.0364	1.04131	0.429993	-2.42169	0.0437708	zinc finger protein 800	protein_coding	Refed|Starved	Cluster 1
ENSONIT00000076393	716.335	1.0427	0.278352	-3.74597	0.000877638	spastin	protein_coding	Refed|Starved	Cluster 1
ENSONIT00000015941	26.5887	1.04304	0.329341	-3.16706	0.00597202	mediator complex subunit 26	protein_coding	Refed|Starved	Cluster 1
ENSONIT00000012727	25.9203	1.04338	0.324496	-3.21538	0.00516692	kelch like family member 2	protein_coding	Refed|Starved	Cluster 1
ENSONIT00000072197	252.027	1.04439	0.398551	-2.62047	0.0270972	coatomer protein complex subunit alpha	protein_coding	Refed|Starved	Cluster 1
ENSONIT00000018211	318.649	1.04602	0.144673	-7.23024	8.18449e-12	mitochondrial ribosomal protein S36	protein_coding	Refed|Starved	Cluster 1
ENSONIT00000001082	6435.98	1.04695	0.290056	-3.6095	0.00142625	FAU ubiquitin like and ribosomal protein S30 fusion	protein_coding	Refed|Starved	Cluster 1
ENSONIT00000019345	30.0664	1.04704	0.439125	-2.38438	0.0476285	carbonic anhydrase 12	protein_coding	Refed|Starved	Cluster 1
ENSONIT00000081530	24.592	1.0477	0.425604	-2.46168	0.0399161	pyridoxal dependent decarboxylase domain containing 1	protein_coding	Refed|Starved	Cluster 1
ENSONIT00000043655	27.548	1.04839	0.246555	-4.25217	0.000124754	piggyBac transposable element-derived protein 4	protein_coding	Refed|Starved	Cluster 1
ENSONIT00000048927	139.036	1.04941	0.284441	-3.68937	0.001074	chromobox 1	protein_coding	Refed|Starved	Cluster 1
ENSONIT00000007245	30.3649	1.0506	0.339631	-3.09335	0.00744389	katanin regulatory subunit B1 like 1	protein_coding	Refed|Starved	Cluster 1
ENSONIT00000065738	70.3891	1.05223	0.25374	-4.14689	0.000191624	fascin actin-bundling protein 1a	protein_coding	Refed|Starved	Cluster 1
ENSONIT00000010991	53.5077	1.05233	0.320272	-3.28575	0.00414153	LIM domain kinase 1	protein_coding	Refed|Starved	Cluster 1
ENSONIT00000013038	227.178	1.0527	0.210468	-5.00171	4.4128e-06	chromatin target of PRMT1a	protein_coding	Refed|Starved	Cluster 1
ENSONIT00000082961	113.938	1.0536	0.277105	-3.80217	0.000715127	leucine zipper putative tumor suppressor 2 homolog	protein_coding	Refed|Starved	Cluster 1
ENSONIT00000019893	219.84	1.05492	0.237448	-4.44275	5.61217e-05	adaptor related protein complex 1 associated regulatory protein	protein_coding	Refed|Starved	Cluster 1
ENSONIT00000016698	308.896	1.05534	0.40118	-2.6306	0.0264137	fibronectin type III domain containing 1	protein_coding	Refed|Starved	Cluster 1
ENSONIT00000009686	173.242	1.05565	0.349958	-3.01649	0.00932199	biliverdin reductase B	protein_coding	Refed|Starved	Cluster 1
ENSONIT00000036029	55.0345	1.05655	0.27412	-3.85432	0.000589609	C-terminal-binding protein 1	protein_coding	Refed|Starved	Cluster 1
ENSONIT00000004261	2452.37	1.0566	0.153656	-6.87645	9.24798e-11	ATP synthase F(0) complex subunit C2, mitochondrial	protein_coding	Refed|Starved	Cluster 1
ENSONIT00000023161	155.805	1.05665	0.127223	-8.30549	2.41824e-15	far upstream element binding protein 1	protein_coding	Refed|Starved	Cluster 1
ENSONIT00000004243	104.246	1.05903	0.169673	-6.24157	5.13122e-09	PEST proteolytic signal containing nuclear protein	protein_coding	Refed|Starved	Cluster 1
ENSONIT00000005783	83.4504	1.05916	0.238801	-4.43534	5.80086e-05	chromobox protein homolog 3	protein_coding	Refed|Starved	Cluster 1
ENSONIT00000017558	218.202	1.05929	0.201731	-5.25102	1.29183e-06	SUB1 regulator of transcription	protein_coding	Refed|Starved	Cluster 1
ENSONIT00000074076	148.543	1.05976	0.249682	-4.24442	0.000128642	cyclase associated actin cytoskeleton regulatory protein 1	protein_coding	Refed|Starved	Cluster 1
ENSONIT00000053408	32.2053	1.06054	0.445798	-2.37898	0.0482307	ETS translocation variant 5	protein_coding	Refed|Starved	Cluster 1
ENSONIT00000007595	50.3267	1.06112	0.239228	-4.43561	5.79475e-05	zinc finger AN1-type containing 1	protein_coding	Refed|Starved	Cluster 1
ENSONIT00000015331	29.7308	1.06137	0.362706	-2.92627	0.0120267	junctional adhesion molecule 2	protein_coding	Refed|Starved	Cluster 1
[truncated: 20,342 more rows]
