# Supplementary material for: Coding and Noncoding Genes Involved in Atrophy and Compensatory Muscle Growth in Nile Tilapia
Source: Cells. 2022 Aug 12;11(16):2504. doi: 10.3390/cells11162504 (PMC9406742; doi:10.3390/cells11162504)
Supplement: Supplementary file 1 [file cells-11-02504-s001.zip › Supplementary Table S2.xlsx]

## Sheet: Table S2
Table S2: Differential microRNAs reciprocally correlated in expression with the differential target transcripts (mRNAs & lncRNAs)
		miRanda				PITA			microRNA		target
miRNA	target	start	end	score	energy	start	end	energy	log2FoldChange	padj	log2FoldChange	padj	Direction	group	target type	annotation_BioMart
hsa-miR-212-3p	ENSONIT00000012773	176	197	150	-24.34	189	197	-23.2	-9.41349	0.000449009	3.57012	1.11903e-08	Negative	Refed|Control	3'UTR	transmembrane 6 superfamily member 2
dre-miR-7b	ENSONIT00000083566	44	64	140	-12.07	57	64	-12	-8.71652	9.84817e-07	3.57482	2.80004e-06	Negative	Refed|Control	3'UTR	LIM and senescent cell antigen-like-containing domain protein 1
hsa-miR-382-5p	ENSONIT00000012773	502	528	143	-19.25	520	528	-21	-8.39075	4.76926e-08	3.57012	1.11903e-08	Negative	Refed|Control	3'UTR	transmembrane 6 superfamily member 2
hsa-miR-485-5p	ENSONIT00000003249	485	504	161	-24.22	497	504	-22.2	-10.0914	1.41941e-10	2.74319	0.000265936	Negative	Refed|Control	3'UTR	desmin
hsa-miR-212-3p	ENSONIT00000051544	361	380	143	-17.35	372	380	-16.4	-9.41349	0.000449009	2.9146	1.2927e-08	Negative	Refed|Control	3'UTR	sestrin-1
hsa-miR-485-5p	ENSONIT00000017570	848	867	146	-17.66	860	867	-16.6	-10.0914	1.41941e-10	2.7088	9.35711e-07	Negative	Refed|Control	3'UTR	proline dehydrogenase 1, mitochondrial
hsa-miR-379-3p	TCONSR_00136547	480	506	145	-14.72	499	506	-14.7	-8.19553	0.0031237	3.33366	1.18205e-06	Negative	Refed|Control	lncRNA	N/A
hsa-miR-212-3p	ENSONIT00000049514	263	283	160	-22.25	275	283	-20.51	-9.41349	0.000449009	2.75043	0.00033866	Negative	Refed|Control	3'UTR	procollagen galactosyltransferase 2
hsa-miR-219a-2-3p	ENSONIT00000004454	53	74	140	-10.31	67	74	-13.94	-9.93375	3.43862e-09	2.60044	1.76919e-16	Negative	Refed|Control	3'UTR	V-type proton ATPase 116 kDa subunit a
hsa-miR-485-5p	ENSONIT00000020272	4	25	140	-19.09	18	25	-21.1	-10.0914	1.41941e-10	2.54997	4.05666e-11	Negative	Refed|Control	3'UTR	stearoyl-CoA desaturase (delta-9-desaturase)
hsa-miR-212-3p	ENSONIT00000017570	1010	1032	162	-24.72	1025	1032	-20.6	-9.41349	0.000449009	2.7088	9.35711e-07	Negative	Refed|Control	3'UTR	proline dehydrogenase 1, mitochondrial
hsa-miR-212-3p	ENSONIT00000079697	77	97	147	-17.05	89	97	-17.5	-9.41349	0.000449009	2.64291	0.00021714	Negative	Refed|Control	3'UTR	coiled-coil domain containing 58
hsa-miR-323a-5p	ENSONIT00000082141	128	148	154	-28.24	140	148	-27.6	-8.70406	4.45708e-05	2.8519	7.03175e-05	Negative	Refed|Control	3'UTR	dnaJ homolog subfamily A member 3, mitochondrial
hsa-miR-323a-5p	ENSONIT00000046576	1820	1843	146	-24.16	1836	1843	-23.3	-8.70406	4.45708e-05	2.8276	0.000159833	Negative	Refed|Control	3'UTR	sarcoplasmic/endoplasmic reticulum calcium ATPase 2
hsa-miR-485-5p	ENSONIT00000040742	2456	2477	147	-19.68	2470	2477	-18.4	-10.0914	1.41941e-10	2.42738	2.64525e-07	Negative	Refed|Control	lncRNA	0
dre-miR-7b	ENSONIT00000017570	322	341	153	-11.29	334	341	-11.9	-8.71652	9.84817e-07	2.7088	9.35711e-07	Negative	Refed|Control	3'UTR	proline dehydrogenase 1, mitochondrial
hsa-miR-382-5p	ENSONIT00000081097	165	186	144	-15.29	178	186	-14.6	-8.39075	4.76926e-08	2.76072	4.13435e-07	Negative	Refed|Control	3'UTR	stearoyl-CoA desaturase (delta-9-desaturase)
hsa-miR-668-3p	ENSONIT00000083566	174	196	157	-23.47	189	196	-22.9	-6.46449	0.000159065	3.57482	2.80004e-06	Negative	Refed|Control	3'UTR	LIM and senescent cell antigen-like-containing domain protein 1
hsa-miR-485-5p	ENSONIT00000087395	138	159	165	-27.85	151	159	-28.4	-10.0914	1.41941e-10	2.28759	0.00230218	Negative	Refed|Control	3'UTR	neurofilament, light polypeptide b
hsa-miR-212-3p	ENSONIT00000077753	3156	3176	140	-13.82	3169	3176	-17	-9.41349	0.000449009	2.4484	8.22406e-08	Negative	Refed|Control	lncRNA	0
hsa-miR-485-5p	ENSONIT00000051221	364	385	154	-20.79	377	385	-21.95	-10.0914	1.41941e-10	2.28114	0.00644032	Negative	Refed|Control	3'UTR	chondroitin sulfate N-acetylgalactosaminyltransferase 2
hsa-miR-411-3p	ENSONIT00000042102	192	213	140	-12.05	205	213	-13.15	-6.82723	0.00183858	3.36455	1.08714e-06	Negative	Refed|Control	3'UTR	adenosine deaminase-like
hsa-miR-380-5p	ENSONIT00000052871	31	51	141	-21.37	43	51	-18.4	-6.7649	0.0240502	3.38563	1.21476e-08	Negative	Refed|Control	3'UTR	EYA transcriptional coactivator and phosphatase 4
hsa-miR-212-3p	ENSONIT00000040742	2926	2946	140	-13.82	2939	2946	-14.04	-9.41349	0.000449009	2.42738	2.64525e-07	Negative	Refed|Control	lncRNA	0
hsa-miR-135b-5p	ENSONIT00000042102	4	26	152	-17.58	18	26	-16.7	-6.77507	0.00017107	3.36455	1.08714e-06	Negative	Refed|Control	3'UTR	adenosine deaminase-like
hsa-miR-34b-3p	ENSONIT00000012773	308	327	156	-16.09	320	327	-15.5	-6.37662	0.00180863	3.57012	1.11903e-08	Negative	Refed|Control	3'UTR	transmembrane 6 superfamily member 2
hsa-miR-212-3p	ENSONIT00000051361	199	219	146	-16.27	211	219	-17.06	-9.41349	0.000449009	2.41783	0.000349738	Negative	Refed|Control	3'UTR	deoxyribodipyrimidine photo-lyase
hsa-miR-411-3p	TCONSR_00136547	485	506	140	-10.39	499	506	-11.5	-6.82723	0.00183858	3.33366	1.18205e-06	Negative	Refed|Control	lncRNA	N/A
hsa-miR-382-5p	ENSONIT00000017570	600	620	140	-14.54	612	620	-12.3	-8.39075	4.76926e-08	2.7088	9.35711e-07	Negative	Refed|Control	3'UTR	proline dehydrogenase 1, mitochondrial
dre-miR-7b	ENSONIT00000004454	789	809	146	-13.91	802	809	-12.1	-8.71652	9.84817e-07	2.60044	1.76919e-16	Negative	Refed|Control	3'UTR	V-type proton ATPase 116 kDa subunit a
hsa-miR-219a-2-3p	ENSONIT00000051221	1301	1321	154	-12	1314	1321	-14.2	-9.93375	3.43862e-09	2.28114	0.00644032	Negative	Refed|Control	3'UTR	chondroitin sulfate N-acetylgalactosaminyltransferase 2
hsa-miR-219a-2-3p	ENSONIT00000051221	1083	1107	144	-17.51	1100	1107	-16.9	-9.93375	3.43862e-09	2.28114	0.00644032	Negative	Refed|Control	3'UTR	chondroitin sulfate N-acetylgalactosaminyltransferase 2
hsa-miR-485-5p	ENSONIT00000066636	544	563	140	-16.07	555	563	-16.61	-10.0914	1.41941e-10	2.23548	0.0019625	Negative	Refed|Control	3'UTR	protein Wnt-5a
hsa-miR-342-3p	ENSONIT00000012773	457	479	140	-13.21	472	479	-12.4	-6.31625	2.0106e-05	3.57012	1.11903e-08	Negative	Refed|Control	3'UTR	transmembrane 6 superfamily member 2
hsa-miR-760	ENSONIT00000046576	1633	1652	150	-17.5	1645	1652	-20.95	-7.93508	0.00010206	2.8276	0.000159833	Negative	Refed|Control	3'UTR	sarcoplasmic/endoplasmic reticulum calcium ATPase 2
hsa-miR-323a-3p	ENSONIT00000046576	73	95	147	-12.62	88	95	-10.4	-7.92614	0.00445621	2.8276	0.000159833	Negative	Refed|Control	3'UTR	sarcoplasmic/endoplasmic reticulum calcium ATPase 2
hsa-miR-219a-2-3p	ENSONIT00000066636	813	834	141	-14.66	827	834	-15.26	-9.93375	3.43862e-09	2.23548	0.0019625	Negative	Refed|Control	3'UTR	protein Wnt-5a
hsa-miR-379-5p	ENSONIT00000046576	637	657	147	-16.36	650	657	-14.8	-7.8487	3.68575e-07	2.8276	0.000159833	Negative	Refed|Control	3'UTR	sarcoplasmic/endoplasmic reticulum calcium ATPase 2
hsa-miR-411-5p	TCONSR_00136547	184	204	141	-13.41	196	204	-13.2	-6.63483	4.8183e-06	3.33366	1.18205e-06	Negative	Refed|Control	lncRNA	N/A
hsa-miR-323a-5p	ENSONIT00000034013	177	199	142	-23.34	192	199	-25.4	-8.70406	4.45708e-05	2.53452	0.00127117	Negative	Refed|Control	3'UTR	mitochondrial import inner membrane translocase subunit TIM44
hsa-miR-382-5p	ENSONIT00000010350	1494	1516	149	-12.28	1508	1516	-10.7	-8.39075	4.76926e-08	2.62651	0.000747033	Negative	Refed|Control	3'UTR	low density lipoprotein receptor
hsa-miR-382-5p	ENSONIT00000010350	798	820	150	-18.41	812	820	-17.7	-8.39075	4.76926e-08	2.62651	0.000747033	Negative	Refed|Control	3'UTR	low density lipoprotein receptor
hsa-miR-760	ENSONIT00000081097	914	932	148	-21.5	925	932	-21.7	-7.93508	0.00010206	2.76072	4.13435e-07	Negative	Refed|Control	3'UTR	stearoyl-CoA desaturase (delta-9-desaturase)
hsa-miR-132-5p	ENSONIT00000022772	843	865	151	-23.23	857	865	-20.57	-7.10062	4.8183e-06	3.07715	9.81555e-14	Negative	Refed|Control	3'UTR	low-density lipoprotein receptor
hsa-miR-382-5p	ENSONIT00000004454	131	151	156	-22.58	144	151	-20.7	-8.39075	4.76926e-08	2.60044	1.76919e-16	Negative	Refed|Control	3'UTR	V-type proton ATPase 116 kDa subunit a
hsa-miR-668-3p	ENSONIT00000042102	227	248	146	-17.66	240	248	-19.6	-6.46449	0.000159065	3.36455	1.08714e-06	Negative	Refed|Control	3'UTR	adenosine deaminase-like
hsa-miR-212-3p	ENSONIT00000052875	808	827	142	-13.64	819	827	-12.31	-9.41349	0.000449009	2.30212	0.00617929	Negative	Refed|Control	3'UTR	EGF domain specific O-linked N-acetylglucosamine transferase
hsa-miR-338-5p	TCONSR_00136547	630	654	146	-14.97	647	654	-13.7	-6.49983	0.00010206	3.33366	1.18205e-06	Negative	Refed|Control	lncRNA	N/A
hsa-miR-379-3p	ENSONIT00000010350	933	951	141	-12.55	944	951	-10.42	-8.19553	0.0031237	2.62651	0.000747033	Negative	Refed|Control	3'UTR	low density lipoprotein receptor
hsa-miR-219a-2-3p	TCONSR_00065706	1612	1633	148	-10.21	1625	1633	-13.1	-9.93375	3.43862e-09	2.1538	5.55635e-05	Negative	Refed|Control	lncRNA	N/A
hsa-miR-323a-5p	ENSONIT00000004877	134	154	153	-26.32	147	154	-24	-8.70406	4.45708e-05	2.45129	3.84139e-05	Negative	Refed|Control	3'UTR	cAMP-specific 3',5'-cyclic phosphodiesterase 4C
hsa-miR-330-5p	ENSONIT00000012773	69	90	140	-19.24	83	90	-15.48	-5.96473	0.000569738	3.57012	1.11903e-08	Negative	Refed|Control	3'UTR	transmembrane 6 superfamily member 2
hsa-miR-485-5p	ENSONIT00000041971	1483	1505	143	-18.08	1497	1505	-21.89	-10.0914	1.41941e-10	2.10852	0.000705855	Negative	Refed|Control	lncRNA	0
hsa-miR-219a-2-3p	ENSONIT00000001445	109	131	141	-13.8	124	131	-15.8	-9.93375	3.43862e-09	2.13298	1.53949e-12	Negative	Refed|Control	3'UTR	zgc:65997
hsa-miR-485-5p	ENSONIT00000044546	429	447	151	-17.05	440	447	-15.9	-10.0914	1.41941e-10	2.09844	0.00241652	Negative	Refed|Control	3'UTR	ras-related protein Rab-3A
hsa-miR-323a-5p	ENSONIT00000040742	2811	2832	141	-26.15	2824	2832	-32.6	-8.70406	4.45708e-05	2.42738	2.64525e-07	Negative	Refed|Control	lncRNA	0
hsa-miR-485-5p	ENSONIT00000063841	848	867	146	-17.66	860	867	-16.6	-10.0914	1.41941e-10	2.07362	0.00716334	Negative	Refed|Control	3'UTR	proline dehydrogenase 1, mitochondrial
hsa-miR-380-5p	ENSONIT00000022772	597	618	147	-19.26	611	618	-15.4	-6.7649	0.0240502	3.07715	9.81555e-14	Negative	Refed|Control	3'UTR	low-density lipoprotein receptor
hsa-miR-212-3p	ENSONIT00000002942	566	586	140	-13.82	579	586	-12.55	-9.41349	0.000449009	2.18955	0.00524413	Negative	Refed|Control	3'UTR	C-C motif chemokine 17
dre-miR-7b	ENSONIT00000022100	442	465	145	-18.75	458	465	-17.3	-8.71652	9.84817e-07	2.36187	0.0020646	Negative	Refed|Control	3'UTR	dickkopf WNT signaling pathway inhibitor 2
hsa-miR-326	ENSONIT00000012773	71	90	140	-18.62	83	90	-13.7	-5.76435	0.0157854	3.57012	1.11903e-08	Negative	Refed|Control	3'UTR	transmembrane 6 superfamily member 2
hsa-miR-382-5p	ENSONIT00000077753	4559	4582	143	-23.06	4574	4582	-19.6	-8.39075	4.76926e-08	2.4484	8.22406e-08	Negative	Refed|Control	lncRNA	0
hsa-miR-382-5p	ENSONIT00000051361	41	62	155	-14.92	55	62	-16	-8.39075	4.76926e-08	2.41783	0.000349738	Negative	Refed|Control	3'UTR	deoxyribodipyrimidine photo-lyase
hsa-miR-485-5p	ENSONIT00000000963	70	95	146	-17.69	88	95	-17.9	-10.0914	1.41941e-10	2.00965	5.77691e-12	Negative	Refed|Control	3'UTR	TSR2 ribosome maturation factor
hsa-miR-212-3p	TCONSR_00065706	1815	1835	154	-16.96	1828	1835	-16.1	-9.41349	0.000449009	2.1538	5.55635e-05	Negative	Refed|Control	lncRNA	N/A
hsa-miR-1261	ENSONIT00000077645	146	165	154	-17.55	158	165	-17	-8.44093	7.99743e-05	2.3868	0.00460773	Negative	Refed|Control	3'UTR	uncharacterized LOC102079641
hsa-miR-574-5p	ENSONIT00000090895	152	174	153	-23.57	168	174	-23.9	-3.70013	0.0422941	5.42365	6.52544e-55	Negative	Refed|Control	3'UTR	0
hsa-miR-324-5p	ENSONIT00000081097	597	617	146	-14.63	610	617	-17.63	-7.23548	0.0120836	2.76072	4.13435e-07	Negative	Refed|Control	3'UTR	stearoyl-CoA desaturase (delta-9-desaturase)
hsa-miR-379-5p	ENSONIT00000034013	962	982	142	-14.33	975	982	-16	-7.8487	3.68575e-07	2.53452	0.00127117	Negative	Refed|Control	3'UTR	mitochondrial import inner membrane translocase subunit TIM44
hsa-miR-212-3p	TCONSR_00203617	558	578	147	-22.11	570	578	-22.8	-9.41349	0.000449009	2.10912	0.0109777	Negative	Refed|Control	lncRNA	N/A
hsa-miR-935	ENSONIT00000010350	284	305	157	-19.76	298	305	-19.3	-7.55622	0.00594185	2.62651	0.000747033	Negative	Refed|Control	3'UTR	low density lipoprotein receptor
hsa-miR-212-3p	ENSONIT00000008921	801	821	145	-12.37	813	821	-18.23	-9.41349	0.000449009	2.10269	0.00824038	Negative	Refed|Control	3'UTR	interleukin-11
hsa-miR-760	ENSONIT00000002410	33	54	151	-29.07	46	54	-28.8	-7.93508	0.00010206	2.49398	0.00153132	Negative	Refed|Control	3'UTR	acetyl-CoA carboxylase
hsa-miR-369-3p	ENSONIT00000046576	2778	2797	157	-11.34	2789	2797	-11.2	-6.96554	0.0193501	2.8276	0.000159833	Negative	Refed|Control	3'UTR	sarcoplasmic/endoplasmic reticulum calcium ATPase 2
hsa-miR-370-3p	ENSONIT00000010314	800	821	141	-20.13	814	821	-18.26	-7.00858	0.00115656	2.80893	1.5676e-05	Negative	Refed|Control	3'UTR	Oreochromis niloticus retbindin (rtbdn), mRNA.
hsa-miR-34b-3p	ENSONIT00000022772	686	707	140	-13.81	700	707	-10.1	-6.37662	0.00180863	3.07715	9.81555e-14	Negative	Refed|Control	3'UTR	low-density lipoprotein receptor
hsa-miR-132-5p	ENSONIT00000079800	843	865	151	-23.23	857	865	-20.57	-7.10062	4.8183e-06	2.75469	3.27987e-05	Negative	Refed|Control	3'UTR	low-density lipoprotein receptor
hsa-miR-212-3p	ENSONIT00000063841	1010	1032	162	-24.72	1025	1032	-20.6	-9.41349	0.000449009	2.07362	0.00716334	Negative	Refed|Control	3'UTR	proline dehydrogenase 1, mitochondrial
hsa-miR-409-3p	ENSONIT00000046576	1506	1529	154	-13.5	1522	1529	-13.2	-6.87545	0.000872904	2.8276	0.000159833	Negative	Refed|Control	3'UTR	sarcoplasmic/endoplasmic reticulum calcium ATPase 2
hsa-miR-370-3p	ENSONIT00000049514	203	224	145	-27.14	216	224	-22.3	-7.00858	0.00115656	2.75043	0.00033866	Negative	Refed|Control	3'UTR	procollagen galactosyltransferase 2
hsa-miR-935	ENSONIT00000020272	142	164	141	-16.17	151	158	-14.2	-7.55622	0.00594185	2.54997	4.05666e-11	Negative	Refed|Control	3'UTR	stearoyl-CoA desaturase (delta-9-desaturase)
hsa-miR-30c-1-3p	ENSONIT00000083566	327	348	140	-17.69	341	348	-14	-5.36729	0.0108203	3.57482	2.80004e-06	Negative	Refed|Control	3'UTR	LIM and senescent cell antigen-like-containing domain protein 1
hsa-miR-433-3p	ENSONIT00000087395	609	630	141	-20.89	622	630	-20.2	-8.38132	1.21355e-06	2.28759	0.00230218	Negative	Refed|Control	3'UTR	neurofilament, light polypeptide b
hsa-miR-212-3p	ENSONIT00000056826	1001	1022	141	-17.11	1015	1022	-13.5	-9.41349	0.000449009	2.0345	0.01654	Negative	Refed|Control	3'UTR	protein phosphatase 1 regulatory subunit 13B
hsa-miR-382-5p	ENSONIT00000051221	493	514	147	-10.32	506	514	-10.6	-8.39075	4.76926e-08	2.28114	0.00644032	Negative	Refed|Control	3'UTR	chondroitin sulfate N-acetylgalactosaminyltransferase 2
hsa-miR-382-5p	ENSONIT00000051221	310	330	148	-15.01	323	330	-10.99	-8.39075	4.76926e-08	2.28114	0.00644032	Negative	Refed|Control	3'UTR	chondroitin sulfate N-acetylgalactosaminyltransferase 2
hsa-miR-369-5p	ENSONIT00000077753	2305	2326	144	-16.45	2319	2326	-14.4	-7.78417	1.46732e-07	2.4484	8.22406e-08	Negative	Refed|Control	lncRNA	0
hsa-miR-369-5p	ENSONIT00000077753	2305	2326	144	-16.45	2314	2322	-13.8	-7.78417	1.46732e-07	2.4484	8.22406e-08	Negative	Refed|Control	lncRNA	0
hsa-miR-324-5p	ENSONIT00000010350	826	847	152	-15.49	840	847	-20.57	-7.23548	0.0120836	2.62651	0.000747033	Negative	Refed|Control	3'UTR	low density lipoprotein receptor
hsa-miR-433-3p	ENSONIT00000050010	2395	2415	154	-20.79	2407	2415	-19.5	-8.38132	1.21355e-06	2.26473	0.00057057	Negative	Refed|Control	3'UTR	0
hsa-miR-369-5p	ENSONIT00000040742	2077	2098	144	-16.45	2091	2098	-14.4	-7.78417	1.46732e-07	2.42738	2.64525e-07	Negative	Refed|Control	lncRNA	0
hsa-miR-369-5p	ENSONIT00000040742	2077	2098	144	-16.45	2086	2094	-13.8	-7.78417	1.46732e-07	2.42738	2.64525e-07	Negative	Refed|Control	lncRNA	0
hsa-miR-34b-3p	ENSONIT00000010020	91	115	150	-17.78	108	115	-17.9	-6.37662	0.00180863	2.96137	9.0062e-06	Negative	Refed|Control	3'UTR	transcription cofactor HES-6
hsa-miR-495-3p	ENSONIT00000017570	218	241	154	-13.06	233	241	-12	-6.96977	0.00017107	2.7088	9.35711e-07	Negative	Refed|Control	3'UTR	proline dehydrogenase 1, mitochondrial
hsa-miR-382-5p	ENSONIT00000045165	245	265	149	-10.92	258	265	-14	-8.39075	4.76926e-08	2.24943	0.0031601	Negative	Refed|Control	3'UTR	phosphoribosyl pyrophosphate synthetase associated protein 1
hsa-miR-1261	ENSONIT00000066636	843	858	144	-10.58	851	858	-10.11	-8.44093	7.99743e-05	2.23548	0.0019625	Negative	Refed|Control	3'UTR	protein Wnt-5a
hsa-miR-127-3p	ENSONIT00000051221	76	97	151	-19.97	89	97	-21	-8.26838	6.84305e-08	2.28114	0.00644032	Negative	Refed|Control	3'UTR	chondroitin sulfate N-acetylgalactosaminyltransferase 2
hsa-miR-935	ENSONIT00000002410	1408	1430	140	-13.4	1423	1430	-10.2	-7.55622	0.00594185	2.49398	0.00153132	Negative	Refed|Control	3'UTR	acetyl-CoA carboxylase
hsa-miR-324-5p	ENSONIT00000004454	482	499	147	-16.89	492	499	-17.3	-7.23548	0.0120836	2.60044	1.76919e-16	Negative	Refed|Control	3'UTR	V-type proton ATPase 116 kDa subunit a
hsa-miR-323a-3p	ENSONIT00000022100	1487	1507	151	-12.9	1500	1507	-12.2	-7.92614	0.00445621	2.36187	0.0020646	Negative	Refed|Control	3'UTR	dickkopf WNT signaling pathway inhibitor 2
hsa-miR-323a-3p	ENSONIT00000022100	1211	1231	143	-15.51	1223	1231	-16.2	-7.92614	0.00445621	2.36187	0.0020646	Negative	Refed|Control	3'UTR	dickkopf WNT signaling pathway inhibitor 2
hsa-miR-379-3p	ENSONIT00000051221	257	281	166	-16.66	273	281	-17.1	-8.19553	0.0031237	2.28114	0.00644032	Negative	Refed|Control	3'UTR	chondroitin sulfate N-acetylgalactosaminyltransferase 2
hsa-miR-380-5p	ENSONIT00000079800	597	618	147	-19.26	611	618	-15.4	-6.7649	0.0240502	2.75469	3.27987e-05	Negative	Refed|Control	3'UTR	low-density lipoprotein receptor
hsa-miR-1261	ENSONIT00000016474	516	534	140	-11.44	527	534	-10.5	-8.44093	7.99743e-05	2.19295	7.91706e-13	Negative	Refed|Control	3'UTR	purine nucleoside phosphorylase
hsa-miR-379-3p	ENSONIT00000045165	133	156	160	-15.95	148	156	-14.2	-8.19553	0.0031237	2.24943	0.0031601	Negative	Refed|Control	3'UTR	phosphoribosyl pyrophosphate synthetase associated protein 1
hsa-miR-382-5p	ENSONIT00000003170	176	197	140	-12.65	191	197	-12.3	-8.39075	4.76926e-08	2.19554	0.0106054	Negative	Refed|Control	3'UTR	ALX homeobox 3
hsa-miR-370-3p	ENSONIT00000010350	695	718	150	-22.27	711	718	-18.4	-7.00858	0.00115656	2.62651	0.000747033	Negative	Refed|Control	3'UTR	low density lipoprotein receptor
hsa-miR-149-5p	ENSONIT00000044004	20	40	156	-20.81	33	40	-25.7	-6.30025	0.000301266	2.9199	2.15034e-06	Negative	Refed|Control	3'UTR	reticulon-1-A
dre-miR-7b	TCONSR_00203617	324	344	149	-21.58	336	344	-19	-8.71652	9.84817e-07	2.10912	0.0109777	Negative	Refed|Control	lncRNA	N/A
hsa-miR-382-5p	ENSONIT00000002942	941	962	143	-15.72	954	962	-17.05	-8.39075	4.76926e-08	2.18955	0.00524413	Negative	Refed|Control	3'UTR	C-C motif chemokine 17
hsa-miR-433-3p	ENSONIT00000075907	833	854	145	-20.94	846	854	-18.9	-8.38132	1.21355e-06	2.19096	0.0105645	Negative	Refed|Control	3'UTR	0
hsa-miR-149-5p	ENSONIT00000051544	23	45	166	-18.7	38	45	-20.7	-6.30025	0.000301266	2.9146	1.2927e-08	Negative	Refed|Control	3'UTR	sestrin-1
dre-miR-7b	ENSONIT00000008921	21	41	143	-12.37	34	41	-14	-8.71652	9.84817e-07	2.10269	0.00824038	Negative	Refed|Control	3'UTR	interleukin-11
hsa-miR-369-3p	ENSONIT00000010350	1366	1388	141	-12.63	1380	1388	-11.6	-6.96554	0.0193501	2.62651	0.000747033	Negative	Refed|Control	3'UTR	low density lipoprotein receptor
hsa-miR-369-3p	ENSONIT00000071048	301	321	145	-13.25	314	321	-10.9	-6.96554	0.0193501	2.61492	0.00135262	Negative	Refed|Control	3'UTR	casein kinase 2, alpha prime polypeptide a
hsa-miR-1261	TCONSR_00065706	1640	1658	145	-11.17	1651	1658	-12.3	-8.44093	7.99743e-05	2.1538	5.55635e-05	Negative	Refed|Control	lncRNA	N/A
hsa-miR-495-3p	ENSONIT00000004454	490	512	151	-15.67	505	512	-12.4	-6.96977	0.00017107	2.60044	1.76919e-16	Negative	Refed|Control	3'UTR	V-type proton ATPase 116 kDa subunit a
hsa-let-7d-5p	ENSONIT00000046576	947	971	150	-20.95	964	971	-21	-6.39539	5.02708e-06	2.8276	0.000159833	Negative	Refed|Control	3'UTR	sarcoplasmic/endoplasmic reticulum calcium ATPase 2
dre-miR-7b	ENSONIT00000063841	322	341	153	-11.29	334	341	-11.9	-8.71652	9.84817e-07	2.07362	0.00716334	Negative	Refed|Control	3'UTR	proline dehydrogenase 1, mitochondrial
hsa-miR-382-5p	TCONSR_00065706	2229	2251	142	-12.72	2244	2251	-11.3	-8.39075	4.76926e-08	2.1538	5.55635e-05	Negative	Refed|Control	lncRNA	N/A
hsa-miR-382-5p	TCONSR_00065706	2416	2436	156	-13.31	2428	2436	-12.9	-8.39075	4.76926e-08	2.1538	5.55635e-05	Negative	Refed|Control	lncRNA	N/A
hsa-miR-382-5p	ENSONIT00000084013	97	119	152	-16.82	111	119	-11.9	-8.39075	4.76926e-08	2.1513	6.12667e-07	Negative	Refed|Control	3'UTR	sodium-dependent phosphate transporter 1-B
hsa-miR-1261	ENSONIT00000001445	157	175	140	-10.69	168	175	-10.33	-8.44093	7.99743e-05	2.13298	1.53949e-12	Negative	Refed|Control	3'UTR	zgc:65997
hsa-miR-410-3p	ENSONIT00000010020	35	56	154	-15.91	48	56	-15.3	-6.07322	0.000354354	2.96137	9.0062e-06	Negative	Refed|Control	3'UTR	transcription cofactor HES-6
hsa-miR-760	ENSONIT00000050010	2080	2098	153	-20.27	2091	2098	-23.44	-7.93508	0.00010206	2.26473	0.00057057	Negative	Refed|Control	3'UTR	0
hsa-miR-760	ENSONIT00000050010	121	141	149	-24.5	133	141	-25.56	-7.93508	0.00010206	2.26473	0.00057057	Negative	Refed|Control	3'UTR	0
hsa-miR-149-5p	ENSONIT00000082141	120	141	144	-23.07	134	141	-20.5	-6.30025	0.000301266	2.8519	7.03175e-05	Negative	Refed|Control	3'UTR	dnaJ homolog subfamily A member 3, mitochondrial
hsa-miR-379-3p	ENSONIT00000075907	1849	1869	155	-11.68	1861	1869	-12.44	-8.19553	0.0031237	2.19096	0.0105645	Negative	Refed|Control	3'UTR	0
hsa-miR-411-3p	ENSONIT00000010350	930	951	142	-13.91	944	951	-11.56	-6.82723	0.00183858	2.62651	0.000747033	Negative	Refed|Control	3'UTR	low density lipoprotein receptor
hsa-miR-411-3p	ENSONIT00000010350	1482	1503	143	-16.22	1495	1503	-17.9	-6.82723	0.00183858	2.62651	0.000747033	Negative	Refed|Control	3'UTR	low density lipoprotein receptor
hsa-miR-382-5p	ENSONIT00000001445	187	208	142	-16.56	201	208	-13.7	-8.39075	4.76926e-08	2.13298	1.53949e-12	Negative	Refed|Control	3'UTR	zgc:65997
hsa-miR-433-3p	ENSONIT00000061218	89	110	140	-19.55	102	110	-19.63	-8.38132	1.21355e-06	2.12918	0.0120323	Negative	Refed|Control	3'UTR	vegetative cell wall protein gp1
hsa-miR-135b-5p	ENSONIT00000071048	413	433	143	-13.21	425	433	-12.37	-6.77507	0.00017107	2.61492	0.00135262	Negative	Refed|Control	3'UTR	casein kinase 2, alpha prime polypeptide a
hsa-miR-382-5p	ENSONIT00000041971	722	742	148	-19.22	734	742	-18.9	-8.39075	4.76926e-08	2.10852	0.000705855	Negative	Refed|Control	lncRNA	0
hsa-miR-382-5p	ENSONIT00000041971	815	840	145	-23.88	832	840	-17.7	-8.39075	4.76926e-08	2.10852	0.000705855	Negative	Refed|Control	lncRNA	0
hsa-miR-135b-5p	ENSONIT00000004454	97	119	145	-10.75	111	119	-10.43	-6.77507	0.00017107	2.60044	1.76919e-16	Negative	Refed|Control	3'UTR	V-type proton ATPase 116 kDa subunit a
hsa-miR-382-5p	ENSONIT00000044546	1060	1082	147	-19.22	1075	1082	-15.33	-8.39075	4.76926e-08	2.09844	0.00241652	Negative	Refed|Control	3'UTR	ras-related protein Rab-3A
hsa-miR-379-3p	ENSONIT00000074912	6	27	156	-15.44	20	27	-14.8	-8.19553	0.0031237	2.14696	3.15037e-05	Negative	Refed|Control	3'UTR	four and a half LIM domains 2
hsa-miR-34b-3p	ENSONIT00000079800	686	707	140	-13.81	700	707	-10.1	-6.37662	0.00180863	2.75469	3.27987e-05	Negative	Refed|Control	3'UTR	low-density lipoprotein receptor
hsa-miR-324-5p	ENSONIT00000040742	2752	2773	146	-27.35	2765	2773	-26.99	-7.23548	0.0120836	2.42738	2.64525e-07	Negative	Refed|Control	lncRNA	0
hsa-miR-323a-5p	ENSONIT00000093449	865	886	151	-21.82	878	886	-23.8	-8.70406	4.45708e-05	2.0144	1.62477e-09	Negative	Refed|Control	3'UTR	methionine adenosyltransferase I, alpha
dre-miR-7b	ENSONIT00000088351	1269	1289	160	-18.04	1282	1289	-16.9	-8.71652	9.84817e-07	2.00671	0.0228398	Negative	Refed|Control	3'UTR	melanotransferrin
hsa-miR-370-3p	ENSONIT00000002410	561	580	149	-24.97	573	580	-23.8	-7.00858	0.00115656	2.49398	0.00153132	Negative	Refed|Control	3'UTR	acetyl-CoA carboxylase
hsa-miR-411-5p	ENSONIT00000010350	138	158	157	-21.99	150	158	-17.8	-6.63483	4.8183e-06	2.62651	0.000747033	Negative	Refed|Control	3'UTR	low density lipoprotein receptor
hsa-miR-382-5p	ENSONIT00000063841	600	620	140	-14.54	612	620	-12.3	-8.39075	4.76926e-08	2.07362	0.00716334	Negative	Refed|Control	3'UTR	proline dehydrogenase 1, mitochondrial
hsa-miR-132-5p	ENSONIT00000077753	89	110	140	-22.62	103	110	-23.6	-7.10062	4.8183e-06	2.4484	8.22406e-08	Negative	Refed|Control	lncRNA	0
hsa-miR-369-3p	ENSONIT00000002410	216	237	142	-15.65	229	237	-13.2	-6.96554	0.0193501	2.49398	0.00153132	Negative	Refed|Control	3'UTR	acetyl-CoA carboxylase
hsa-miR-323a-3p	ENSONIT00000075907	596	616	144	-14.69	609	616	-15.51	-7.92614	0.00445621	2.19096	0.0105645	Negative	Refed|Control	3'UTR	0
hsa-miR-132-5p	ENSONIT00000062752	843	865	151	-23.23	857	865	-20.57	-7.10062	4.8183e-06	2.43786	2.56342e-05	Negative	Refed|Control	3'UTR	low-density lipoprotein receptor
hsa-miR-433-3p	ENSONIT00000088998	309	333	151	-19.66	326	333	-18.7	-8.38132	1.21355e-06	2.05821	0.0154527	Negative	Refed|Control	3'UTR	growth/differentiation factor 6-A
hsa-miR-487b-3p	ENSONIT00000040742	1310	1334	143	-21.3	1327	1334	-20.5	-7.09842	1.3731e-05	2.42738	2.64525e-07	Negative	Refed|Control	lncRNA	0
hsa-miR-487b-3p	ENSONIT00000040742	1389	1410	148	-23.92	1403	1410	-22	-7.09842	1.3731e-05	2.42738	2.64525e-07	Negative	Refed|Control	lncRNA	0
hsa-miR-379-5p	ENSONIT00000075907	2305	2332	149	-16.41	2325	2332	-16	-7.8487	3.68575e-07	2.19096	0.0105645	Negative	Refed|Control	3'UTR	0
hsa-miR-433-3p	ENSONIT00000024066	96	117	145	-13.14	109	117	-20.7	-8.38132	1.21355e-06	2.04994	3.9119e-17	Negative	Refed|Control	3'UTR	elongation factor Ts, mitochondrial
hsa-miR-370-3p	ENSONIT00000077753	1985	2006	140	-20.21	1999	2006	-19.2	-7.00858	0.00115656	2.4484	8.22406e-08	Negative	Refed|Control	lncRNA	0
hsa-miR-370-3p	ENSONIT00000077753	2665	2687	148	-23.9	2680	2687	-24.8	-7.00858	0.00115656	2.4484	8.22406e-08	Negative	Refed|Control	lncRNA	0
hsa-miR-433-3p	ENSONIT00000073364	143	164	145	-13.14	156	164	-20.7	-8.38132	1.21355e-06	2.04344	8.22406e-08	Negative	Refed|Control	3'UTR	elongation factor Ts, mitochondrial
hsa-miR-935	ENSONIT00000050010	297	318	146	-11.12	311	318	-10.3	-7.55622	0.00594185	2.26473	0.00057057	Negative	Refed|Control	3'UTR	0
hsa-miR-495-3p	ENSONIT00000004877	171	191	147	-11.06	184	191	-12.9	-6.96977	0.00017107	2.45129	3.84139e-05	Negative	Refed|Control	3'UTR	cAMP-specific 3',5'-cyclic phosphodiesterase 4C
hsa-miR-338-5p	ENSONIT00000010350	73	94	140	-17.69	86	94	-18.2	-6.49983	0.00010206	2.62651	0.000747033	Negative	Refed|Control	3'UTR	low density lipoprotein receptor
hsa-miR-382-5p	ENSONIT00000056826	693	715	147	-11.9	707	715	-15.9	-8.39075	4.76926e-08	2.0345	0.01654	Negative	Refed|Control	3'UTR	protein phosphatase 1 regulatory subunit 13B
hsa-miR-495-3p	ENSONIT00000077753	4329	4351	148	-17.29	4343	4351	-19.2	-6.96977	0.00017107	2.4484	8.22406e-08	Negative	Refed|Control	lncRNA	0
hsa-miR-323a-3p	ENSONIT00000074912	248	266	149	-13.93	258	266	-10.2	-7.92614	0.00445621	2.14696	3.15037e-05	Negative	Refed|Control	3'UTR	four and a half LIM domains 2
hsa-miR-370-3p	ENSONIT00000040742	1757	1778	140	-17.66	1771	1778	-18.27	-7.00858	0.00115656	2.42738	2.64525e-07	Negative	Refed|Control	lncRNA	0
hsa-miR-370-3p	ENSONIT00000040742	2435	2457	148	-23.13	2450	2457	-23.31	-7.00858	0.00115656	2.42738	2.64525e-07	Negative	Refed|Control	lncRNA	0
hsa-miR-495-3p	ENSONIT00000070048	272	293	145	-10.15	285	293	-13.66	-6.96977	0.00017107	2.43135	0.00380829	Negative	Refed|Control	3'UTR	hephaestin-like protein 1
hsa-miR-382-5p	ENSONIT00000076272	195	216	140	-11	208	216	-15.38	-8.39075	4.76926e-08	2.01783	0.00251908	Negative	Refed|Control	3'UTR	intersectin 1
hsa-miR-382-5p	ENSONIT00000090747	136	158	146	-14.84	150	158	-16.5	-8.39075	4.76926e-08	2.01684	0.0220669	Negative	Refed|Control	3'UTR	solute carrier family 9 member A8
hsa-miR-495-3p	ENSONIT00000040742	4098	4120	141	-14.86	4112	4120	-15.4	-6.96977	0.00017107	2.42738	2.64525e-07	Negative	Refed|Control	lncRNA	0
hsa-miR-382-5p	ENSONIT00000093449	893	917	151	-15.62	910	917	-15.6	-8.39075	4.76926e-08	2.0144	1.62477e-09	Negative	Refed|Control	3'UTR	methionine adenosyltransferase I, alpha
hsa-miR-330-5p	ENSONIT00000046576	725	747	141	-19.49	740	747	-19	-5.96473	0.000569738	2.8276	0.000159833	Negative	Refed|Control	3'UTR	sarcoplasmic/endoplasmic reticulum calcium ATPase 2
hsa-miR-382-5p	ENSONIT00000088351	1037	1058	151	-13.39	1050	1058	-13.42	-8.39075	4.76926e-08	2.00671	0.0228398	Negative	Refed|Control	3'UTR	melanotransferrin
hsa-miR-411-5p	ENSONIT00000034013	962	982	154	-18.6	974	982	-15.7	-6.63483	4.8183e-06	2.53452	0.00127117	Negative	Refed|Control	3'UTR	mitochondrial import inner membrane translocase subunit TIM44
hsa-miR-320c	ENSONIT00000083566	377	395	144	-12.08	388	395	-13.7	-4.69274	0.0213514	3.57482	2.80004e-06	Negative	Refed|Control	3'UTR	LIM and senescent cell antigen-like-containing domain protein 1
hsa-let-7d-5p	ENSONIT00000071048	50	70	142	-19.3	63	70	-20.57	-6.39539	5.02708e-06	2.61492	0.00135262	Negative	Refed|Control	3'UTR	casein kinase 2, alpha prime polypeptide a
hsa-miR-338-5p	ENSONIT00000054450	76	100	150	-13.97	92	100	-14.4	-6.49983	0.00010206	2.56951	5.37637e-05	Negative	Refed|Control	3'UTR	fatty acid desaturase 2
hsa-miR-652-3p	ENSONIT00000010350	938	958	142	-13.59	951	958	-20.1	-6.35574	4.8183e-06	2.62651	0.000747033	Negative	Refed|Control	3'UTR	low density lipoprotein receptor
hsa-miR-760	ENSONIT00000035520	167	186	148	-21.82	178	186	-22.8	-7.93508	0.00010206	2.10371	0.00924818	Negative	Refed|Control	3'UTR	lanosterol synthase
hsa-miR-135b-5p	ENSONIT00000077753	4262	4284	141	-18.59	4276	4284	-17.9	-6.77507	0.00017107	2.4484	8.22406e-08	Negative	Refed|Control	lncRNA	0
hsa-miR-30c-2-3p	ENSONIT00000083566	327	348	140	-17.01	341	348	-17.2	-4.64016	0.0221429	3.57482	2.80004e-06	Negative	Refed|Control	3'UTR	LIM and senescent cell antigen-like-containing domain protein 1
hsa-miR-136-5p	ENSONIT00000046576	1922	1944	140	-13.4	1936	1944	-12	-5.8616	0.00684196	2.8276	0.000159833	Negative	Refed|Control	3'UTR	sarcoplasmic/endoplasmic reticulum calcium ATPase 2
hsa-miR-379-3p	TCONSR_00153648	223	244	140	-10.98	237	244	-10.3	-8.19553	0.0031237	2.01973	0.0128027	Negative	Refed|Control	lncRNA	N/A
hsa-miR-379-3p	TCONSR_00153648	376	398	155	-13.29	390	398	-11.2	-8.19553	0.0031237	2.01973	0.0128027	Negative	Refed|Control	lncRNA	N/A
hsa-miR-652-3p	ENSONIT00000004454	424	445	142	-18.24	438	445	-19.6	-6.35574	4.8183e-06	2.60044	1.76919e-16	Negative	Refed|Control	3'UTR	V-type proton ATPase 116 kDa subunit a
hsa-miR-380-5p	ENSONIT00000062752	597	618	147	-19.26	611	618	-15.4	-6.7649	0.0240502	2.43786	2.56342e-05	Negative	Refed|Control	3'UTR	low-density lipoprotein receptor
hsa-miR-149-5p	ENSONIT00000071048	185	207	147	-23.46	199	207	-22.03	-6.30025	0.000301266	2.61492	0.00135262	Negative	Refed|Control	3'UTR	casein kinase 2, alpha prime polypeptide a
hsa-miR-338-5p	ENSONIT00000034013	2106	2128	151	-20.05	2121	2128	-18.5	-6.49983	0.00010206	2.53452	0.00127117	Negative	Refed|Control	3'UTR	mitochondrial import inner membrane translocase subunit TIM44
hsa-miR-421	ENSONIT00000083566	390	412	140	-11.38	405	412	-13.15	-4.58718	0.0489164	3.57482	2.80004e-06	Negative	Refed|Control	3'UTR	LIM and senescent cell antigen-like-containing domain protein 1
hsa-miR-421	ENSONIT00000012773	176	199	155	-18.45	192	199	-14.4	-4.58718	0.0489164	3.57012	1.11903e-08	Negative	Refed|Control	3'UTR	transmembrane 6 superfamily member 2
hsa-miR-379-5p	ENSONIT00000088998	1327	1349	146	-14.81	1342	1349	-14.1	-7.8487	3.68575e-07	2.05821	0.0154527	Negative	Refed|Control	3'UTR	growth/differentiation factor 6-A
hsa-miR-323a-3p	ENSONIT00000056826	570	590	152	-10.07	582	590	-11.1	-7.92614	0.00445621	2.0345	0.01654	Negative	Refed|Control	3'UTR	protein phosphatase 1 regulatory subunit 13B
hsa-miR-652-3p	ENSONIT00000034013	2079	2099	147	-21.01	2091	2099	-20.1	-6.35574	4.8183e-06	2.53452	0.00127117	Negative	Refed|Control	3'UTR	mitochondrial import inner membrane translocase subunit TIM44
hsa-miR-136-5p	ENSONIT00000003249	223	245	147	-16.39	237	245	-14.3	-5.8616	0.00684196	2.74319	0.000265936	Negative	Refed|Control	3'UTR	desmin
hsa-miR-338-5p	ENSONIT00000001675	30	54	148	-22	47	54	-20.3	-6.49983	0.00010206	2.47179	1.05827e-09	Negative	Refed|Control	3'UTR	fatty acid-binding protein, brain
hsa-miR-369-3p	ENSONIT00000073641	240	261	154	-13.34	254	261	-11	-6.96554	0.0193501	2.30183	0.00178745	Negative	Refed|Control	3'UTR	endoplasmic reticulum aminopeptidase 1
hsa-miR-135b-5p	ENSONIT00000022100	499	521	150	-14.5	513	521	-12.3	-6.77507	0.00017107	2.36187	0.0020646	Negative	Refed|Control	3'UTR	dickkopf WNT signaling pathway inhibitor 2
hsa-miR-877-5p	ENSONIT00000082141	20	39	151	-30.19	31	39	-27.8	-5.60813	0.00292861	2.8519	7.03175e-05	Negative	Refed|Control	3'UTR	dnaJ homolog subfamily A member 3, mitochondrial
hsa-miR-323a-3p	ENSONIT00000088351	757	777	143	-19.47	769	777	-18	-7.92614	0.00445621	2.00671	0.0228398	Negative	Refed|Control	3'UTR	melanotransferrin
hsa-miR-495-3p	ENSONIT00000051221	681	702	145	-11.06	690	698	-11.8	-6.96977	0.00017107	2.28114	0.00644032	Negative	Refed|Control	3'UTR	chondroitin sulfate N-acetylgalactosaminyltransferase 2
hsa-miR-495-3p	ENSONIT00000051221	681	702	145	-11.06	694	702	-16.1	-6.96977	0.00017107	2.28114	0.00644032	Negative	Refed|Control	3'UTR	chondroitin sulfate N-acetylgalactosaminyltransferase 2
hsa-miR-495-3p	ENSONIT00000051221	681	702	145	-11.06	686	694	-17.7	-6.96977	0.00017107	2.28114	0.00644032	Negative	Refed|Control	3'UTR	chondroitin sulfate N-acetylgalactosaminyltransferase 2
hsa-miR-495-3p	ENSONIT00000051221	673	694	144	-18.41	686	694	-17.7	-6.96977	0.00017107	2.28114	0.00644032	Negative	Refed|Control	3'UTR	chondroitin sulfate N-acetylgalactosaminyltransferase 2
hsa-miR-369-3p	ENSONIT00000051221	868	887	157	-13.78	880	887	-12.5	-6.96554	0.0193501	2.28114	0.00644032	Negative	Refed|Control	3'UTR	chondroitin sulfate N-acetylgalactosaminyltransferase 2
hsa-miR-328-3p	ENSONIT00000082141	125	146	148	-20.72	139	146	-19.4	-5.56881	0.000470356	2.8519	7.03175e-05	Negative	Refed|Control	3'UTR	dnaJ homolog subfamily A member 3, mitochondrial
hsa-miR-136-5p	ENSONIT00000017570	761	783	148	-15.21	775	783	-14.62	-5.8616	0.00684196	2.7088	9.35711e-07	Negative	Refed|Control	3'UTR	proline dehydrogenase 1, mitochondrial
hsa-miR-433-5p	ENSONIT00000034013	1010	1032	140	-21.28	1024	1032	-18.6	-6.25204	0.0382674	2.53452	0.00127117	Negative	Refed|Control	3'UTR	mitochondrial import inner membrane translocase subunit TIM44
hsa-miR-495-3p	ENSONIT00000050010	2337	2358	150	-14.7	2350	2358	-14	-6.96977	0.00017107	2.26473	0.00057057	Negative	Refed|Control	3'UTR	0
hsa-miR-495-3p	ENSONIT00000050010	2216	2236	151	-18.24	2228	2236	-20.2	-6.96977	0.00017107	2.26473	0.00057057	Negative	Refed|Control	3'UTR	0
hsa-miR-877-5p	ENSONIT00000010314	16	36	141	-12.28	29	36	-11.93	-5.60813	0.00292861	2.80893	1.5676e-05	Negative	Refed|Control	3'UTR	Oreochromis niloticus retbindin (rtbdn), mRNA.
hsa-miR-877-5p	ENSONIT00000010314	73	92	153	-18.74	84	92	-19.29	-5.60813	0.00292861	2.80893	1.5676e-05	Negative	Refed|Control	3'UTR	Oreochromis niloticus retbindin (rtbdn), mRNA.
hsa-miR-342-3p	ENSONIT00000002410	1356	1378	147	-22.16	1372	1380	-15.9	-6.31625	2.0106e-05	2.49398	0.00153132	Negative	Refed|Control	3'UTR	acetyl-CoA carboxylase
hsa-miR-342-3p	ENSONIT00000002410	1356	1378	147	-22.16	1370	1378	-21.3	-6.31625	2.0106e-05	2.49398	0.00153132	Negative	Refed|Control	3'UTR	acetyl-CoA carboxylase
hsa-miR-149-5p	ENSONIT00000002410	75	94	157	-22.91	86	94	-23.5	-6.30025	0.000301266	2.49398	0.00153132	Negative	Refed|Control	3'UTR	acetyl-CoA carboxylase
hsa-miR-409-3p	ENSONIT00000051221	833	856	140	-15.14	848	856	-15.92	-6.87545	0.000872904	2.28114	0.00644032	Negative	Refed|Control	3'UTR	chondroitin sulfate N-acetylgalactosaminyltransferase 2
hsa-miR-495-3p	ENSONIT00000045165	85	106	152	-11.77	99	106	-10.1	-6.96977	0.00017107	2.24943	0.0031601	Negative	Refed|Control	3'UTR	phosphoribosyl pyrophosphate synthetase associated protein 1
hsa-miR-411-3p	ENSONIT00000051221	257	281	158	-14.67	273	281	-14.34	-6.82723	0.00183858	2.28114	0.00644032	Negative	Refed|Control	3'UTR	chondroitin sulfate N-acetylgalactosaminyltransferase 2
hsa-miR-136-5p	ENSONIT00000021872	374	395	150	-15.04	388	395	-16	-5.8616	0.00684196	2.65424	8.90674e-11	Negative	Refed|Control	3'UTR	sarcolemma associated protein b
hsa-miR-139-3p	ENSONIT00000082141	16	35	144	-21.2	28	35	-19.61	-5.45169	0.0015528	2.8519	7.03175e-05	Negative	Refed|Control	3'UTR	dnaJ homolog subfamily A member 3, mitochondrial
hsa-miR-34b-3p	ENSONIT00000062752	686	707	140	-13.81	700	707	-10.1	-6.37662	0.00180863	2.43786	2.56342e-05	Negative	Refed|Control	3'UTR	low-density lipoprotein receptor
hsa-miR-342-3p	ENSONIT00000077753	696	718	142	-17.4	711	718	-13.16	-6.31625	2.0106e-05	2.4484	8.22406e-08	Negative	Refed|Control	lncRNA	0
hsa-miR-149-5p	ENSONIT00000004877	46	67	143	-27.13	60	67	-23.65	-6.30025	0.000301266	2.45129	3.84139e-05	Negative	Refed|Control	3'UTR	cAMP-specific 3',5'-cyclic phosphodiesterase 4C
hsa-miR-421	ENSONIT00000042102	170	191	149	-13.47	183	191	-17.6	-4.58718	0.0489164	3.36455	1.08714e-06	Negative	Refed|Control	3'UTR	adenosine deaminase-like
hsa-miR-935	ENSONIT00000056826	360	384	149	-14.93	377	384	-15.5	-7.55622	0.00594185	2.0345	0.01654	Negative	Refed|Control	3'UTR	protein phosphatase 1 regulatory subunit 13B
hsa-miR-411-3p	ENSONIT00000045165	133	156	160	-17.32	148	156	-15	-6.82723	0.00183858	2.24943	0.0031601	Negative	Refed|Control	3'UTR	phosphoribosyl pyrophosphate synthetase associated protein 1
hsa-miR-338-5p	ENSONIT00000022100	1374	1393	152	-10.42	1386	1393	-11.4	-6.49983	0.00010206	2.36187	0.0020646	Negative	Refed|Control	3'UTR	dickkopf WNT signaling pathway inhibitor 2
hsa-miR-342-3p	ENSONIT00000040742	81	103	142	-17.82	96	103	-15.31	-6.31625	2.0106e-05	2.42738	2.64525e-07	Negative	Refed|Control	lncRNA	0
hsa-miR-342-3p	ENSONIT00000040742	478	500	164	-28.02	493	500	-25	-6.31625	2.0106e-05	2.42738	2.64525e-07	Negative	Refed|Control	lncRNA	0
hsa-miR-328-3p	ENSONIT00000049514	199	219	145	-22.51	212	219	-23.42	-5.56881	0.000470356	2.75043	0.00033866	Negative	Refed|Control	3'UTR	procollagen galactosyltransferase 2
hsa-miR-495-3p	ENSONIT00000016474	549	570	156	-11.88	553	559	-10	-6.96977	0.00017107	2.19295	7.91706e-13	Negative	Refed|Control	3'UTR	purine nucleoside phosphorylase
hsa-miR-495-3p	ENSONIT00000016474	549	570	156	-11.88	562	570	-13.1	-6.96977	0.00017107	2.19295	7.91706e-13	Negative	Refed|Control	3'UTR	purine nucleoside phosphorylase
hsa-miR-369-3p	ENSONIT00000075907	1996	2016	147	-10.95	2008	2016	-10.7	-6.96554	0.0193501	2.19096	0.0105645	Negative	Refed|Control	3'UTR	0
hsa-miR-324-5p	ENSONIT00000041971	1387	1406	143	-23.44	1398	1406	-23.4	-7.23548	0.0120836	2.10852	0.000705855	Negative	Refed|Control	lncRNA	0
hsa-miR-340-5p	TCONSR_00136547	73	93	149	-10.97	85	93	-10.37	-4.54125	0.0280539	3.33366	1.18205e-06	Negative	Refed|Control	lncRNA	N/A
hsa-miR-330-5p	ENSONIT00000034013	147	168	140	-19.24	161	168	-13.7	-5.96473	0.000569738	2.53452	0.00127117	Negative	Refed|Control	3'UTR	mitochondrial import inner membrane translocase subunit TIM44
hsa-miR-370-3p	TCONSR_00065706	3250	3272	142	-16.81	3265	3272	-20.4	-7.00858	0.00115656	2.1538	5.55635e-05	Negative	Refed|Control	lncRNA	N/A
hsa-miR-409-3p	ENSONIT00000075907	1803	1824	148	-11.88	1816	1824	-12.6	-6.87545	0.000872904	2.19096	0.0105645	Negative	Refed|Control	3'UTR	0
hsa-miR-409-3p	ENSONIT00000075907	2553	2575	143	-13.09	2567	2575	-12.71	-6.87545	0.000872904	2.19096	0.0105645	Negative	Refed|Control	3'UTR	0
hsa-miR-370-3p	ENSONIT00000045384	286	307	140	-22.51	300	307	-18.5	-7.00858	0.00115656	2.1433	0.00816462	Negative	Refed|Control	3'UTR	TGF-beta activated kinase 1 (MAP3K7) binding protein 3
hsa-miR-495-3p	ENSONIT00000013637	154	175	159	-15.1	167	175	-14.6	-6.96977	0.00017107	2.15443	0.00384994	Negative	Refed|Control	3'UTR	4-hydroxyphenylpyruvate dioxygenase
hsa-miR-495-3p	TCONSR_00065706	3214	3236	154	-11.07	3224	3232	-12.1	-6.96977	0.00017107	2.1538	5.55635e-05	Negative	Refed|Control	lncRNA	N/A
hsa-miR-495-3p	TCONSR_00065706	3214	3236	154	-11.07	3228	3236	-13.1	-6.96977	0.00017107	2.1538	5.55635e-05	Negative	Refed|Control	lncRNA	N/A
hsa-miR-369-3p	TCONSR_00065706	3998	4020	141	-15.32	4012	4020	-13.5	-6.96554	0.0193501	2.1538	5.55635e-05	Negative	Refed|Control	lncRNA	N/A
hsa-miR-411-3p	ENSONIT00000075907	1849	1869	147	-11	1861	1869	-11.74	-6.82723	0.00183858	2.19096	0.0105645	Negative	Refed|Control	3'UTR	0
hsa-miR-185-5p	ENSONIT00000083566	1	23	146	-15.29	16	23	-13.4	-4.1711	0.0132448	3.57482	2.80004e-06	Negative	Refed|Control	3'UTR	LIM and senescent cell antigen-like-containing domain protein 1
hsa-miR-324-5p	ENSONIT00000088998	138	158	143	-16.85	151	158	-22.63	-7.23548	0.0120836	2.05821	0.0154527	Negative	Refed|Control	3'UTR	growth/differentiation factor 6-A
hsa-miR-136-5p	ENSONIT00000034013	532	552	150	-17.01	545	552	-15.7	-5.8616	0.00684196	2.53452	0.00127117	Negative	Refed|Control	3'UTR	mitochondrial import inner membrane translocase subunit TIM44
hsa-miR-380-5p	ENSONIT00000075907	2428	2451	140	-15.01	2444	2451	-12.6	-6.7649	0.0240502	2.19096	0.0105645	Negative	Refed|Control	3'UTR	0
hsa-miR-409-3p	TCONSR_00065706	1520	1541	143	-15.9	1533	1541	-14.1	-6.87545	0.000872904	2.1538	5.55635e-05	Negative	Refed|Control	lncRNA	N/A
hsa-miR-370-3p	ENSONIT00000041971	52	73	152	-17.66	66	73	-19.8	-7.00858	0.00115656	2.10852	0.000705855	Negative	Refed|Control	lncRNA	0
hsa-miR-495-3p	ENSONIT00000079798	57	77	156	-13.59	69	77	-13.2	-6.96977	0.00017107	2.11754	0.00185054	Negative	Refed|Control	3'UTR	SWI/SNF related, matrix associated, actin dependent regulator of chromatin, subfamily a, member 5
hsa-let-7d-5p	ENSONIT00000052875	334	356	155	-21.77	348	356	-20.7	-6.39539	5.02708e-06	2.30212	0.00617929	Negative	Refed|Control	3'UTR	EGF domain specific O-linked N-acetylglucosamine transferase
hsa-miR-369-3p	ENSONIT00000041971	765	785	142	-12.9	777	785	-13.92	-6.96554	0.0193501	2.10852	0.000705855	Negative	Refed|Control	lncRNA	0
hsa-miR-495-3p	ENSONIT00000024909	325	346	155	-11.31	338	346	-13.1	-6.96977	0.00017107	2.10411	0.00232038	Negative	Refed|Control	3'UTR	brevican core protein
hsa-miR-411-3p	ENSONIT00000074912	6	27	156	-17.06	20	27	-14.8	-6.82723	0.00183858	2.14696	3.15037e-05	Negative	Refed|Control	3'UTR	four and a half LIM domains 2
hsa-miR-320b	ENSONIT00000083566	375	395	145	-12.08	388	395	-16.7	-4.09871	0.0489164	3.57482	2.80004e-06	Negative	Refed|Control	3'UTR	LIM and senescent cell antigen-like-containing domain protein 1
hsa-miR-668-3p	ENSONIT00000050010	2460	2483	142	-26.4	2476	2483	-24.3	-6.46449	0.000159065	2.26473	0.00057057	Negative	Refed|Control	3'UTR	0
hsa-miR-495-3p	ENSONIT00000044546	518	539	153	-11.12	531	539	-11.15	-6.96977	0.00017107	2.09844	0.00241652	Negative	Refed|Control	3'UTR	ras-related protein Rab-3A
hsa-miR-495-3p	ENSONIT00000044546	73	94	148	-11.16	86	94	-11.8	-6.96977	0.00017107	2.09844	0.00241652	Negative	Refed|Control	3'UTR	ras-related protein Rab-3A
hsa-miR-326	ENSONIT00000034013	149	168	140	-18.62	161	168	-14	-5.76435	0.0157854	2.53452	0.00127117	Negative	Refed|Control	3'UTR	mitochondrial import inner membrane translocase subunit TIM44
hsa-miR-411-5p	ENSONIT00000075907	530	550	141	-12.97	543	550	-16.1	-6.63483	4.8183e-06	2.19096	0.0105645	Negative	Refed|Control	3'UTR	0
hsa-miR-338-5p	ENSONIT00000066636	172	195	147	-16.37	189	195	-15.3	-6.49983	0.00010206	2.23548	0.0019625	Negative	Refed|Control	3'UTR	protein Wnt-5a
hsa-miR-187-3p	ENSONIT00000052871	24	44	140	-21.48	38	44	-20.3	-4.28339	0.0116748	3.38563	1.21476e-08	Negative	Refed|Control	3'UTR	EYA transcriptional coactivator and phosphatase 4
hsa-miR-330-5p	ENSONIT00000040742	2231	2253	142	-17.89	2246	2253	-21.05	-5.96473	0.000569738	2.42738	2.64525e-07	Negative	Refed|Control	lncRNA	0
hsa-miR-495-3p	ENSONIT00000063841	218	241	154	-13.06	233	241	-12	-6.96977	0.00017107	2.07362	0.00716334	Negative	Refed|Control	3'UTR	proline dehydrogenase 1, mitochondrial
hsa-miR-135b-5p	ENSONIT00000001445	200	222	149	-15.22	215	222	-17.5	-6.77507	0.00017107	2.13298	1.53949e-12	Negative	Refed|Control	3'UTR	zgc:65997
hsa-miR-411-3p	ENSONIT00000041971	1313	1337	141	-15.88	1330	1337	-14.3	-6.82723	0.00183858	2.10852	0.000705855	Negative	Refed|Control	lncRNA	0
hsa-miR-433-5p	ENSONIT00000073641	1233	1252	140	-17.6	1245	1252	-15.5	-6.25204	0.0382674	2.30183	0.00178745	Negative	Refed|Control	3'UTR	endoplasmic reticulum aminopeptidase 1
hsa-miR-543	ENSONIT00000051544	127	148	154	-15.27	141	148	-12.9	-4.93382	0.0308287	2.9146	1.2927e-08	Negative	Refed|Control	3'UTR	sestrin-1
hsa-miR-543	ENSONIT00000051544	374	396	155	-17.25	389	396	-14.03	-4.93382	0.0308287	2.9146	1.2927e-08	Negative	Refed|Control	3'UTR	sestrin-1
hsa-miR-543	ENSONIT00000051544	189	210	160	-16.94	203	210	-17.2	-4.93382	0.0308287	2.9146	1.2927e-08	Negative	Refed|Control	3'UTR	sestrin-1
hsa-miR-149-5p	ENSONIT00000051221	624	645	146	-21.86	637	645	-21.8	-6.30025	0.000301266	2.28114	0.00644032	Negative	Refed|Control	3'UTR	chondroitin sulfate N-acetylgalactosaminyltransferase 2
hsa-miR-342-3p	ENSONIT00000050010	1741	1763	140	-16.75	1755	1763	-20.15	-6.31625	2.0106e-05	2.26473	0.00057057	Negative	Refed|Control	3'UTR	0
hsa-miR-135b-5p	ENSONIT00000041971	1863	1885	157	-14.91	1878	1885	-11.9	-6.77507	0.00017107	2.10852	0.000705855	Negative	Refed|Control	lncRNA	0
hsa-miR-135b-5p	ENSONIT00000041971	1481	1501	144	-14.35	1493	1501	-15.4	-6.77507	0.00017107	2.10852	0.000705855	Negative	Refed|Control	lncRNA	0
hsa-miR-877-5p	ENSONIT00000025004	249	268	146	-17.11	261	268	-15.51	-5.60813	0.00292861	2.54661	0.00138077	Negative	Refed|Control	3'UTR	crystallin, mu
hsa-miR-380-5p	ENSONIT00000024909	337	358	148	-16.87	350	358	-16.7	-6.7649	0.0240502	2.10411	0.00232038	Negative	Refed|Control	3'UTR	brevican core protein
hsa-miR-338-5p	ENSONIT00000002942	386	408	153	-11.22	401	408	-10.25	-6.49983	0.00010206	2.18955	0.00524413	Negative	Refed|Control	3'UTR	C-C motif chemokine 17
hsa-miR-433-5p	ENSONIT00000050010	481	504	155	-17.2	497	504	-17.76	-6.25204	0.0382674	2.26473	0.00057057	Negative	Refed|Control	3'UTR	0
hsa-miR-495-3p	TCONSR_00153648	369	394	150	-13.3	386	394	-14.8	-6.96977	0.00017107	2.01973	0.0128027	Negative	Refed|Control	lncRNA	N/A
hsa-miR-409-3p	ENSONIT00000000913	283	305	140	-11.28	297	305	-11.4	-6.87545	0.000872904	2.04217	0.0109777	Negative	Refed|Control	3'UTR	chromogranin A
hsa-miR-495-3p	ENSONIT00000093449	419	441	152	-14.19	433	441	-14.07	-6.96977	0.00017107	2.0144	1.62477e-09	Negative	Refed|Control	3'UTR	methionine adenosyltransferase I, alpha
hsa-miR-154-5p	ENSONIT00000005023	77	98	144	-18.34	90	98	-18	-5.7896	0.000375149	2.42313	0.00175892	Negative	Refed|Control	3'UTR	neurofilament medium
hsa-let-7d-5p	ENSONIT00000075907	2228	2249	140	-21.63	2242	2249	-19	-6.39539	5.02708e-06	2.19096	0.0105645	Negative	Refed|Control	3'UTR	0
oni-miR-4585	ENSONIT00000090668	237	259	147	-21.19	251	259	-20.5	3.815	0.0335602	-3.67178	7.627e-07	Negative	Refed|Control	3'UTR	pyruvate dehydrogenase (acetyl-transferring) kinase isozyme 2, mitochondrial
hsa-miR-338-5p	TCONSR_00065706	378	399	140	-16.16	392	399	-12.8	-6.49983	0.00010206	2.1538	5.55635e-05	Negative	Refed|Control	lncRNA	N/A
hsa-miR-495-3p	ENSONIT00000088351	1100	1122	153	-14.25	1111	1118	-11.4	-6.96977	0.00017107	2.00671	0.0228398	Negative	Refed|Control	3'UTR	melanotransferrin
hsa-miR-495-3p	ENSONIT00000088351	1100	1122	153	-14.25	1114	1122	-13.8	-6.96977	0.00017107	2.00671	0.0228398	Negative	Refed|Control	3'UTR	melanotransferrin
hsa-miR-320c	ENSONIT00000009201	18	37	146	-20.01	30	37	-19	-4.69274	0.0213514	2.97967	1.23495e-07	Negative	Refed|Control	3'UTR	fatty acid synthase
hsa-miR-744-5p	ENSONIT00000077753	1304	1324	142	-21.21	1317	1324	-22.19	-5.70869	0.000269804	2.4484	8.22406e-08	Negative	Refed|Control	lncRNA	0
hsa-miR-744-5p	ENSONIT00000077753	1444	1465	162	-24.71	1458	1465	-24.7	-5.70869	0.000269804	2.4484	8.22406e-08	Negative	Refed|Control	lncRNA	0
hsa-miR-433-5p	ENSONIT00000066636	1104	1126	140	-17.82	1118	1126	-16.2	-6.25204	0.0382674	2.23548	0.0019625	Negative	Refed|Control	3'UTR	protein Wnt-5a
oni-miR-29d	ENSONIT00000079833	909	932	150	-17.01	925	932	-16.66	3.33436	4.85611e-06	-4.1795	5.55218e-22	Negative	Refed|Control	3'UTR	0
hsa-miR-409-3p	TCONSR_00153648	988	1009	153	-10.69	1001	1009	-15.05	-6.87545	0.000872904	2.01973	0.0128027	Negative	Refed|Control	lncRNA	N/A
hsa-miR-744-5p	ENSONIT00000040742	1218	1239	156	-23.46	1232	1239	-24.2	-5.70869	0.000269804	2.42738	2.64525e-07	Negative	Refed|Control	lncRNA	0
hsa-miR-744-5p	ENSONIT00000040742	1245	1266	159	-29.62	1259	1266	-31.4	-5.70869	0.000269804	2.42738	2.64525e-07	Negative	Refed|Control	lncRNA	0
hsa-miR-136-5p	ENSONIT00000022100	1033	1055	155	-14.68	1047	1055	-13.9	-5.8616	0.00684196	2.36187	0.0020646	Negative	Refed|Control	3'UTR	dickkopf WNT signaling pathway inhibitor 2
hsa-miR-342-3p	ENSONIT00000075907	1556	1578	156	-25.04	1570	1578	-23	-6.31625	2.0106e-05	2.19096	0.0105645	Negative	Refed|Control	3'UTR	0
hsa-miR-139-3p	ENSONIT00000034013	339	361	142	-22.85	353	361	-25.4	-5.45169	0.0015528	2.53452	0.00127117	Negative	Refed|Control	3'UTR	mitochondrial import inner membrane translocase subunit TIM44
hsa-miR-411-3p	TCONSR_00153648	223	244	144	-11.66	237	244	-10.3	-6.82723	0.00183858	2.01973	0.0128027	Negative	Refed|Control	lncRNA	N/A
hsa-miR-411-3p	TCONSR_00153648	376	398	155	-12.61	390	398	-10.5	-6.82723	0.00183858	2.01973	0.0128027	Negative	Refed|Control	lncRNA	N/A
hsa-miR-326	ENSONIT00000077645	9	28	146	-24.94	20	28	-27.7	-5.76435	0.0157854	2.3868	0.00460773	Negative	Refed|Control	3'UTR	uncharacterized LOC102079641
oni-miR-135c	ENSONIT00000042102	4	26	152	-17.58	18	26	-16.7	-4.06912	0.0399211	3.36455	1.08714e-06	Negative	Refed|Control	3'UTR	adenosine deaminase-like
hsa-miR-328-3p	ENSONIT00000004877	45	66	164	-29.15	58	66	-24.35	-5.56881	0.000470356	2.45129	3.84139e-05	Negative	Refed|Control	3'UTR	cAMP-specific 3',5'-cyclic phosphodiesterase 4C
hsa-let-7d-5p	ENSONIT00000001445	143	164	152	-16.96	156	164	-19.4	-6.39539	5.02708e-06	2.13298	1.53949e-12	Negative	Refed|Control	3'UTR	zgc:65997
hsa-miR-328-3p	ENSONIT00000077753	2125	2146	146	-20.16	2138	2146	-24.8	-5.56881	0.000470356	2.4484	8.22406e-08	Negative	Refed|Control	lncRNA	0
hsa-miR-668-3p	ENSONIT00000041971	1556	1578	140	-17.33	1571	1578	-20.85	-6.46449	0.000159065	2.10852	0.000705855	Negative	Refed|Control	lncRNA	0
hsa-miR-410-3p	ENSONIT00000066636	793	813	149	-11.19	806	813	-13.55	-6.07322	0.000354354	2.23548	0.0019625	Negative	Refed|Control	3'UTR	protein Wnt-5a
hsa-miR-340-3p	ENSONIT00000044004	67	88	143	-20.15	81	88	-17.9	-4.64609	0.0139178	2.9199	2.15034e-06	Negative	Refed|Control	3'UTR	reticulon-1-A
hsa-miR-328-3p	ENSONIT00000040742	1897	1918	146	-20.16	1910	1918	-24.8	-5.56881	0.000470356	2.42738	2.64525e-07	Negative	Refed|Control	lncRNA	0
hsa-miR-328-3p	ENSONIT00000040742	1921	1941	145	-24.57	1933	1941	-26.97	-5.56881	0.000470356	2.42738	2.64525e-07	Negative	Refed|Control	lncRNA	0
hsa-miR-330-5p	ENSONIT00000050010	455	477	143	-21.81	469	477	-19.1	-5.96473	0.000569738	2.26473	0.00057057	Negative	Refed|Control	3'UTR	0
hsa-miR-330-5p	ENSONIT00000050010	728	747	149	-20.95	740	747	-20	-5.96473	0.000569738	2.26473	0.00057057	Negative	Refed|Control	3'UTR	0
hsa-miR-136-5p	ENSONIT00000056443	322	344	142	-14.62	338	344	-16.5	-5.8616	0.00684196	2.30087	1.41529e-08	Negative	Refed|Control	3'UTR	complement factor properdin
hsa-let-7d-5p	ENSONIT00000041971	1169	1190	153	-25.88	1183	1190	-22.3	-6.39539	5.02708e-06	2.10852	0.000705855	Negative	Refed|Control	lncRNA	0
hsa-miR-433-5p	TCONSR_00065706	2887	2911	142	-21.35	2903	2911	-17.9	-6.25204	0.0382674	2.1538	5.55635e-05	Negative	Refed|Control	lncRNA	N/A
hsa-miR-30c-1-3p	ENSONIT00000018190	39	61	141	-21.39	53	61	-21.2	-5.36729	0.0108203	2.50864	0.000352753	Negative	Refed|Control	3'UTR	lipocalin
hsa-miR-342-5p	ENSONIT00000081097	366	386	147	-22.13	378	386	-21.8	-4.85107	0.0308287	2.76072	4.13435e-07	Negative	Refed|Control	3'UTR	stearoyl-CoA desaturase (delta-9-desaturase)
hsa-miR-139-3p	ENSONIT00000077753	9	31	142	-20.3	24	31	-21.13	-5.45169	0.0015528	2.4484	8.22406e-08	Negative	Refed|Control	lncRNA	0
hsa-miR-668-3p	ENSONIT00000088998	388	410	146	-27.77	403	410	-23.9	-6.46449	0.000159065	2.05821	0.0154527	Negative	Refed|Control	3'UTR	growth/differentiation factor 6-A
hsa-miR-411-5p	ENSONIT00000086215	109	130	146	-14.85	123	130	-13.7	-6.63483	4.8183e-06	2.00505	0.0207297	Negative	Refed|Control	3'UTR	protein phosphatase 2 regulatory subunit Bdelta
hsa-miR-136-5p	ENSONIT00000050010	692	714	146	-18.45	708	714	-17.2	-5.8616	0.00684196	2.26473	0.00057057	Negative	Refed|Control	3'UTR	0
hsa-miR-744-5p	ENSONIT00000090608	8	29	140	-25.31	21	29	-24.9	-5.70869	0.000269804	2.32103	0.000128576	Negative	Refed|Control	3'UTR	creatine kinase B
hsa-miR-338-5p	ENSONIT00000056826	319	340	152	-13.84	332	340	-16	-6.49983	0.00010206	2.0345	0.01654	Negative	Refed|Control	3'UTR	protein phosphatase 1 regulatory subunit 13B
hsa-let-7d-5p	ENSONIT00000088998	1332	1351	152	-14.76	1344	1351	-15.3	-6.39539	5.02708e-06	2.05821	0.0154527	Negative	Refed|Control	3'UTR	growth/differentiation factor 6-A
hsa-miR-338-5p	ENSONIT00000093449	289	310	146	-16.22	302	310	-15.2	-6.49983	0.00010206	2.0144	1.62477e-09	Negative	Refed|Control	3'UTR	methionine adenosyltransferase I, alpha
hsa-miR-410-3p	TCONSR_00065706	3835	3856	145	-14.46	3848	3856	-18.6	-6.07322	0.000354354	2.1538	5.55635e-05	Negative	Refed|Control	lncRNA	N/A
hsa-let-7d-5p	ENSONIT00000000913	61	81	146	-21.22	74	81	-20.9	-6.39539	5.02708e-06	2.04217	0.0109777	Negative	Refed|Control	3'UTR	chromogranin A
hsa-let-7d-5p	ENSONIT00000000913	61	81	146	-21.22	65	72	-23.6	-6.39539	5.02708e-06	2.04217	0.0109777	Negative	Refed|Control	3'UTR	chromogranin A
hsa-miR-326	ENSONIT00000050010	728	747	140	-18.96	740	747	-16.15	-5.76435	0.0157854	2.26473	0.00057057	Negative	Refed|Control	3'UTR	0
hsa-miR-30c-1-3p	ENSONIT00000040742	907	929	145	-23.21	921	929	-24.2	-5.36729	0.0108203	2.42738	2.64525e-07	Negative	Refed|Control	lncRNA	0
hsa-miR-34b-3p	ENSONIT00000000913	588	609	152	-10.22	602	609	-10.86	-6.37662	0.00180863	2.04217	0.0109777	Negative	Refed|Control	3'UTR	chromogranin A
hsa-miR-320c	ENSONIT00000081097	840	858	144	-17.04	851	858	-15.8	-4.69274	0.0213514	2.76072	4.13435e-07	Negative	Refed|Control	3'UTR	stearoyl-CoA desaturase (delta-9-desaturase)
hsa-let-7d-5p	ENSONIT00000093449	397	418	140	-15.63	412	418	-16.6	-6.39539	5.02708e-06	2.0144	1.62477e-09	Negative	Refed|Control	3'UTR	methionine adenosyltransferase I, alpha
hsa-miR-139-3p	ENSONIT00000022100	20	42	160	-24.32	35	42	-23.9	-5.45169	0.0015528	2.36187	0.0020646	Negative	Refed|Control	3'UTR	dickkopf WNT signaling pathway inhibitor 2
hsa-miR-342-5p	ENSONIT00000021872	395	414	140	-20.41	406	414	-19.5	-4.85107	0.0308287	2.65424	8.90674e-11	Negative	Refed|Control	3'UTR	sarcolemma associated protein b
hsa-miR-330-5p	TCONSR_00065706	897	917	146	-26.88	911	917	-24	-5.96473	0.000569738	2.1538	5.55635e-05	Negative	Refed|Control	lncRNA	N/A
hsa-miR-340-5p	ENSONIT00000046576	578	599	148	-12.18	591	599	-11.8	-4.54125	0.0280539	2.8276	0.000159833	Negative	Refed|Control	3'UTR	sarcoplasmic/endoplasmic reticulum calcium ATPase 2
hsa-miR-877-5p	ENSONIT00000087395	326	345	141	-17.18	338	345	-18.93	-5.60813	0.00292861	2.28759	0.00230218	Negative	Refed|Control	3'UTR	neurofilament, light polypeptide b
hsa-miR-136-5p	ENSONIT00000052352	11	33	142	-11.16	27	33	-12.5	-5.8616	0.00684196	2.18523	3.10539e-05	Negative	Refed|Control	3'UTR	methionyl-tRNA synthetase 1
hsa-miR-136-5p	ENSONIT00000052352	229	251	149	-13.87	244	251	-16.39	-5.8616	0.00684196	2.18523	3.10539e-05	Negative	Refed|Control	3'UTR	methionyl-tRNA synthetase 1
hsa-miR-328-3p	ENSONIT00000087395	131	154	142	-33.07	146	154	-26.7	-5.56881	0.000470356	2.28759	0.00230218	Negative	Refed|Control	3'UTR	neurofilament, light polypeptide b
hsa-miR-342-3p	ENSONIT00000093449	161	184	163	-17.88	174	182	-13.74	-6.31625	2.0106e-05	2.0144	1.62477e-09	Negative	Refed|Control	3'UTR	methionine adenosyltransferase I, alpha
hsa-miR-342-3p	ENSONIT00000093449	161	184	163	-17.88	176	184	-17	-6.31625	2.0106e-05	2.0144	1.62477e-09	Negative	Refed|Control	3'UTR	methionine adenosyltransferase I, alpha
hsa-miR-342-3p	ENSONIT00000093449	641	663	150	-19.27	655	663	-17.96	-6.31625	2.0106e-05	2.0144	1.62477e-09	Negative	Refed|Control	3'UTR	methionine adenosyltransferase I, alpha
hsa-miR-320c	ENSONIT00000017570	1080	1098	151	-11.84	1091	1098	-10.7	-4.69274	0.0213514	2.7088	9.35711e-07	Negative	Refed|Control	3'UTR	proline dehydrogenase 1, mitochondrial
hsa-miR-320c	ENSONIT00000017570	126	144	143	-12.15	137	144	-11.85	-4.69274	0.0213514	2.7088	9.35711e-07	Negative	Refed|Control	3'UTR	proline dehydrogenase 1, mitochondrial
hsa-miR-877-5p	ENSONIT00000050010	502	521	146	-24.89	513	521	-21.9	-5.60813	0.00292861	2.26473	0.00057057	Negative	Refed|Control	3'UTR	0
hsa-miR-342-3p	ENSONIT00000088351	506	528	140	-12.07	521	528	-14.26	-6.31625	2.0106e-05	2.00671	0.0228398	Negative	Refed|Control	3'UTR	melanotransferrin
hsa-miR-136-5p	ENSONIT00000045384	408	432	168	-21.34	424	432	-20.5	-5.8616	0.00684196	2.1433	0.00816462	Negative	Refed|Control	3'UTR	TGF-beta activated kinase 1 (MAP3K7) binding protein 3
hsa-miR-744-5p	ENSONIT00000023968	8	29	140	-25.31	21	29	-24.9	-5.70869	0.000269804	2.1873	0.000317483	Negative	Refed|Control	3'UTR	creatine kinase B
hsa-miR-328-3p	ENSONIT00000066636	644	669	140	-22.53	661	669	-25.9	-5.56881	0.000470356	2.23548	0.0019625	Negative	Refed|Control	3'UTR	protein Wnt-5a
hsa-miR-326	TCONSR_00065706	898	917	148	-23.33	911	917	-18.9	-5.76435	0.0157854	2.1538	5.55635e-05	Negative	Refed|Control	lncRNA	N/A
hsa-miR-136-3p	ENSONIT00000004454	650	672	142	-17.73	665	672	-10.52	-4.77	0.0246696	2.60044	1.76919e-16	Negative	Refed|Control	3'UTR	V-type proton ATPase 116 kDa subunit a
hsa-miR-136-3p	ENSONIT00000004454	827	850	146	-16.16	842	850	-13.8	-4.77	0.0246696	2.60044	1.76919e-16	Negative	Refed|Control	3'UTR	V-type proton ATPase 116 kDa subunit a
hsa-miR-30c-1-3p	ENSONIT00000062910	149	170	152	-20.42	162	170	-20.1	-5.36729	0.0108203	2.30534	1.64585e-05	Negative	Refed|Control	3'UTR	zinc finger and SCAN domain-containing protein 30
hsa-miR-136-5p	ENSONIT00000041971	21	45	146	-17.85	38	45	-17.7	-5.8616	0.00684196	2.10852	0.000705855	Negative	Refed|Control	lncRNA	0
hsa-miR-30c-1-3p	ENSONIT00000073641	459	480	146	-20.52	470	478	-15.3	-5.36729	0.0108203	2.30183	0.00178745	Negative	Refed|Control	3'UTR	endoplasmic reticulum aminopeptidase 1
hsa-miR-30c-1-3p	ENSONIT00000073641	459	480	146	-20.52	472	480	-20.4	-5.36729	0.0108203	2.30183	0.00178745	Negative	Refed|Control	3'UTR	endoplasmic reticulum aminopeptidase 1
hsa-miR-574-5p	TCONSR_00136547	386	409	150	-22.32	402	409	-20.9	-3.70013	0.0422941	3.33366	1.18205e-06	Negative	Refed|Control	lncRNA	N/A
hsa-miR-320c	ENSONIT00000010350	475	494	141	-17.99	486	494	-17.1	-4.69274	0.0213514	2.62651	0.000747033	Negative	Refed|Control	3'UTR	low density lipoprotein receptor
hsa-miR-744-3p	ENSONIT00000010350	915	938	144	-10.12	931	938	-12.1	-4.68841	0.0335602	2.62651	0.000747033	Negative	Refed|Control	3'UTR	low density lipoprotein receptor
hsa-miR-744-5p	ENSONIT00000045384	49	71	151	-21.56	63	71	-22.4	-5.70869	0.000269804	2.1433	0.00816462	Negative	Refed|Control	3'UTR	TGF-beta activated kinase 1 (MAP3K7) binding protein 3
hsa-miR-320b	ENSONIT00000009201	16	37	151	-20.28	30	37	-17.9	-4.09871	0.0489164	2.97967	1.23495e-07	Negative	Refed|Control	3'UTR	fatty acid synthase
hsa-miR-340-3p	ENSONIT00000010350	131	152	161	-17.45	145	152	-14.6	-4.64609	0.0139178	2.62651	0.000747033	Negative	Refed|Control	3'UTR	low density lipoprotein receptor
hsa-miR-328-3p	ENSONIT00000075907	2469	2489	145	-17.19	2482	2489	-18.4	-5.56881	0.000470356	2.19096	0.0105645	Negative	Refed|Control	3'UTR	0
hsa-miR-203a-3p	ENSONIT00000002284	33	53	143	-12.99	45	53	-12.6	-3.20971	0.0193501	3.79334	4.30521e-07	Negative	Refed|Control	3'UTR	procollagen C-endopeptidase enhancer 2
hsa-miR-342-5p	ENSONIT00000018190	14	33	144	-17.19	25	33	-17.2	-4.85107	0.0308287	2.50864	0.000352753	Negative	Refed|Control	3'UTR	lipocalin
hsa-miR-30c-1-3p	ENSONIT00000050010	165	188	143	-21.55	181	188	-21.3	-5.36729	0.0108203	2.26473	0.00057057	Negative	Refed|Control	3'UTR	0
hsa-miR-136-5p	ENSONIT00000063841	761	783	148	-15.21	775	783	-14.62	-5.8616	0.00684196	2.07362	0.00716334	Negative	Refed|Control	3'UTR	proline dehydrogenase 1, mitochondrial
hsa-miR-136-3p	ENSONIT00000034013	1357	1379	143	-21.69	1368	1376	-10.4	-4.77	0.0246696	2.53452	0.00127117	Negative	Refed|Control	3'UTR	mitochondrial import inner membrane translocase subunit TIM44
hsa-miR-136-3p	ENSONIT00000034013	1357	1379	143	-21.69	1371	1379	-19.3	-4.77	0.0246696	2.53452	0.00127117	Negative	Refed|Control	3'UTR	mitochondrial import inner membrane translocase subunit TIM44
hsa-miR-877-5p	TCONSR_00065706	2343	2362	154	-25.18	2355	2362	-20.6	-5.60813	0.00292861	2.1538	5.55635e-05	Negative	Refed|Control	lncRNA	N/A
hsa-miR-330-5p	ENSONIT00000076272	117	139	143	-21.96	132	139	-17.8	-5.96473	0.000569738	2.01783	0.00251908	Negative	Refed|Control	3'UTR	intersectin 1
hsa-miR-296-5p	ENSONIT00000077753	2550	2570	140	-19.28	2563	2570	-23.3	-4.90856	0.00259676	2.4484	8.22406e-08	Negative	Refed|Control	lncRNA	0
hsa-miR-296-5p	ENSONIT00000077753	2479	2499	151	-26.36	2492	2500	-22.6	-4.90856	0.00259676	2.4484	8.22406e-08	Negative	Refed|Control	lncRNA	0
hsa-miR-296-5p	ENSONIT00000077753	1210	1232	152	-30.44	1225	1233	-22.1	-4.90856	0.00259676	2.4484	8.22406e-08	Negative	Refed|Control	lncRNA	0
hsa-miR-296-5p	ENSONIT00000077753	1210	1232	152	-30.44	1225	1232	-29.6	-4.90856	0.00259676	2.4484	8.22406e-08	Negative	Refed|Control	lncRNA	0
hsa-miR-296-5p	ENSONIT00000077753	437	457	145	-20.12	449	457	-23.5	-4.90856	0.00259676	2.4484	8.22406e-08	Negative	Refed|Control	lncRNA	0
hsa-miR-296-5p	ENSONIT00000077753	655	675	150	-22.88	667	675	-25	-4.90856	0.00259676	2.4484	8.22406e-08	Negative	Refed|Control	lncRNA	0
hsa-miR-296-5p	ENSONIT00000077753	2479	2499	151	-26.36	2491	2499	-27.7	-4.90856	0.00259676	2.4484	8.22406e-08	Negative	Refed|Control	lncRNA	0
hsa-miR-320c	ENSONIT00000020272	90	109	151	-10.79	102	109	-14.8	-4.69274	0.0213514	2.54997	4.05666e-11	Negative	Refed|Control	3'UTR	stearoyl-CoA desaturase (delta-9-desaturase)
hsa-miR-139-3p	ENSONIT00000002942	119	140	146	-17.73	133	140	-18.01	-5.45169	0.0015528	2.18955	0.00524413	Negative	Refed|Control	3'UTR	C-C motif chemokine 17
hsa-miR-296-5p	ENSONIT00000040742	2320	2340	140	-19.28	2333	2340	-24.83	-4.90856	0.00259676	2.42738	2.64525e-07	Negative	Refed|Control	lncRNA	0
hsa-miR-296-5p	ENSONIT00000040742	2250	2270	147	-20.78	2263	2271	-20.3	-4.90856	0.00259676	2.42738	2.64525e-07	Negative	Refed|Control	lncRNA	0
hsa-miR-296-5p	ENSONIT00000040742	2250	2270	147	-20.78	2263	2270	-23.2	-4.90856	0.00259676	2.42738	2.64525e-07	Negative	Refed|Control	lncRNA	0
hsa-miR-320c	ENSONIT00000034013	1271	1291	147	-10.07	1284	1291	-14.9	-4.69274	0.0213514	2.53452	0.00127117	Negative	Refed|Control	3'UTR	mitochondrial import inner membrane translocase subunit TIM44
hsa-miR-342-5p	ENSONIT00000004877	577	597	149	-21.24	589	597	-27.5	-4.85107	0.0308287	2.45129	3.84139e-05	Negative	Refed|Control	3'UTR	cAMP-specific 3',5'-cyclic phosphodiesterase 4C
hsa-miR-154-5p	ENSONIT00000056826	87	108	140	-11.42	101	108	-10	-5.7896	0.000375149	2.0345	0.01654	Negative	Refed|Control	3'UTR	protein phosphatase 1 regulatory subunit 13B
hsa-miR-340-3p	ENSONIT00000034013	1581	1602	147	-20.49	1595	1602	-17.8	-4.64609	0.0139178	2.53452	0.00127117	Negative	Refed|Control	3'UTR	mitochondrial import inner membrane translocase subunit TIM44
hsa-miR-136-5p	ENSONIT00000088351	997	1019	141	-18.35	1011	1019	-17.72	-5.8616	0.00684196	2.00671	0.0228398	Negative	Refed|Control	3'UTR	melanotransferrin
hsa-miR-139-3p	TCONSR_00065706	1492	1512	142	-23.83	1506	1512	-24.2	-5.45169	0.0015528	2.1538	5.55635e-05	Negative	Refed|Control	lncRNA	N/A
hsa-let-7d-3p	ENSONIT00000051221	497	519	147	-11.25	512	519	-10.3	-5.14439	0.000482982	2.28114	0.00644032	Negative	Refed|Control	3'UTR	chondroitin sulfate N-acetylgalactosaminyltransferase 2
hsa-miR-185-5p	ENSONIT00000010314	66	88	143	-22.16	81	88	-19.2	-4.1711	0.0132448	2.80893	1.5676e-05	Negative	Refed|Control	3'UTR	Oreochromis niloticus retbindin (rtbdn), mRNA.
hsa-miR-185-5p	ENSONIT00000010314	66	88	143	-22.16	82	90	-20	-4.1711	0.0132448	2.80893	1.5676e-05	Negative	Refed|Control	3'UTR	Oreochromis niloticus retbindin (rtbdn), mRNA.
hsa-miR-326	ENSONIT00000076272	120	139	140	-16.2	132	139	-17.56	-5.76435	0.0157854	2.01783	0.00251908	Negative	Refed|Control	3'UTR	intersectin 1
hsa-miR-421	ENSONIT00000034013	475	497	142	-18.93	489	497	-16.4	-4.58718	0.0489164	2.53452	0.00127117	Negative	Refed|Control	3'UTR	mitochondrial import inner membrane translocase subunit TIM44
hsa-miR-744-5p	ENSONIT00000056826	264	283	144	-20.13	276	283	-20.1	-5.70869	0.000269804	2.0345	0.01654	Negative	Refed|Control	3'UTR	protein phosphatase 1 regulatory subunit 13B
hsa-miR-340-5p	ENSONIT00000020272	93	112	149	-11.53	104	112	-12.86	-4.54125	0.0280539	2.54997	4.05666e-11	Negative	Refed|Control	3'UTR	stearoyl-CoA desaturase (delta-9-desaturase)
hsa-miR-484	ENSONIT00000081097	913	934	144	-14.86	927	934	-14.6	-4.18796	0.00114588	2.76072	4.13435e-07	Negative	Refed|Control	3'UTR	stearoyl-CoA desaturase (delta-9-desaturase)
hsa-miR-30c-1-3p	TCONSR_00065706	1135	1160	147	-20.86	1152	1160	-20.9	-5.36729	0.0108203	2.1538	5.55635e-05	Negative	Refed|Control	lncRNA	N/A
hsa-miR-744-5p	TCONSR_00153648	952	970	147	-25.32	962	970	-25.4	-5.70869	0.000269804	2.01973	0.0128027	Negative	Refed|Control	lncRNA	N/A
hsa-miR-203a-3p	ENSONIT00000083566	195	216	151	-13.81	208	216	-14.7	-3.20971	0.0193501	3.57482	2.80004e-06	Negative	Refed|Control	3'UTR	LIM and senescent cell antigen-like-containing domain protein 1
hsa-miR-342-5p	ENSONIT00000022100	200	220	140	-16.84	213	220	-18.8	-4.85107	0.0308287	2.36187	0.0020646	Negative	Refed|Control	3'UTR	dickkopf WNT signaling pathway inhibitor 2
hsa-miR-877-5p	ENSONIT00000000913	49	68	143	-21.49	60	68	-17.1	-5.60813	0.00292861	2.04217	0.0109777	Negative	Refed|Control	3'UTR	chromogranin A
hsa-miR-421	ENSONIT00000002410	909	931	147	-10.81	924	931	-14.45	-4.58718	0.0489164	2.49398	0.00153132	Negative	Refed|Control	3'UTR	acetyl-CoA carboxylase
hsa-miR-320c	ENSONIT00000040742	4216	4235	141	-23.78	4227	4235	-21.1	-4.69274	0.0213514	2.42738	2.64525e-07	Negative	Refed|Control	lncRNA	0
hsa-miR-574-5p	ENSONIT00000022772	400	421	147	-16.13	415	423	-15.89	-3.70013	0.0422941	3.07715	9.81555e-14	Negative	Refed|Control	3'UTR	low-density lipoprotein receptor
hsa-miR-574-5p	ENSONIT00000022772	400	421	147	-16.13	414	421	-18.36	-3.70013	0.0422941	3.07715	9.81555e-14	Negative	Refed|Control	3'UTR	low-density lipoprotein receptor
hsa-miR-543	ENSONIT00000073641	708	730	170	-20.22	723	730	-21.6	-4.93382	0.0308287	2.30183	0.00178745	Negative	Refed|Control	3'UTR	endoplasmic reticulum aminopeptidase 1
hsa-miR-339-5p	ENSONIT00000046576	2380	2403	152	-20.8	2396	2403	-17.9	-4.00921	0.0326333	2.8276	0.000159833	Negative	Refed|Control	3'UTR	sarcoplasmic/endoplasmic reticulum calcium ATPase 2
hsa-miR-30c-1-3p	TCONSR_00203617	78	101	143	-19.47	94	101	-19.94	-5.36729	0.0108203	2.10912	0.0109777	Negative	Refed|Control	lncRNA	N/A
hsa-miR-877-5p	ENSONIT00000076272	353	372	150	-27.36	365	372	-25.9	-5.60813	0.00292861	2.01783	0.00251908	Negative	Refed|Control	3'UTR	intersectin 1
hsa-miR-320b	ENSONIT00000081097	838	858	144	-17.04	851	858	-19.7	-4.09871	0.0489164	2.76072	4.13435e-07	Negative	Refed|Control	3'UTR	stearoyl-CoA desaturase (delta-9-desaturase)
hsa-miR-296-5p	ENSONIT00000056443	179	199	140	-17.44	192	199	-19.3	-4.90856	0.00259676	2.30087	1.41529e-08	Negative	Refed|Control	3'UTR	complement factor properdin
hsa-miR-30c-1-3p	ENSONIT00000024909	268	289	157	-18.57	282	289	-15.76	-5.36729	0.0108203	2.10411	0.00232038	Negative	Refed|Control	3'UTR	brevican core protein
hsa-miR-150-5p	ENSONIT00000046576	2460	2482	158	-23.79	2475	2482	-22.91	-3.99266	0.0024879	2.8276	0.000159833	Negative	Refed|Control	3'UTR	sarcoplasmic/endoplasmic reticulum calcium ATPase 2
hsa-miR-340-3p	ENSONIT00000040742	3786	3808	151	-17.15	3800	3808	-16.2	-4.64609	0.0139178	2.42738	2.64525e-07	Negative	Refed|Control	lncRNA	0
hsa-miR-543	ENSONIT00000051221	933	954	141	-10.81	947	954	-11.35	-4.93382	0.0308287	2.28114	0.00644032	Negative	Refed|Control	3'UTR	chondroitin sulfate N-acetylgalactosaminyltransferase 2
hsa-miR-328-3p	ENSONIT00000076272	322	344	141	-18.75	337	344	-18.6	-5.56881	0.000470356	2.01783	0.00251908	Negative	Refed|Control	3'UTR	intersectin 1
oni-miR-135c	ENSONIT00000081097	938	961	140	-12.58	953	961	-10.72	-4.06912	0.0399211	2.76072	4.13435e-07	Negative	Refed|Control	3'UTR	stearoyl-CoA desaturase (delta-9-desaturase)
hsa-miR-431-5p	ENSONIT00000034013	1341	1361	143	-20.84	1353	1361	-17.6	-4.40462	0.0335602	2.53452	0.00127117	Negative	Refed|Control	3'UTR	mitochondrial import inner membrane translocase subunit TIM44
hsa-miR-431-5p	ENSONIT00000034013	925	944	140	-18.83	936	944	-18.5	-4.40462	0.0335602	2.53452	0.00127117	Negative	Refed|Control	3'UTR	mitochondrial import inner membrane translocase subunit TIM44
hsa-miR-342-5p	ENSONIT00000056443	1096	1116	140	-13.58	1108	1116	-15.6	-4.85107	0.0308287	2.30087	1.41529e-08	Negative	Refed|Control	3'UTR	complement factor properdin
hsa-miR-187-3p	ENSONIT00000004454	2	23	146	-23.39	17	23	-17.4	-4.28339	0.0116748	2.60044	1.76919e-16	Negative	Refed|Control	3'UTR	V-type proton ATPase 116 kDa subunit a
hsa-miR-421	ENSONIT00000040742	3204	3226	141	-11.8	3219	3226	-11.31	-4.58718	0.0489164	2.42738	2.64525e-07	Negative	Refed|Control	lncRNA	0
hsa-miR-320b	ENSONIT00000017570	124	144	143	-12.15	137	144	-12.7	-4.09871	0.0489164	2.7088	9.35711e-07	Negative	Refed|Control	3'UTR	proline dehydrogenase 1, mitochondrial
hsa-miR-320b	ENSONIT00000017570	1077	1098	152	-14.3	1080	1087	-12.8	-4.09871	0.0489164	2.7088	9.35711e-07	Negative	Refed|Control	3'UTR	proline dehydrogenase 1, mitochondrial
hsa-miR-320b	ENSONIT00000017570	1077	1098	152	-14.3	1091	1098	-13.8	-4.09871	0.0489164	2.7088	9.35711e-07	Negative	Refed|Control	3'UTR	proline dehydrogenase 1, mitochondrial
hsa-miR-320c	ENSONIT00000022100	652	671	160	-18.85	663	671	-19.25	-4.69274	0.0213514	2.36187	0.0020646	Negative	Refed|Control	3'UTR	dickkopf WNT signaling pathway inhibitor 2
hsa-miR-30c-1-3p	ENSONIT00000060372	368	393	144	-18.54	386	393	-19.3	-5.36729	0.0108203	2.06021	0.0118852	Negative	Refed|Control	3'UTR	SH3 domain-binding glutamic acid-rich-like protein
hsa-miR-30c-1-3p	ENSONIT00000088998	289	311	141	-13.43	304	311	-13.9	-5.36729	0.0108203	2.05821	0.0154527	Negative	Refed|Control	3'UTR	growth/differentiation factor 6-A
oni-miR-29a	ENSONIT00000079833	910	932	150	-16.51	925	932	-17.56	2.63763	1.46784e-11	-4.1795	5.55218e-22	Negative	Refed|Control	3'UTR	0
hsa-miR-136-3p	ENSONIT00000051221	1328	1349	140	-18.27	1343	1349	-12.5	-4.77	0.0246696	2.28114	0.00644032	Negative	Refed|Control	3'UTR	chondroitin sulfate N-acetylgalactosaminyltransferase 2
hsa-miR-136-3p	ENSONIT00000051221	1328	1349	140	-18.27	1338	1346	-14.6	-4.77	0.0246696	2.28114	0.00644032	Negative	Refed|Control	3'UTR	chondroitin sulfate N-acetylgalactosaminyltransferase 2
hsa-miR-543	ENSONIT00000002942	602	623	150	-14.52	616	623	-11.6	-4.93382	0.0308287	2.18955	0.00524413	Negative	Refed|Control	3'UTR	C-C motif chemokine 17
hsa-miR-574-5p	ENSONIT00000051544	75	97	165	-34.2	77	85	-17.7	-3.70013	0.0422941	2.9146	1.2927e-08	Negative	Refed|Control	3'UTR	sestrin-1
hsa-miR-574-5p	ENSONIT00000051544	75	97	165	-34.2	79	87	-21.33	-3.70013	0.0422941	2.9146	1.2927e-08	Negative	Refed|Control	3'UTR	sestrin-1
hsa-miR-574-5p	ENSONIT00000051544	75	97	165	-34.2	81	89	-22.89	-3.70013	0.0422941	2.9146	1.2927e-08	Negative	Refed|Control	3'UTR	sestrin-1
hsa-miR-574-5p	ENSONIT00000051544	75	97	165	-34.2	85	93	-25.83	-3.70013	0.0422941	2.9146	1.2927e-08	Negative	Refed|Control	3'UTR	sestrin-1
hsa-miR-574-5p	ENSONIT00000051544	75	97	165	-34.2	83	91	-26	-3.70013	0.0422941	2.9146	1.2927e-08	Negative	Refed|Control	3'UTR	sestrin-1
hsa-miR-574-5p	ENSONIT00000051544	75	97	165	-34.2	87	95	-28.2	-3.70013	0.0422941	2.9146	1.2927e-08	Negative	Refed|Control	3'UTR	sestrin-1
hsa-miR-574-5p	ENSONIT00000051544	75	97	165	-34.2	89	97	-31	-3.70013	0.0422941	2.9146	1.2927e-08	Negative	Refed|Control	3'UTR	sestrin-1
hsa-miR-574-5p	ENSONIT00000051544	91	113	165	-36.04	89	97	-31	-3.70013	0.0422941	2.9146	1.2927e-08	Negative	Refed|Control	3'UTR	sestrin-1
hsa-miR-574-5p	ENSONIT00000051544	75	97	165	-34.2	91	99	-33.7	-3.70013	0.0422941	2.9146	1.2927e-08	Negative	Refed|Control	3'UTR	sestrin-1
hsa-miR-574-5p	ENSONIT00000051544	91	113	165	-36.04	91	99	-33.7	-3.70013	0.0422941	2.9146	1.2927e-08	Negative	Refed|Control	3'UTR	sestrin-1
hsa-miR-574-5p	ENSONIT00000051544	91	113	165	-36.04	107	115	-33.8	-3.70013	0.0422941	2.9146	1.2927e-08	Negative	Refed|Control	3'UTR	sestrin-1
hsa-miR-574-5p	ENSONIT00000051544	91	113	165	-36.04	93	101	-33.8	-3.70013	0.0422941	2.9146	1.2927e-08	Negative	Refed|Control	3'UTR	sestrin-1
hsa-miR-574-5p	ENSONIT00000051544	91	113	165	-36.04	95	103	-33.8	-3.70013	0.0422941	2.9146	1.2927e-08	Negative	Refed|Control	3'UTR	sestrin-1
hsa-miR-574-5p	ENSONIT00000051544	91	113	165	-36.04	97	105	-33.8	-3.70013	0.0422941	2.9146	1.2927e-08	Negative	Refed|Control	3'UTR	sestrin-1
hsa-miR-574-5p	ENSONIT00000051544	91	113	165	-36.04	99	107	-33.8	-3.70013	0.0422941	2.9146	1.2927e-08	Negative	Refed|Control	3'UTR	sestrin-1
hsa-miR-574-5p	ENSONIT00000051544	91	113	165	-36.04	101	109	-33.8	-3.70013	0.0422941	2.9146	1.2927e-08	Negative	Refed|Control	3'UTR	sestrin-1
hsa-miR-574-5p	ENSONIT00000051544	91	113	165	-36.04	103	111	-33.8	-3.70013	0.0422941	2.9146	1.2927e-08	Negative	Refed|Control	3'UTR	sestrin-1
hsa-miR-574-5p	ENSONIT00000051544	91	113	165	-36.04	105	113	-33.8	-3.70013	0.0422941	2.9146	1.2927e-08	Negative	Refed|Control	3'UTR	sestrin-1
hsa-miR-574-5p	ENSONIT00000051544	115	137	177	-36.89	113	121	-33.8	-3.70013	0.0422941	2.9146	1.2927e-08	Negative	Refed|Control	3'UTR	sestrin-1
hsa-miR-574-5p	ENSONIT00000051544	115	137	177	-36.89	115	123	-33.8	-3.70013	0.0422941	2.9146	1.2927e-08	Negative	Refed|Control	3'UTR	sestrin-1
hsa-miR-574-5p	ENSONIT00000051544	115	137	177	-36.89	117	125	-33.8	-3.70013	0.0422941	2.9146	1.2927e-08	Negative	Refed|Control	3'UTR	sestrin-1
hsa-miR-574-5p	ENSONIT00000051544	115	137	177	-36.89	119	127	-33.8	-3.70013	0.0422941	2.9146	1.2927e-08	Negative	Refed|Control	3'UTR	sestrin-1
hsa-miR-574-5p	ENSONIT00000051544	115	137	177	-36.89	121	129	-33.8	-3.70013	0.0422941	2.9146	1.2927e-08	Negative	Refed|Control	3'UTR	sestrin-1
hsa-miR-574-5p	ENSONIT00000051544	115	137	177	-36.89	123	131	-33.8	-3.70013	0.0422941	2.9146	1.2927e-08	Negative	Refed|Control	3'UTR	sestrin-1
hsa-miR-574-5p	ENSONIT00000051544	115	137	177	-36.89	125	133	-33.8	-3.70013	0.0422941	2.9146	1.2927e-08	Negative	Refed|Control	3'UTR	sestrin-1
hsa-miR-574-5p	ENSONIT00000051544	115	137	177	-36.89	127	135	-33.8	-3.70013	0.0422941	2.9146	1.2927e-08	Negative	Refed|Control	3'UTR	sestrin-1
hsa-miR-574-5p	ENSONIT00000051544	115	137	177	-36.89	129	137	-34.6	-3.70013	0.0422941	2.9146	1.2927e-08	Negative	Refed|Control	3'UTR	sestrin-1
hsa-miR-431-5p	ENSONIT00000077753	454	471	147	-14.16	464	471	-20	-4.40462	0.0335602	2.4484	8.22406e-08	Negative	Refed|Control	lncRNA	0
hsa-miR-431-5p	ENSONIT00000077753	233	253	150	-18.57	246	253	-19.9	-4.40462	0.0335602	2.4484	8.22406e-08	Negative	Refed|Control	lncRNA	0
hsa-miR-30c-1-3p	ENSONIT00000088351	1269	1290	143	-15.67	1283	1290	-16.8	-5.36729	0.0108203	2.00671	0.0228398	Negative	Refed|Control	3'UTR	melanotransferrin
hsa-miR-320b	ENSONIT00000010350	473	494	141	-18.65	486	494	-20.1	-4.09871	0.0489164	2.62651	0.000747033	Negative	Refed|Control	3'UTR	low density lipoprotein receptor
hsa-miR-29a-3p	ENSONIT00000010350	1419	1440	156	-15.58	1433	1440	-13.2	-4.08527	0.00432761	2.62651	0.000747033	Negative	Refed|Control	3'UTR	low density lipoprotein receptor
hsa-miR-29a-3p	ENSONIT00000010350	1468	1489	140	-19.86	1481	1489	-15.9	-4.08527	0.00432761	2.62651	0.000747033	Negative	Refed|Control	3'UTR	low density lipoprotein receptor
hsa-miR-320c	ENSONIT00000051221	1239	1258	153	-15.19	1250	1258	-15	-4.69274	0.0213514	2.28114	0.00644032	Negative	Refed|Control	3'UTR	chondroitin sulfate N-acetylgalactosaminyltransferase 2
hsa-miR-30c-2-3p	ENSONIT00000062910	149	170	144	-12.37	163	170	-12.6	-4.64016	0.0221429	2.30534	1.64585e-05	Negative	Refed|Control	3'UTR	zinc finger and SCAN domain-containing protein 30
hsa-miR-29a-3p	ENSONIT00000071048	297	319	143	-17.82	312	319	-16.3	-4.08527	0.00432761	2.61492	0.00135262	Negative	Refed|Control	3'UTR	casein kinase 2, alpha prime polypeptide a
oni-miR-135c	ENSONIT00000071048	413	433	143	-13.21	425	433	-12.37	-4.06912	0.0399211	2.61492	0.00135262	Negative	Refed|Control	3'UTR	casein kinase 2, alpha prime polypeptide a
hsa-miR-543	ENSONIT00000013637	150	171	141	-11.24	164	171	-10.2	-4.93382	0.0308287	2.15443	0.00384994	Negative	Refed|Control	3'UTR	4-hydroxyphenylpyruvate dioxygenase
hsa-miR-484	ENSONIT00000034013	359	380	140	-13.25	373	380	-20.3	-4.18796	0.00114588	2.53452	0.00127117	Negative	Refed|Control	3'UTR	mitochondrial import inner membrane translocase subunit TIM44
oni-miR-135c	ENSONIT00000004454	97	119	145	-11.15	111	119	-12.11	-4.06912	0.0399211	2.60044	1.76919e-16	Negative	Refed|Control	3'UTR	V-type proton ATPase 116 kDa subunit a
hsa-miR-421	ENSONIT00000073641	1528	1548	147	-10.94	1541	1548	-13.82	-4.58718	0.0489164	2.30183	0.00178745	Negative	Refed|Control	3'UTR	endoplasmic reticulum aminopeptidase 1
hsa-miR-320c	ENSONIT00000045165	68	87	149	-19.38	80	87	-17.4	-4.69274	0.0213514	2.24943	0.0031601	Negative	Refed|Control	3'UTR	phosphoribosyl pyrophosphate synthetase associated protein 1
hsa-miR-340-3p	ENSONIT00000050010	353	377	150	-23.18	369	377	-19.7	-4.64609	0.0139178	2.26473	0.00057057	Negative	Refed|Control	3'UTR	0
hsa-miR-30c-2-3p	ENSONIT00000050010	609	631	142	-21.78	623	631	-18.1	-4.64016	0.0221429	2.26473	0.00057057	Negative	Refed|Control	3'UTR	0
hsa-miR-30c-2-3p	ENSONIT00000050010	1730	1750	141	-18.99	1742	1750	-18.4	-4.64016	0.0221429	2.26473	0.00057057	Negative	Refed|Control	3'UTR	0
hsa-miR-30c-2-3p	ENSONIT00000050010	165	188	145	-21.9	180	188	-21.9	-4.64016	0.0221429	2.26473	0.00057057	Negative	Refed|Control	3'UTR	0
hsa-miR-320c	ENSONIT00000066636	1167	1187	142	-16.74	1181	1187	-17.04	-4.69274	0.0213514	2.23548	0.0019625	Negative	Refed|Control	3'UTR	protein Wnt-5a
hsa-miR-574-5p	ENSONIT00000046576	1860	1881	158	-17.24	1873	1881	-17.5	-3.70013	0.0422941	2.8276	0.000159833	Negative	Refed|Control	3'UTR	sarcoplasmic/endoplasmic reticulum calcium ATPase 2
hsa-miR-574-5p	ENSONIT00000046576	2323	2345	165	-35.52	2325	2333	-20.8	-3.70013	0.0422941	2.8276	0.000159833	Negative	Refed|Control	3'UTR	sarcoplasmic/endoplasmic reticulum calcium ATPase 2
hsa-miR-574-5p	ENSONIT00000046576	2323	2345	165	-35.52	2327	2335	-24.62	-3.70013	0.0422941	2.8276	0.000159833	Negative	Refed|Control	3'UTR	sarcoplasmic/endoplasmic reticulum calcium ATPase 2
hsa-miR-574-5p	ENSONIT00000046576	2323	2345	165	-35.52	2329	2337	-26.2	-3.70013	0.0422941	2.8276	0.000159833	Negative	Refed|Control	3'UTR	sarcoplasmic/endoplasmic reticulum calcium ATPase 2
hsa-miR-574-5p	ENSONIT00000046576	2323	2345	165	-35.52	2333	2341	-26.91	-3.70013	0.0422941	2.8276	0.000159833	Negative	Refed|Control	3'UTR	sarcoplasmic/endoplasmic reticulum calcium ATPase 2
hsa-miR-574-5p	ENSONIT00000046576	2323	2345	165	-35.52	2335	2343	-28.5	-3.70013	0.0422941	2.8276	0.000159833	Negative	Refed|Control	3'UTR	sarcoplasmic/endoplasmic reticulum calcium ATPase 2
hsa-miR-574-5p	ENSONIT00000046576	2323	2345	165	-35.52	2331	2339	-29.6	-3.70013	0.0422941	2.8276	0.000159833	Negative	Refed|Control	3'UTR	sarcoplasmic/endoplasmic reticulum calcium ATPase 2
hsa-miR-574-5p	ENSONIT00000046576	2323	2345	165	-35.52	2337	2345	-32.5	-3.70013	0.0422941	2.8276	0.000159833	Negative	Refed|Control	3'UTR	sarcoplasmic/endoplasmic reticulum calcium ATPase 2
hsa-miR-574-5p	ENSONIT00000046576	2323	2345	165	-35.52	2339	2347	-33.8	-3.70013	0.0422941	2.8276	0.000159833	Negative	Refed|Control	3'UTR	sarcoplasmic/endoplasmic reticulum calcium ATPase 2
hsa-miR-320b	ENSONIT00000020272	88	109	151	-11.6	102	109	-15.06	-4.09871	0.0489164	2.54997	4.05666e-11	Negative	Refed|Control	3'UTR	stearoyl-CoA desaturase (delta-9-desaturase)
hsa-miR-484	ENSONIT00000002410	35	56	149	-15.1	49	56	-14.7	-4.18796	0.00114588	2.49398	0.00153132	Negative	Refed|Control	3'UTR	acetyl-CoA carboxylase
hsa-miR-320b	ENSONIT00000034013	1269	1291	147	-12.23	1284	1291	-18	-4.09871	0.0489164	2.53452	0.00127117	Negative	Refed|Control	3'UTR	mitochondrial import inner membrane translocase subunit TIM44
hsa-miR-340-5p	ENSONIT00000051221	583	605	143	-10.5	598	605	-10.2	-4.54125	0.0280539	2.28114	0.00644032	Negative	Refed|Control	3'UTR	chondroitin sulfate N-acetylgalactosaminyltransferase 2
hsa-miR-744-3p	ENSONIT00000075907	1800	1822	150	-11.48	1815	1822	-13.02	-4.68841	0.0335602	2.19096	0.0105645	Negative	Refed|Control	3'UTR	0
hsa-miR-484	ENSONIT00000077753	1528	1549	141	-28.51	1542	1549	-25.3	-4.18796	0.00114588	2.4484	8.22406e-08	Negative	Refed|Control	lncRNA	0
hsa-miR-340-5p	ENSONIT00000045165	161	180	149	-12.98	172	180	-13.1	-4.54125	0.0280539	2.24943	0.0031601	Negative	Refed|Control	3'UTR	phosphoribosyl pyrophosphate synthetase associated protein 1
hsa-miR-185-5p	ENSONIT00000077753	2850	2873	144	-17.45	2866	2873	-21.03	-4.1711	0.0132448	2.4484	8.22406e-08	Negative	Refed|Control	lncRNA	0
hsa-miR-185-5p	ENSONIT00000077753	4507	4529	148	-18.14	4522	4529	-21	-4.1711	0.0132448	2.4484	8.22406e-08	Negative	Refed|Control	lncRNA	0
hsa-miR-185-5p	ENSONIT00000077753	2850	2873	144	-17.45	2863	2871	-17.22	-4.1711	0.0132448	2.4484	8.22406e-08	Negative	Refed|Control	lncRNA	0
hsa-miR-185-5p	ENSONIT00000014099	354	377	143	-20.96	369	377	-19.7	-4.1711	0.0132448	2.44744	2.89915e-05	Negative	Refed|Control	3'UTR	transmembrane protein 233-like
hsa-miR-574-5p	ENSONIT00000079800	400	421	147	-16.13	415	423	-15.89	-3.70013	0.0422941	2.75469	3.27987e-05	Negative	Refed|Control	3'UTR	low-density lipoprotein receptor
hsa-miR-574-5p	ENSONIT00000079800	400	421	147	-16.13	414	421	-18.36	-3.70013	0.0422941	2.75469	3.27987e-05	Negative	Refed|Control	3'UTR	low-density lipoprotein receptor
hsa-miR-574-5p	ENSONIT00000049514	50	72	146	-21.95	62	70	-20.5	-3.70013	0.0422941	2.75043	0.00033866	Negative	Refed|Control	3'UTR	procollagen galactosyltransferase 2
hsa-miR-574-5p	ENSONIT00000049514	50	72	146	-21.95	64	72	-21.34	-3.70013	0.0422941	2.75043	0.00033866	Negative	Refed|Control	3'UTR	procollagen galactosyltransferase 2
hsa-miR-484	ENSONIT00000040742	1301	1322	141	-28.51	1315	1322	-25.3	-4.18796	0.00114588	2.42738	2.64525e-07	Negative	Refed|Control	lncRNA	0
hsa-miR-574-5p	ENSONIT00000003249	417	439	161	-35.46	415	423	-22.4	-3.70013	0.0422941	2.74319	0.000265936	Negative	Refed|Control	3'UTR	desmin
hsa-miR-574-5p	ENSONIT00000003249	417	439	161	-35.46	417	425	-24.4	-3.70013	0.0422941	2.74319	0.000265936	Negative	Refed|Control	3'UTR	desmin
hsa-miR-574-5p	ENSONIT00000003249	417	439	161	-35.46	419	427	-26	-3.70013	0.0422941	2.74319	0.000265936	Negative	Refed|Control	3'UTR	desmin
hsa-miR-574-5p	ENSONIT00000003249	417	439	161	-35.46	421	429	-26.34	-3.70013	0.0422941	2.74319	0.000265936	Negative	Refed|Control	3'UTR	desmin
hsa-miR-574-5p	ENSONIT00000003249	417	439	161	-35.46	425	433	-27.89	-3.70013	0.0422941	2.74319	0.000265936	Negative	Refed|Control	3'UTR	desmin
hsa-miR-574-5p	ENSONIT00000003249	417	439	161	-35.46	423	431	-28.04	-3.70013	0.0422941	2.74319	0.000265936	Negative	Refed|Control	3'UTR	desmin
hsa-miR-574-5p	ENSONIT00000003249	417	439	161	-35.46	427	435	-29.8	-3.70013	0.0422941	2.74319	0.000265936	Negative	Refed|Control	3'UTR	desmin
hsa-miR-574-5p	ENSONIT00000003249	417	439	161	-35.46	433	441	-32.5	-3.70013	0.0422941	2.74319	0.000265936	Negative	Refed|Control	3'UTR	desmin
hsa-miR-574-5p	ENSONIT00000003249	417	439	161	-35.46	429	437	-33.4	-3.70013	0.0422941	2.74319	0.000265936	Negative	Refed|Control	3'UTR	desmin
hsa-miR-431-5p	ENSONIT00000073641	1417	1438	147	-20.98	1431	1438	-19.5	-4.40462	0.0335602	2.30183	0.00178745	Negative	Refed|Control	3'UTR	endoplasmic reticulum aminopeptidase 1
hsa-miR-185-5p	ENSONIT00000040742	961	985	143	-15.7	978	985	-20.12	-4.1711	0.0132448	2.42738	2.64525e-07	Negative	Refed|Control	lncRNA	0
hsa-miR-185-5p	ENSONIT00000040742	4276	4297	153	-16.47	4290	4297	-21.6	-4.1711	0.0132448	2.42738	2.64525e-07	Negative	Refed|Control	lncRNA	0
hsa-miR-185-5p	ENSONIT00000040742	2620	2643	144	-17.45	2636	2643	-20.86	-4.1711	0.0132448	2.42738	2.64525e-07	Negative	Refed|Control	lncRNA	0
hsa-miR-185-5p	ENSONIT00000040742	2620	2643	144	-17.45	2633	2641	-17.06	-4.1711	0.0132448	2.42738	2.64525e-07	Negative	Refed|Control	lncRNA	0
hsa-miR-320c	ENSONIT00000084233	18	37	146	-20.01	30	37	-19	-4.69274	0.0213514	2.15307	1.20106e-05	Negative	Refed|Control	3'UTR	fatty acid synthase
hsa-let-7e-5p	ENSONIT00000046576	947	971	146	-20.46	964	971	-16.9	-3.56862	0.0024879	2.8276	0.000159833	Negative	Refed|Control	3'UTR	sarcoplasmic/endoplasmic reticulum calcium ATPase 2
hsa-miR-320c	ENSONIT00000074912	332	352	153	-13.62	345	352	-12.9	-4.69274	0.0213514	2.14696	3.15037e-05	Negative	Refed|Control	3'UTR	four and a half LIM domains 2
hsa-miR-421	ENSONIT00000003170	319	341	164	-26.68	333	341	-23.9	-4.58718	0.0489164	2.19554	0.0106054	Negative	Refed|Control	3'UTR	ALX homeobox 3
hsa-miR-139-5p	ENSONIT00000046576	2933	2955	141	-15.27	2948	2955	-12.34	-3.55276	0.00805595	2.8276	0.000159833	Negative	Refed|Control	3'UTR	sarcoplasmic/endoplasmic reticulum calcium ATPase 2
hsa-miR-320c	ENSONIT00000001445	189	209	151	-13.53	202	209	-13	-4.69274	0.0213514	2.13298	1.53949e-12	Negative	Refed|Control	3'UTR	zgc:65997
hsa-miR-30c-2-3p	TCONSR_00065706	1135	1160	147	-18.73	1153	1160	-19.7	-4.64016	0.0221429	2.1538	5.55635e-05	Negative	Refed|Control	lncRNA	N/A
hsa-miR-340-5p	ENSONIT00000075907	797	821	143	-11.13	814	821	-10.3	-4.54125	0.0280539	2.19096	0.0105645	Negative	Refed|Control	3'UTR	0
hsa-miR-340-5p	ENSONIT00000075907	630	651	144	-14.12	643	651	-13.7	-4.54125	0.0280539	2.19096	0.0105645	Negative	Refed|Control	3'UTR	0
hsa-miR-320b	ENSONIT00000040742	1509	1533	143	-17.46	1525	1533	-17.6	-4.09871	0.0489164	2.42738	2.64525e-07	Negative	Refed|Control	lncRNA	0
hsa-miR-320b	ENSONIT00000040742	4214	4235	141	-24.59	4227	4235	-24	-4.09871	0.0489164	2.42738	2.64525e-07	Negative	Refed|Control	lncRNA	0
hsa-miR-29a-3p	ENSONIT00000040742	4113	4134	140	-14.54	4127	4134	-13.2	-4.08527	0.00432761	2.42738	2.64525e-07	Negative	Refed|Control	lncRNA	0
hsa-miR-29a-3p	ENSONIT00000040742	4759	4781	142	-15.47	4774	4781	-14.8	-4.08527	0.00432761	2.42738	2.64525e-07	Negative	Refed|Control	lncRNA	0
hsa-miR-543	ENSONIT00000088351	750	771	140	-23.64	763	771	-24.7	-4.93382	0.0308287	2.00671	0.0228398	Negative	Refed|Control	3'UTR	melanotransferrin
hsa-miR-421	TCONSR_00065706	1808	1830	152	-12.21	1823	1830	-12	-4.58718	0.0489164	2.1538	5.55635e-05	Negative	Refed|Control	lncRNA	N/A
hsa-miR-421	TCONSR_00065706	1808	1830	152	-12.21	1812	1820	-13	-4.58718	0.0489164	2.1538	5.55635e-05	Negative	Refed|Control	lncRNA	N/A
hsa-miR-185-5p	ENSONIT00000022100	1235	1254	148	-15.8	1248	1256	-14.8	-4.1711	0.0132448	2.36187	0.0020646	Negative	Refed|Control	3'UTR	dickkopf WNT signaling pathway inhibitor 2
hsa-miR-185-5p	ENSONIT00000022100	1235	1254	148	-15.8	1246	1254	-16	-4.1711	0.0132448	2.36187	0.0020646	Negative	Refed|Control	3'UTR	dickkopf WNT signaling pathway inhibitor 2
hsa-miR-574-5p	ENSONIT00000021872	6	28	152	-28.68	18	26	-22.3	-3.70013	0.0422941	2.65424	8.90674e-11	Negative	Refed|Control	3'UTR	sarcolemma associated protein b
hsa-miR-574-5p	ENSONIT00000021872	6	28	152	-28.68	20	28	-26.8	-3.70013	0.0422941	2.65424	8.90674e-11	Negative	Refed|Control	3'UTR	sarcolemma associated protein b
hsa-miR-574-5p	ENSONIT00000021872	22	44	157	-35.2	20	28	-26.8	-3.70013	0.0422941	2.65424	8.90674e-11	Negative	Refed|Control	3'UTR	sarcolemma associated protein b
hsa-miR-574-5p	ENSONIT00000021872	6	28	152	-28.68	22	30	-26.9	-3.70013	0.0422941	2.65424	8.90674e-11	Negative	Refed|Control	3'UTR	sarcolemma associated protein b
hsa-miR-574-5p	ENSONIT00000021872	22	44	157	-35.2	22	30	-26.9	-3.70013	0.0422941	2.65424	8.90674e-11	Negative	Refed|Control	3'UTR	sarcolemma associated protein b
hsa-miR-574-5p	ENSONIT00000021872	22	44	157	-35.2	34	42	-28.2	-3.70013	0.0422941	2.65424	8.90674e-11	Negative	Refed|Control	3'UTR	sarcolemma associated protein b
hsa-miR-574-5p	ENSONIT00000021872	22	44	157	-35.2	30	38	-28.9	-3.70013	0.0422941	2.65424	8.90674e-11	Negative	Refed|Control	3'UTR	sarcolemma associated protein b
hsa-miR-574-5p	ENSONIT00000021872	22	44	157	-35.2	38	46	-30.7	-3.70013	0.0422941	2.65424	8.90674e-11	Negative	Refed|Control	3'UTR	sarcolemma associated protein b
hsa-miR-136-3p	ENSONIT00000088998	686	707	141	-15.65	699	707	-18.81	-4.77	0.0246696	2.05821	0.0154527	Negative	Refed|Control	3'UTR	growth/differentiation factor 6-A
hsa-miR-30c-2-3p	TCONSR_00203617	78	101	147	-17.52	93	101	-16.5	-4.64016	0.0221429	2.10912	0.0109777	Negative	Refed|Control	lncRNA	N/A
hsa-miR-342-5p	ENSONIT00000090747	350	371	148	-17.97	364	371	-21.8	-4.85107	0.0308287	2.01684	0.0220669	Negative	Refed|Control	3'UTR	solute carrier family 9 member A8
dre-miR-460-5p	ENSONIT00000090668	11	32	143	-19.51	15	23	-11.9	2.66335	6.75911e-11	-3.67178	7.627e-07	Negative	Refed|Control	3'UTR	pyruvate dehydrogenase (acetyl-transferring) kinase isozyme 2, mitochondrial
dre-miR-460-5p	ENSONIT00000090668	356	378	154	-21.18	371	378	-18.9	2.66335	6.75911e-11	-3.67178	7.627e-07	Negative	Refed|Control	3'UTR	pyruvate dehydrogenase (acetyl-transferring) kinase isozyme 2, mitochondrial
dre-miR-460-5p	ENSONIT00000090668	11	32	143	-19.51	24	32	-19.4	2.66335	6.75911e-11	-3.67178	7.627e-07	Negative	Refed|Control	3'UTR	pyruvate dehydrogenase (acetyl-transferring) kinase isozyme 2, mitochondrial
hsa-miR-187-3p	ENSONIT00000051221	63	83	144	-19.13	61	69	-17.3	-4.28339	0.0116748	2.28114	0.00644032	Negative	Refed|Control	3'UTR	chondroitin sulfate N-acetylgalactosaminyltransferase 2
hsa-miR-187-3p	ENSONIT00000051221	63	83	144	-19.13	75	83	-18.8	-4.28339	0.0116748	2.28114	0.00644032	Negative	Refed|Control	3'UTR	chondroitin sulfate N-acetylgalactosaminyltransferase 2
hsa-miR-30c-2-3p	ENSONIT00000024909	268	289	153	-17.65	281	289	-17.18	-4.64016	0.0221429	2.10411	0.00232038	Negative	Refed|Control	3'UTR	brevican core protein
hsa-miR-340-5p	ENSONIT00000074912	28	49	143	-15.33	41	49	-14.1	-4.54125	0.0280539	2.14696	3.15037e-05	Negative	Refed|Control	3'UTR	four and a half LIM domains 2
hsa-miR-320c	ENSONIT00000063841	1080	1098	151	-11.84	1091	1098	-10.7	-4.69274	0.0213514	2.07362	0.00716334	Negative	Refed|Control	3'UTR	proline dehydrogenase 1, mitochondrial
hsa-miR-320c	ENSONIT00000063841	126	144	143	-12.15	137	144	-11.85	-4.69274	0.0213514	2.07362	0.00716334	Negative	Refed|Control	3'UTR	proline dehydrogenase 1, mitochondrial
hsa-miR-342-5p	ENSONIT00000086215	252	274	145	-20.45	267	274	-20.6	-4.85107	0.0308287	2.00505	0.0207297	Negative	Refed|Control	3'UTR	protein phosphatase 2 regulatory subunit Bdelta
hsa-miR-136-3p	ENSONIT00000056826	812	833	152	-27.03	825	833	-23.3	-4.77	0.0246696	2.0345	0.01654	Negative	Refed|Control	3'UTR	protein phosphatase 1 regulatory subunit 13B
hsa-miR-320b	ENSONIT00000022100	650	671	160	-18.85	663	671	-23.15	-4.09871	0.0489164	2.36187	0.0020646	Negative	Refed|Control	3'UTR	dickkopf WNT signaling pathway inhibitor 2
hsa-miR-125b-1-3p	ENSONIT00000003249	501	522	140	-17.8	515	522	-17.4	-3.52832	0.00617678	2.74319	0.000265936	Negative	Refed|Control	3'UTR	desmin
hsa-miR-320c	ENSONIT00000060372	329	348	140	-11.18	341	348	-11.16	-4.69274	0.0213514	2.06021	0.0118852	Negative	Refed|Control	3'UTR	SH3 domain-binding glutamic acid-rich-like protein
hsa-miR-431-5p	ENSONIT00000016474	569	590	152	-17.42	582	590	-19.15	-4.40462	0.0335602	2.19295	7.91706e-13	Negative	Refed|Control	3'UTR	purine nucleoside phosphorylase
hsa-miR-431-5p	ENSONIT00000075907	2008	2026	152	-14.38	2018	2026	-13.4	-4.40462	0.0335602	2.19096	0.0105645	Negative	Refed|Control	3'UTR	0
hsa-miR-484	ENSONIT00000056443	987	1008	150	-17.66	1000	1008	-16.7	-4.18796	0.00114588	2.30087	1.41529e-08	Negative	Refed|Control	3'UTR	complement factor properdin
hsa-miR-136-3p	ENSONIT00000090747	434	455	140	-16.05	448	455	-10.65	-4.77	0.0246696	2.01684	0.0220669	Negative	Refed|Control	3'UTR	solute carrier family 9 member A8
oni-miR-135c	ENSONIT00000022100	499	521	158	-14.5	513	521	-13.41	-4.06912	0.0399211	2.36187	0.0020646	Negative	Refed|Control	3'UTR	dickkopf WNT signaling pathway inhibitor 2
hsa-miR-185-5p	ENSONIT00000073641	457	478	151	-14.36	469	476	-17.49	-4.1711	0.0132448	2.30183	0.00178745	Negative	Refed|Control	3'UTR	endoplasmic reticulum aminopeptidase 1
hsa-miR-185-5p	ENSONIT00000073641	457	478	151	-14.36	471	478	-19.57	-4.1711	0.0132448	2.30183	0.00178745	Negative	Refed|Control	3'UTR	endoplasmic reticulum aminopeptidase 1
hsa-miR-30c-2-3p	ENSONIT00000060372	368	393	148	-18.51	385	393	-17.5	-4.64016	0.0221429	2.06021	0.0118852	Negative	Refed|Control	3'UTR	SH3 domain-binding glutamic acid-rich-like protein
hsa-miR-185-5p	ENSONIT00000051221	1165	1187	155	-21.38	1181	1189	-15.6	-4.1711	0.0132448	2.28114	0.00644032	Negative	Refed|Control	3'UTR	chondroitin sulfate N-acetylgalactosaminyltransferase 2
hsa-miR-185-5p	ENSONIT00000051221	1258	1281	152	-16.47	1274	1281	-16.96	-4.1711	0.0132448	2.28114	0.00644032	Negative	Refed|Control	3'UTR	chondroitin sulfate N-acetylgalactosaminyltransferase 2
hsa-miR-185-5p	ENSONIT00000051221	1165	1187	155	-21.38	1179	1187	-21	-4.1711	0.0132448	2.28114	0.00644032	Negative	Refed|Control	3'UTR	chondroitin sulfate N-acetylgalactosaminyltransferase 2
hsa-miR-431-5p	TCONSR_00065706	1278	1298	143	-10.77	1291	1298	-12.91	-4.40462	0.0335602	2.1538	5.55635e-05	Negative	Refed|Control	lncRNA	N/A
hsa-miR-484	ENSONIT00000050010	2079	2100	142	-15.2	2093	2100	-20.36	-4.18796	0.00114588	2.26473	0.00057057	Negative	Refed|Control	3'UTR	0
oni-miR-460	ENSONIT00000016076	289	309	153	-25.66	302	309	-20.9	3.01391	0.00334712	-3.14667	5.41185e-05	Negative	Refed|Control	3'UTR	SH3 domain binding protein 2
hsa-miR-320c	TCONSR_00153648	846	864	143	-11.1	857	864	-11.3	-4.69274	0.0213514	2.01973	0.0128027	Negative	Refed|Control	lncRNA	N/A
hsa-miR-320c	ENSONIT00000093449	972	991	162	-19.26	983	991	-19.71	-4.69274	0.0213514	2.0144	1.62477e-09	Negative	Refed|Control	3'UTR	methionine adenosyltransferase I, alpha
hsa-miR-421	ENSONIT00000060372	217	239	140	-12.56	232	239	-14.25	-4.58718	0.0489164	2.06021	0.0118852	Negative	Refed|Control	3'UTR	SH3 domain-binding glutamic acid-rich-like protein
hsa-miR-421	ENSONIT00000060372	705	730	156	-18.6	722	730	-17.9	-4.58718	0.0489164	2.06021	0.0118852	Negative	Refed|Control	3'UTR	SH3 domain-binding glutamic acid-rich-like protein
hsa-miR-185-5p	ENSONIT00000050010	165	188	143	-16.04	180	188	-20.3	-4.1711	0.0132448	2.26473	0.00057057	Negative	Refed|Control	3'UTR	0
hsa-miR-431-5p	ENSONIT00000019874	206	226	142	-16.65	218	226	-18.4	-4.40462	0.0335602	2.14429	0.00220033	Negative	Refed|Control	3'UTR	pannexin 3
hsa-miR-320b	ENSONIT00000073641	429	450	143	-25.72	442	450	-24.3	-4.09871	0.0489164	2.30183	0.00178745	Negative	Refed|Control	3'UTR	endoplasmic reticulum aminopeptidase 1
hsa-miR-320c	ENSONIT00000088351	467	488	153	-21.7	480	488	-20.6	-4.69274	0.0213514	2.00671	0.0228398	Negative	Refed|Control	3'UTR	melanotransferrin
hsa-miR-187-3p	ENSONIT00000075907	913	934	148	-22.31	926	934	-19.7	-4.28339	0.0116748	2.19096	0.0105645	Negative	Refed|Control	3'UTR	0
hsa-miR-187-3p	ENSONIT00000075907	457	479	159	-25.52	471	479	-22.19	-4.28339	0.0116748	2.19096	0.0105645	Negative	Refed|Control	3'UTR	0
hsa-miR-574-5p	ENSONIT00000034013	1998	2019	141	-13.08	2012	2019	-12.6	-3.70013	0.0422941	2.53452	0.00127117	Negative	Refed|Control	3'UTR	mitochondrial import inner membrane translocase subunit TIM44
hsa-miR-574-5p	ENSONIT00000034013	1427	1449	140	-15.72	1439	1447	-13.53	-3.70013	0.0422941	2.53452	0.00127117	Negative	Refed|Control	3'UTR	mitochondrial import inner membrane translocase subunit TIM44
hsa-miR-574-5p	ENSONIT00000034013	1749	1771	157	-15.44	1763	1771	-14.57	-3.70013	0.0422941	2.53452	0.00127117	Negative	Refed|Control	3'UTR	mitochondrial import inner membrane translocase subunit TIM44
hsa-miR-574-5p	ENSONIT00000034013	1427	1449	140	-15.72	1441	1449	-17.82	-3.70013	0.0422941	2.53452	0.00127117	Negative	Refed|Control	3'UTR	mitochondrial import inner membrane translocase subunit TIM44
hsa-miR-320b	ENSONIT00000051221	1233	1258	155	-20.24	1250	1258	-20	-4.09871	0.0489164	2.28114	0.00644032	Negative	Refed|Control	3'UTR	chondroitin sulfate N-acetylgalactosaminyltransferase 2
hsa-miR-29a-3p	ENSONIT00000087395	329	350	143	-11.6	343	350	-11.53	-4.08527	0.00432761	2.28759	0.00230218	Negative	Refed|Control	3'UTR	neurofilament, light polypeptide b
hsa-miR-29a-3p	ENSONIT00000087395	543	564	152	-12.38	557	564	-12.26	-4.08527	0.00432761	2.28759	0.00230218	Negative	Refed|Control	3'UTR	neurofilament, light polypeptide b
hsa-let-7e-5p	ENSONIT00000071048	50	70	140	-17.54	63	70	-18.69	-3.56862	0.0024879	2.61492	0.00135262	Negative	Refed|Control	3'UTR	casein kinase 2, alpha prime polypeptide a
hsa-miR-30c-2-3p	ENSONIT00000088351	1269	1290	147	-18.48	1283	1290	-20	-4.64016	0.0221429	2.00671	0.0228398	Negative	Refed|Control	3'UTR	melanotransferrin
hsa-miR-30c-2-3p	ENSONIT00000086215	514	535	144	-17.51	527	535	-18.55	-4.64016	0.0221429	2.00505	0.0207297	Negative	Refed|Control	3'UTR	protein phosphatase 2 regulatory subunit Bdelta
oni-miR-135c	ENSONIT00000051221	623	645	142	-16.99	639	645	-14.7	-4.06912	0.0399211	2.28114	0.00644032	Negative	Refed|Control	3'UTR	chondroitin sulfate N-acetylgalactosaminyltransferase 2
hsa-miR-320b	ENSONIT00000045165	66	87	149	-19.38	80	87	-17.7	-4.09871	0.0489164	2.24943	0.0031601	Negative	Refed|Control	3'UTR	phosphoribosyl pyrophosphate synthetase associated protein 1
hsa-miR-484	ENSONIT00000075907	1550	1572	143	-23.43	1565	1572	-20.7	-4.18796	0.00114588	2.19096	0.0105645	Negative	Refed|Control	3'UTR	0
hsa-miR-320b	ENSONIT00000066636	1165	1187	142	-16.74	1181	1187	-20	-4.09871	0.0489164	2.23548	0.0019625	Negative	Refed|Control	3'UTR	protein Wnt-5a
hsa-miR-185-5p	ENSONIT00000002942	100	121	142	-18.52	112	119	-13.15	-4.1711	0.0132448	2.18955	0.00524413	Negative	Refed|Control	3'UTR	C-C motif chemokine 17
hsa-miR-185-5p	ENSONIT00000002942	100	121	142	-18.52	110	117	-14.35	-4.1711	0.0132448	2.18955	0.00524413	Negative	Refed|Control	3'UTR	C-C motif chemokine 17
hsa-miR-185-5p	ENSONIT00000002942	100	121	142	-18.52	114	121	-16.8	-4.1711	0.0132448	2.18955	0.00524413	Negative	Refed|Control	3'UTR	C-C motif chemokine 17
hsa-let-7g-5p	ENSONIT00000046576	947	971	155	-22.57	964	971	-21.3	-3.22877	0.0422941	2.8276	0.000159833	Negative	Refed|Control	3'UTR	sarcoplasmic/endoplasmic reticulum calcium ATPase 2
hsa-miR-431-5p	ENSONIT00000060372	641	661	151	-18.02	653	661	-19.39	-4.40462	0.0335602	2.06021	0.0118852	Negative	Refed|Control	3'UTR	SH3 domain-binding glutamic acid-rich-like protein
oni-miR-29d	ENSONIT00000052367	207	230	152	-17.69	223	230	-16.9	3.33436	4.85611e-06	-2.71877	0.000508478	Negative	Refed|Control	3'UTR	ankyrin repeat and SOCS box protein 2
hsa-miR-574-5p	ENSONIT00000077753	4321	4342	142	-22.4	4335	4342	-19.8	-3.70013	0.0422941	2.4484	8.22406e-08	Negative	Refed|Control	lncRNA	0
hsa-miR-431-5p	ENSONIT00000087746	31	51	149	-25.34	43	51	-25.1	-4.40462	0.0335602	2.05051	0.0010859	Negative	Refed|Control	3'UTR	COUP transcription factor 2
hsa-miR-574-5p	ENSONIT00000062752	400	421	147	-16.13	415	423	-15.89	-3.70013	0.0422941	2.43786	2.56342e-05	Negative	Refed|Control	3'UTR	low-density lipoprotein receptor
hsa-miR-574-5p	ENSONIT00000062752	400	421	147	-16.13	414	421	-18.36	-3.70013	0.0422941	2.43786	2.56342e-05	Negative	Refed|Control	3'UTR	low-density lipoprotein receptor
hsa-miR-139-5p	ENSONIT00000034013	1441	1463	146	-14.14	1456	1463	-13.9	-3.55276	0.00805595	2.53452	0.00127117	Negative	Refed|Control	3'UTR	mitochondrial import inner membrane translocase subunit TIM44
hsa-miR-139-5p	ENSONIT00000034013	680	702	155	-18.07	695	702	-19.6	-3.55276	0.00805595	2.53452	0.00127117	Negative	Refed|Control	3'UTR	mitochondrial import inner membrane translocase subunit TIM44
hsa-miR-185-5p	TCONSR_00065706	1137	1158	158	-16.43	1151	1158	-17.5	-4.1711	0.0132448	2.1538	5.55635e-05	Negative	Refed|Control	lncRNA	N/A
hsa-miR-185-5p	TCONSR_00065706	1137	1158	158	-16.43	1148	1156	-12.6	-4.1711	0.0132448	2.1538	5.55635e-05	Negative	Refed|Control	lncRNA	N/A
hsa-miR-185-5p	TCONSR_00065706	3692	3712	143	-17.23	3704	3712	-15.2	-4.1711	0.0132448	2.1538	5.55635e-05	Negative	Refed|Control	lncRNA	N/A
hsa-miR-185-5p	TCONSR_00065706	1700	1722	143	-19.84	1714	1722	-22.59	-4.1711	0.0132448	2.1538	5.55635e-05	Negative	Refed|Control	lncRNA	N/A
ola-miR-460-5p	ENSONIT00000090668	13	32	142	-16.91	15	23	-11.9	2.4378	0.000397102	-3.67178	7.627e-07	Negative	Refed|Control	3'UTR	pyruvate dehydrogenase (acetyl-transferring) kinase isozyme 2, mitochondrial
ola-miR-460-5p	ENSONIT00000090668	359	378	153	-15.96	371	378	-16	2.4378	0.000397102	-3.67178	7.627e-07	Negative	Refed|Control	3'UTR	pyruvate dehydrogenase (acetyl-transferring) kinase isozyme 2, mitochondrial
ola-miR-460-5p	ENSONIT00000090668	13	32	142	-16.91	24	32	-17.3	2.4378	0.000397102	-3.67178	7.627e-07	Negative	Refed|Control	3'UTR	pyruvate dehydrogenase (acetyl-transferring) kinase isozyme 2, mitochondrial
hsa-miR-484	ENSONIT00000061218	202	225	147	-21.14	218	225	-17.6	-4.18796	0.00114588	2.12918	0.0120323	Negative	Refed|Control	3'UTR	vegetative cell wall protein gp1
dre-miR-460-5p	ENSONIT00000009092	429	449	153	-13.83	442	449	-16.1	2.66335	6.75911e-11	-3.3453	9.90913e-06	Negative	Refed|Control	3'UTR	kelch-like protein 38
hsa-miR-431-5p	TCONSR_00153648	412	430	143	-17.77	422	430	-17.81	-4.40462	0.0335602	2.01973	0.0128027	Negative	Refed|Control	lncRNA	N/A
hsa-miR-203a-3p	ENSONIT00000081097	189	210	144	-14.35	202	210	-13.2	-3.20971	0.0193501	2.76072	4.13435e-07	Negative	Refed|Control	3'UTR	stearoyl-CoA desaturase (delta-9-desaturase)
hsa-miR-320b	ENSONIT00000084233	16	37	151	-20.28	30	37	-17.9	-4.09871	0.0489164	2.15307	1.20106e-05	Negative	Refed|Control	3'UTR	fatty acid synthase
hsa-miR-320b	ENSONIT00000074912	330	352	153	-13.62	345	352	-13.5	-4.09871	0.0489164	2.14696	3.15037e-05	Negative	Refed|Control	3'UTR	four and a half LIM domains 2
hsa-miR-339-5p	ENSONIT00000075907	2534	2554	140	-21.3	2546	2554	-22.4	-4.00921	0.0326333	2.19096	0.0105645	Negative	Refed|Control	3'UTR	0
oni-miR-135c	TCONSR_00065706	2285	2308	144	-16.09	2300	2308	-14.2	-4.06912	0.0399211	2.1538	5.55635e-05	Negative	Refed|Control	lncRNA	N/A
hsa-miR-185-5p	ENSONIT00000044546	652	672	148	-19.61	664	672	-19.9	-4.1711	0.0132448	2.09844	0.00241652	Negative	Refed|Control	3'UTR	ras-related protein Rab-3A
hsa-miR-320b	ENSONIT00000001445	187	209	154	-14.5	202	209	-13.8	-4.09871	0.0489164	2.13298	1.53949e-12	Negative	Refed|Control	3'UTR	zgc:65997
hsa-miR-574-5p	ENSONIT00000022100	218	241	144	-25.29	229	237	-20.6	-3.70013	0.0422941	2.36187	0.0020646	Negative	Refed|Control	3'UTR	dickkopf WNT signaling pathway inhibitor 2
hsa-miR-574-5p	ENSONIT00000022100	218	241	144	-25.29	231	239	-20.8	-3.70013	0.0422941	2.36187	0.0020646	Negative	Refed|Control	3'UTR	dickkopf WNT signaling pathway inhibitor 2
hsa-miR-574-5p	ENSONIT00000022100	218	241	144	-25.29	233	241	-22.6	-3.70013	0.0422941	2.36187	0.0020646	Negative	Refed|Control	3'UTR	dickkopf WNT signaling pathway inhibitor 2
hsa-miR-574-5p	ENSONIT00000022100	247	269	165	-34.2	245	253	-26.1	-3.70013	0.0422941	2.36187	0.0020646	Negative	Refed|Control	3'UTR	dickkopf WNT signaling pathway inhibitor 2
hsa-miR-574-5p	ENSONIT00000022100	247	269	165	-34.2	251	259	-26.4	-3.70013	0.0422941	2.36187	0.0020646	Negative	Refed|Control	3'UTR	dickkopf WNT signaling pathway inhibitor 2
hsa-miR-574-5p	ENSONIT00000022100	247	269	165	-34.2	249	257	-26.6	-3.70013	0.0422941	2.36187	0.0020646	Negative	Refed|Control	3'UTR	dickkopf WNT signaling pathway inhibitor 2
hsa-miR-574-5p	ENSONIT00000022100	281	303	149	-28.08	287	295	-27.6	-3.70013	0.0422941	2.36187	0.0020646	Negative	Refed|Control	3'UTR	dickkopf WNT signaling pathway inhibitor 2
hsa-miR-574-5p	ENSONIT00000022100	281	303	149	-28.08	289	297	-27.6	-3.70013	0.0422941	2.36187	0.0020646	Negative	Refed|Control	3'UTR	dickkopf WNT signaling pathway inhibitor 2
hsa-miR-574-5p	ENSONIT00000022100	247	269	165	-34.2	253	261	-29.1	-3.70013	0.0422941	2.36187	0.0020646	Negative	Refed|Control	3'UTR	dickkopf WNT signaling pathway inhibitor 2
hsa-miR-574-5p	ENSONIT00000022100	281	303	149	-28.08	295	303	-29.4	-3.70013	0.0422941	2.36187	0.0020646	Negative	Refed|Control	3'UTR	dickkopf WNT signaling pathway inhibitor 2
hsa-miR-574-5p	ENSONIT00000022100	247	269	165	-34.2	247	255	-30.1	-3.70013	0.0422941	2.36187	0.0020646	Negative	Refed|Control	3'UTR	dickkopf WNT signaling pathway inhibitor 2
hsa-miR-574-5p	ENSONIT00000022100	247	269	165	-34.2	255	263	-30.1	-3.70013	0.0422941	2.36187	0.0020646	Negative	Refed|Control	3'UTR	dickkopf WNT signaling pathway inhibitor 2
hsa-miR-574-5p	ENSONIT00000022100	247	269	165	-34.2	257	265	-30.4	-3.70013	0.0422941	2.36187	0.0020646	Negative	Refed|Control	3'UTR	dickkopf WNT signaling pathway inhibitor 2
hsa-miR-574-5p	ENSONIT00000022100	247	269	165	-34.2	259	267	-31.8	-3.70013	0.0422941	2.36187	0.0020646	Negative	Refed|Control	3'UTR	dickkopf WNT signaling pathway inhibitor 2
hsa-miR-574-5p	ENSONIT00000022100	263	285	157	-33.48	261	269	-31.9	-3.70013	0.0422941	2.36187	0.0020646	Negative	Refed|Control	3'UTR	dickkopf WNT signaling pathway inhibitor 2
hsa-miR-574-5p	ENSONIT00000022100	247	269	165	-34.2	261	269	-31.9	-3.70013	0.0422941	2.36187	0.0020646	Negative	Refed|Control	3'UTR	dickkopf WNT signaling pathway inhibitor 2
hsa-miR-574-5p	ENSONIT00000022100	263	285	157	-33.48	263	271	-33.7	-3.70013	0.0422941	2.36187	0.0020646	Negative	Refed|Control	3'UTR	dickkopf WNT signaling pathway inhibitor 2
hsa-miR-574-5p	ENSONIT00000022100	247	269	165	-34.2	263	271	-33.7	-3.70013	0.0422941	2.36187	0.0020646	Negative	Refed|Control	3'UTR	dickkopf WNT signaling pathway inhibitor 2
hsa-miR-574-5p	ENSONIT00000022100	263	285	157	-33.48	265	273	-33.8	-3.70013	0.0422941	2.36187	0.0020646	Negative	Refed|Control	3'UTR	dickkopf WNT signaling pathway inhibitor 2
hsa-miR-574-5p	ENSONIT00000022100	263	285	157	-33.48	267	275	-33.8	-3.70013	0.0422941	2.36187	0.0020646	Negative	Refed|Control	3'UTR	dickkopf WNT signaling pathway inhibitor 2
hsa-miR-574-5p	ENSONIT00000022100	263	285	157	-33.48	269	277	-33.8	-3.70013	0.0422941	2.36187	0.0020646	Negative	Refed|Control	3'UTR	dickkopf WNT signaling pathway inhibitor 2
hsa-miR-574-5p	ENSONIT00000022100	263	285	157	-33.48	271	279	-33.8	-3.70013	0.0422941	2.36187	0.0020646	Negative	Refed|Control	3'UTR	dickkopf WNT signaling pathway inhibitor 2
hsa-miR-574-5p	ENSONIT00000022100	263	285	157	-33.48	273	281	-33.8	-3.70013	0.0422941	2.36187	0.0020646	Negative	Refed|Control	3'UTR	dickkopf WNT signaling pathway inhibitor 2
hsa-miR-574-5p	ENSONIT00000022100	263	285	157	-33.48	275	283	-33.8	-3.70013	0.0422941	2.36187	0.0020646	Negative	Refed|Control	3'UTR	dickkopf WNT signaling pathway inhibitor 2
hsa-miR-574-5p	ENSONIT00000022100	263	285	157	-33.48	277	285	-33.8	-3.70013	0.0422941	2.36187	0.0020646	Negative	Refed|Control	3'UTR	dickkopf WNT signaling pathway inhibitor 2
hsa-miR-151a-5p	ENSONIT00000000913	66	85	145	-16.81	78	85	-13.2	-4.27058	0.00493009	2.04217	0.0109777	Negative	Refed|Control	3'UTR	chromogranin A
oni-miR-135c	ENSONIT00000001445	200	222	145	-13.79	215	222	-15.8	-4.06912	0.0399211	2.13298	1.53949e-12	Negative	Refed|Control	3'UTR	zgc:65997
hsa-miR-125b-1-3p	ENSONIT00000077753	1382	1403	142	-24.48	1395	1403	-24.98	-3.52832	0.00617678	2.4484	8.22406e-08	Negative	Refed|Control	lncRNA	0
hsa-miR-125b-1-3p	ENSONIT00000077753	1195	1216	150	-26.42	1208	1216	-24.8	-3.52832	0.00617678	2.4484	8.22406e-08	Negative	Refed|Control	lncRNA	0
hsa-let-7e-3p	ENSONIT00000001445	86	105	148	-13.89	97	105	-19.22	-4.04448	0.0325008	2.13298	1.53949e-12	Negative	Refed|Control	3'UTR	zgc:65997
hsa-miR-29a-3p	ENSONIT00000024909	388	412	154	-18.52	404	412	-16.2	-4.08527	0.00432761	2.10411	0.00232038	Negative	Refed|Control	3'UTR	brevican core protein
hsa-miR-187-3p	ENSONIT00000088351	62	83	146	-16.35	76	83	-14.96	-4.28339	0.0116748	2.00671	0.0228398	Negative	Refed|Control	3'UTR	melanotransferrin
hsa-miR-139-5p	ENSONIT00000051361	191	213	140	-13.35	206	213	-15.03	-3.55276	0.00805595	2.41783	0.000349738	Negative	Refed|Control	3'UTR	deoxyribodipyrimidine photo-lyase
oni-miR-135c	ENSONIT00000041971	1863	1885	153	-13.97	1878	1885	-11.77	-4.06912	0.0399211	2.10852	0.000705855	Negative	Refed|Control	lncRNA	0
oni-miR-135c	ENSONIT00000041971	1481	1501	144	-14.35	1493	1501	-15.4	-4.06912	0.0399211	2.10852	0.000705855	Negative	Refed|Control	lncRNA	0
hsa-miR-125b-1-3p	ENSONIT00000040742	973	994	150	-24.49	986	994	-23.1	-3.52832	0.00617678	2.42738	2.64525e-07	Negative	Refed|Control	lncRNA	0
hsa-miR-125b-1-3p	ENSONIT00000040742	1156	1177	149	-28.19	1169	1177	-26.1	-3.52832	0.00617678	2.42738	2.64525e-07	Negative	Refed|Control	lncRNA	0
hsa-miR-484	ENSONIT00000056826	56	77	140	-15.68	70	77	-14.6	-4.18796	0.00114588	2.0345	0.01654	Negative	Refed|Control	3'UTR	protein phosphatase 1 regulatory subunit 13B
hsa-miR-574-5p	ENSONIT00000056443	208	230	152	-23.42	218	226	-15.6	-3.70013	0.0422941	2.30087	1.41529e-08	Negative	Refed|Control	3'UTR	complement factor properdin
hsa-miR-574-5p	ENSONIT00000056443	208	230	152	-23.42	222	230	-22.7	-3.70013	0.0422941	2.30087	1.41529e-08	Negative	Refed|Control	3'UTR	complement factor properdin
hsa-miR-320b	ENSONIT00000063841	124	144	143	-12.15	137	144	-12.7	-4.09871	0.0489164	2.07362	0.00716334	Negative	Refed|Control	3'UTR	proline dehydrogenase 1, mitochondrial
hsa-miR-320b	ENSONIT00000063841	1077	1098	152	-14.3	1080	1087	-12.8	-4.09871	0.0489164	2.07362	0.00716334	Negative	Refed|Control	3'UTR	proline dehydrogenase 1, mitochondrial
hsa-miR-320b	ENSONIT00000063841	1077	1098	152	-14.3	1091	1098	-13.8	-4.09871	0.0489164	2.07362	0.00716334	Negative	Refed|Control	3'UTR	proline dehydrogenase 1, mitochondrial
oni-miR-29d	ENSONIT00000001485	1436	1460	160	-15.87	1453	1460	-13.3	3.33436	4.85611e-06	-2.54553	6.43557e-15	Negative	Refed|Control	3'UTR	interleukin 1 receptor accessory protein
oni-miR-29d	ENSONIT00000001485	538	558	142	-16.93	551	558	-15.4	3.33436	4.85611e-06	-2.54553	6.43557e-15	Negative	Refed|Control	3'UTR	interleukin 1 receptor accessory protein
hsa-miR-185-5p	ENSONIT00000056826	149	170	147	-17.54	162	170	-15.7	-4.1711	0.0132448	2.0345	0.01654	Negative	Refed|Control	3'UTR	protein phosphatase 1 regulatory subunit 13B
hsa-let-7g-5p	ENSONIT00000010350	52	74	141	-17.16	68	74	-15.94	-3.22877	0.0422941	2.62651	0.000747033	Negative	Refed|Control	3'UTR	low density lipoprotein receptor
hsa-miR-574-5p	ENSONIT00000087395	446	468	149	-21.42	462	468	-21.8	-3.70013	0.0422941	2.28759	0.00230218	Negative	Refed|Control	3'UTR	neurofilament, light polypeptide b
hsa-miR-320b	ENSONIT00000060372	327	348	140	-14.98	341	348	-13.32	-4.09871	0.0489164	2.06021	0.0118852	Negative	Refed|Control	3'UTR	SH3 domain-binding glutamic acid-rich-like protein
hsa-let-7g-5p	ENSONIT00000071048	49	70	142	-14.85	63	70	-15.9	-3.22877	0.0422941	2.61492	0.00135262	Negative	Refed|Control	3'UTR	casein kinase 2, alpha prime polypeptide a
hsa-miR-125a-5p	ENSONIT00000077753	3704	3731	165	-38.64	3724	3731	-32.3	-3.44271	0.0193501	2.4484	8.22406e-08	Negative	Refed|Control	lncRNA	0
hsa-miR-574-5p	ENSONIT00000050010	244	266	144	-24.48	256	264	-16.15	-3.70013	0.0422941	2.26473	0.00057057	Negative	Refed|Control	3'UTR	0
hsa-miR-574-5p	ENSONIT00000050010	244	266	144	-24.48	259	266	-22.4	-3.70013	0.0422941	2.26473	0.00057057	Negative	Refed|Control	3'UTR	0
hsa-miR-185-5p	ENSONIT00000088351	18	39	141	-18.52	31	39	-19.41	-4.1711	0.0132448	2.00671	0.0228398	Negative	Refed|Control	3'UTR	melanotransferrin
hsa-miR-185-5p	ENSONIT00000088351	454	476	151	-20.74	469	476	-20.2	-4.1711	0.0132448	2.00671	0.0228398	Negative	Refed|Control	3'UTR	melanotransferrin
oni-miR-4585	ENSONIT00000037851	1127	1148	160	-18.15	1140	1148	-17.91	3.815	0.0335602	-2.19178	0.00960942	Negative	Refed|Control	3'UTR	FYN proto-oncogene, Src family tyrosine kinase
hsa-miR-125a-5p	ENSONIT00000040742	3474	3502	156	-33.07	3495	3502	-28.2	-3.44271	0.0193501	2.42738	2.64525e-07	Negative	Refed|Control	lncRNA	0
hsa-miR-203a-3p	ENSONIT00000004454	288	309	142	-12.63	301	309	-11.3	-3.20971	0.0193501	2.60044	1.76919e-16	Negative	Refed|Control	3'UTR	V-type proton ATPase 116 kDa subunit a
hsa-miR-125a-5p	ENSONIT00000051361	49	72	147	-18.62	65	72	-21	-3.44271	0.0193501	2.41783	0.000349738	Negative	Refed|Control	3'UTR	deoxyribodipyrimidine photo-lyase
hsa-miR-29a-3p	ENSONIT00000056826	61	82	140	-11.98	75	82	-16.99	-4.08527	0.00432761	2.0345	0.01654	Negative	Refed|Control	3'UTR	protein phosphatase 1 regulatory subunit 13B
oni-miR-460	ENSONIT00000081084	539	560	142	-20.23	552	560	-20.26	3.01391	0.00334712	-2.757	1.05194e-09	Negative	Refed|Control	3'UTR	integrator complex subunit 4
hsa-miR-320b	TCONSR_00153648	844	864	143	-13.1	857	864	-13.4	-4.09871	0.0489164	2.01973	0.0128027	Negative	Refed|Control	lncRNA	N/A
hsa-miR-320b	ENSONIT00000093449	970	991	163	-19.58	983	991	-19.71	-4.09871	0.0489164	2.0144	1.62477e-09	Negative	Refed|Control	3'UTR	methionine adenosyltransferase I, alpha
hsa-miR-29a-3p	TCONSR_00153648	775	795	154	-21.71	788	795	-18.3	-4.08527	0.00432761	2.01973	0.0128027	Negative	Refed|Control	lncRNA	N/A
hsa-miR-29a-3p	TCONSR_00153648	1000	1021	140	-10.72	1013	1021	-13.54	-4.08527	0.00432761	2.01973	0.0128027	Negative	Refed|Control	lncRNA	N/A
hsa-miR-320b	ENSONIT00000088351	467	488	155	-22.16	480	488	-22.3	-4.09871	0.0489164	2.00671	0.0228398	Negative	Refed|Control	3'UTR	melanotransferrin
hsa-let-7e-5p	ENSONIT00000052875	334	356	151	-20.79	350	356	-20.3	-3.56862	0.0024879	2.30212	0.00617929	Negative	Refed|Control	3'UTR	EGF domain specific O-linked N-acetylglucosamine transferase
oni-miR-4585	ENSONIT00000070568	1059	1079	147	-16.46	1072	1079	-20.03	3.815	0.0335602	-2.15172	5.94252e-05	Negative	Refed|Control	3'UTR	TSC22 domain family protein 3
hsa-miR-29a-3p	ENSONIT00000088351	1135	1156	142	-14.77	1149	1156	-13.1	-4.08527	0.00432761	2.00671	0.0228398	Negative	Refed|Control	3'UTR	melanotransferrin
hsa-miR-139-5p	ENSONIT00000062910	48	70	142	-18.93	63	70	-14.4	-3.55276	0.00805595	2.30534	1.64585e-05	Negative	Refed|Control	3'UTR	zinc finger and SCAN domain-containing protein 30
hsa-miR-150-5p	ENSONIT00000087746	20	41	140	-27.17	33	41	-24.6	-3.99266	0.0024879	2.05051	0.0010859	Negative	Refed|Control	3'UTR	COUP transcription factor 2
oni-miR-135c	ENSONIT00000086215	483	505	144	-20.73	497	505	-19.7	-4.06912	0.0399211	2.00505	0.0207297	Negative	Refed|Control	3'UTR	protein phosphatase 2 regulatory subunit Bdelta
ola-miR-460-5p	ENSONIT00000009092	431	449	151	-11.66	442	449	-13.11	2.4378	0.000397102	-3.3453	9.90913e-06	Negative	Refed|Control	3'UTR	kelch-like protein 38
hsa-miR-125a-5p	ENSONIT00000022100	983	1006	143	-23.54	1000	1006	-18.7	-3.44271	0.0193501	2.36187	0.0020646	Negative	Refed|Control	3'UTR	dickkopf WNT signaling pathway inhibitor 2
hsa-miR-150-5p	ENSONIT00000056826	515	535	146	-17.01	528	535	-17.12	-3.99266	0.0024879	2.0345	0.01654	Negative	Refed|Control	3'UTR	protein phosphatase 1 regulatory subunit 13B
hsa-let-7e-5p	ENSONIT00000050010	679	699	142	-15.88	691	699	-16.6	-3.56862	0.0024879	2.26473	0.00057057	Negative	Refed|Control	3'UTR	0
oni-miR-153a	ENSONIT00000080198	338	359	148	-12.11	351	359	-12.9	2.4494	0.0121675	-3.29549	1.46805e-05	Negative	Refed|Control	3'UTR	epidermal growth factor receptor
hsa-miR-203a-3p	ENSONIT00000018190	102	124	167	-18.78	116	124	-14.4	-3.20971	0.0193501	2.50864	0.000352753	Negative	Refed|Control	3'UTR	lipocalin
hsa-miR-139-5p	ENSONIT00000050010	1651	1675	143	-33.88	1659	1667	-16.7	-3.55276	0.00805595	2.26473	0.00057057	Negative	Refed|Control	3'UTR	0
hsa-miR-339-5p	ENSONIT00000086215	6	27	158	-33.7	19	27	-32.1	-4.00921	0.0326333	2.00505	0.0207297	Negative	Refed|Control	3'UTR	protein phosphatase 2 regulatory subunit Bdelta
hsa-miR-139-5p	ENSONIT00000045165	291	312	149	-13.38	304	312	-17.41	-3.55276	0.00805595	2.24943	0.0031601	Negative	Refed|Control	3'UTR	phosphoribosyl pyrophosphate synthetase associated protein 1
dre-miR-10a-5p	ENSONIT00000054450	163	182	152	-18.98	175	182	-19.4	-3.10402	0.0376898	2.56951	5.37637e-05	Negative	Refed|Control	3'UTR	fatty acid desaturase 2
hsa-miR-574-5p	TCONSR_00065706	1080	1102	140	-15.09	1094	1102	-15.7	-3.70013	0.0422941	2.1538	5.55635e-05	Negative	Refed|Control	lncRNA	N/A
hsa-miR-574-5p	TCONSR_00065706	2203	2228	151	-22.37	2220	2228	-20.9	-3.70013	0.0422941	2.1538	5.55635e-05	Negative	Refed|Control	lncRNA	N/A
hsa-miR-574-5p	ENSONIT00000084013	39	59	153	-29.66	39	47	-15.49	-3.70013	0.0422941	2.1513	6.12667e-07	Negative	Refed|Control	3'UTR	sodium-dependent phosphate transporter 1-B
hsa-miR-574-5p	ENSONIT00000084013	39	59	153	-29.66	49	57	-16	-3.70013	0.0422941	2.1513	6.12667e-07	Negative	Refed|Control	3'UTR	sodium-dependent phosphate transporter 1-B
hsa-miR-574-5p	ENSONIT00000084013	39	59	153	-29.66	51	59	-26.3	-3.70013	0.0422941	2.1513	6.12667e-07	Negative	Refed|Control	3'UTR	sodium-dependent phosphate transporter 1-B
hsa-miR-139-5p	ENSONIT00000066636	499	520	166	-29.54	514	520	-29.4	-3.55276	0.00805595	2.23548	0.0019625	Negative	Refed|Control	3'UTR	protein Wnt-5a
oni-miR-29d	ENSONIT00000010726	305	328	143	-22.15	321	328	-17.7	3.33436	4.85611e-06	-2.38183	2.0022e-09	Negative	Refed|Control	3'UTR	HMG-box transcription factor 1
hsa-miR-574-5p	ENSONIT00000019874	284	307	141	-21.19	301	307	-20.2	-3.70013	0.0422941	2.14429	0.00220033	Negative	Refed|Control	3'UTR	pannexin 3
hsa-miR-125a-5p	ENSONIT00000056443	893	916	146	-20.26	908	916	-19.6	-3.44271	0.0193501	2.30087	1.41529e-08	Negative	Refed|Control	3'UTR	complement factor properdin
oni-miR-4585	ENSONIT00000022725	224	245	150	-15.8	237	245	-14.3	3.815	0.0335602	-2.07039	5.63582e-07	Negative	Refed|Control	3'UTR	Oreochromis niloticus myoglobin (Mb), mRNA.
hsa-miR-574-5p	ENSONIT00000001445	409	431	165	-31.76	411	419	-15.6	-3.70013	0.0422941	2.13298	1.53949e-12	Negative	Refed|Control	3'UTR	zgc:65997
hsa-miR-574-5p	ENSONIT00000001445	409	431	165	-31.76	413	421	-19.4	-3.70013	0.0422941	2.13298	1.53949e-12	Negative	Refed|Control	3'UTR	zgc:65997
hsa-miR-574-5p	ENSONIT00000001445	409	431	165	-31.76	415	423	-20.4	-3.70013	0.0422941	2.13298	1.53949e-12	Negative	Refed|Control	3'UTR	zgc:65997
hsa-miR-574-5p	ENSONIT00000001445	409	431	165	-31.76	417	425	-26.1	-3.70013	0.0422941	2.13298	1.53949e-12	Negative	Refed|Control	3'UTR	zgc:65997
hsa-miR-574-5p	ENSONIT00000001445	409	431	165	-31.76	419	427	-29.2	-3.70013	0.0422941	2.13298	1.53949e-12	Negative	Refed|Control	3'UTR	zgc:65997
hsa-miR-574-5p	ENSONIT00000001445	409	431	165	-31.76	423	431	-30.9	-3.70013	0.0422941	2.13298	1.53949e-12	Negative	Refed|Control	3'UTR	zgc:65997
hsa-let-7e-5p	ENSONIT00000075907	2228	2249	140	-21.64	2242	2249	-20	-3.56862	0.0024879	2.19096	0.0105645	Negative	Refed|Control	3'UTR	0
hsa-miR-125a-5p	ENSONIT00000050010	1995	2017	156	-19.32	2009	2017	-20.4	-3.44271	0.0193501	2.26473	0.00057057	Negative	Refed|Control	3'UTR	0
hsa-miR-574-5p	ENSONIT00000008921	805	828	143	-20.51	822	828	-19.5	-3.70013	0.0422941	2.10269	0.00824038	Negative	Refed|Control	3'UTR	interleukin-11
hsa-miR-140-3p	ENSONIT00000080198	504	524	146	-19.56	517	524	-17.2	2.33137	0.0243404	-3.29549	1.46805e-05	Negative	Refed|Control	3'UTR	epidermal growth factor receptor
hsa-let-7e-5p	ENSONIT00000084013	86	106	144	-16.45	98	106	-15.6	-3.56862	0.0024879	2.1513	6.12667e-07	Negative	Refed|Control	3'UTR	sodium-dependent phosphate transporter 1-B
hsa-miR-139-5p	TCONSR_00065706	2693	2715	140	-11.95	2708	2715	-10.01	-3.55276	0.00805595	2.1538	5.55635e-05	Negative	Refed|Control	lncRNA	N/A
hsa-miR-139-5p	TCONSR_00065706	4000	4022	155	-24.61	4015	4022	-21.9	-3.55276	0.00805595	2.1538	5.55635e-05	Negative	Refed|Control	lncRNA	N/A
hsa-miR-139-5p	TCONSR_00065706	2893	2913	154	-20.95	2905	2913	-18.2	-3.55276	0.00805595	2.1538	5.55635e-05	Negative	Refed|Control	lncRNA	N/A
hsa-miR-139-5p	TCONSR_00065706	230	251	157	-24.75	243	251	-19.5	-3.55276	0.00805595	2.1538	5.55635e-05	Negative	Refed|Control	lncRNA	N/A
hsa-let-7e-5p	ENSONIT00000045384	117	142	154	-26	134	142	-23.9	-3.56862	0.0024879	2.1433	0.00816462	Negative	Refed|Control	3'UTR	TGF-beta activated kinase 1 (MAP3K7) binding protein 3
hsa-let-7e-5p	ENSONIT00000045384	13	36	147	-27.1	28	36	-25.4	-3.56862	0.0024879	2.1433	0.00816462	Negative	Refed|Control	3'UTR	TGF-beta activated kinase 1 (MAP3K7) binding protein 3
hsa-miR-574-5p	ENSONIT00000088998	168	190	165	-36.03	170	178	-32.5	-3.70013	0.0422941	2.05821	0.0154527	Negative	Refed|Control	3'UTR	growth/differentiation factor 6-A
hsa-miR-574-5p	ENSONIT00000088998	168	190	165	-36.03	172	180	-33	-3.70013	0.0422941	2.05821	0.0154527	Negative	Refed|Control	3'UTR	growth/differentiation factor 6-A
hsa-miR-574-5p	ENSONIT00000088998	168	190	165	-36.03	178	186	-33.3	-3.70013	0.0422941	2.05821	0.0154527	Negative	Refed|Control	3'UTR	growth/differentiation factor 6-A
hsa-miR-574-5p	ENSONIT00000088998	168	190	165	-36.03	174	182	-33.4	-3.70013	0.0422941	2.05821	0.0154527	Negative	Refed|Control	3'UTR	growth/differentiation factor 6-A
hsa-miR-574-5p	ENSONIT00000088998	168	190	165	-36.03	180	188	-33.7	-3.70013	0.0422941	2.05821	0.0154527	Negative	Refed|Control	3'UTR	growth/differentiation factor 6-A
hsa-miR-574-5p	ENSONIT00000088998	168	190	165	-36.03	184	192	-33.8	-3.70013	0.0422941	2.05821	0.0154527	Negative	Refed|Control	3'UTR	growth/differentiation factor 6-A
hsa-miR-574-5p	ENSONIT00000088998	168	190	165	-36.03	176	184	-33.8	-3.70013	0.0422941	2.05821	0.0154527	Negative	Refed|Control	3'UTR	growth/differentiation factor 6-A
hsa-miR-574-5p	ENSONIT00000088998	184	206	165	-36.04	200	208	-33.8	-3.70013	0.0422941	2.05821	0.0154527	Negative	Refed|Control	3'UTR	growth/differentiation factor 6-A
hsa-miR-574-5p	ENSONIT00000088998	200	222	165	-36.04	198	206	-33.8	-3.70013	0.0422941	2.05821	0.0154527	Negative	Refed|Control	3'UTR	growth/differentiation factor 6-A
hsa-miR-574-5p	ENSONIT00000088998	200	222	165	-36.04	216	224	-33.8	-3.70013	0.0422941	2.05821	0.0154527	Negative	Refed|Control	3'UTR	growth/differentiation factor 6-A
hsa-miR-574-5p	ENSONIT00000088998	184	206	165	-36.04	184	192	-33.8	-3.70013	0.0422941	2.05821	0.0154527	Negative	Refed|Control	3'UTR	growth/differentiation factor 6-A
hsa-miR-574-5p	ENSONIT00000088998	184	206	165	-36.04	186	194	-33.8	-3.70013	0.0422941	2.05821	0.0154527	Negative	Refed|Control	3'UTR	growth/differentiation factor 6-A
hsa-miR-574-5p	ENSONIT00000088998	184	206	165	-36.04	188	196	-33.8	-3.70013	0.0422941	2.05821	0.0154527	Negative	Refed|Control	3'UTR	growth/differentiation factor 6-A
hsa-miR-574-5p	ENSONIT00000088998	184	206	165	-36.04	190	198	-33.8	-3.70013	0.0422941	2.05821	0.0154527	Negative	Refed|Control	3'UTR	growth/differentiation factor 6-A
hsa-miR-574-5p	ENSONIT00000088998	184	206	165	-36.04	192	200	-33.8	-3.70013	0.0422941	2.05821	0.0154527	Negative	Refed|Control	3'UTR	growth/differentiation factor 6-A
hsa-miR-574-5p	ENSONIT00000088998	184	206	165	-36.04	194	202	-33.8	-3.70013	0.0422941	2.05821	0.0154527	Negative	Refed|Control	3'UTR	growth/differentiation factor 6-A
hsa-miR-574-5p	ENSONIT00000088998	184	206	165	-36.04	196	204	-33.8	-3.70013	0.0422941	2.05821	0.0154527	Negative	Refed|Control	3'UTR	growth/differentiation factor 6-A
hsa-miR-574-5p	ENSONIT00000088998	184	206	165	-36.04	198	206	-33.8	-3.70013	0.0422941	2.05821	0.0154527	Negative	Refed|Control	3'UTR	growth/differentiation factor 6-A
hsa-miR-574-5p	ENSONIT00000088998	200	222	165	-36.04	200	208	-33.8	-3.70013	0.0422941	2.05821	0.0154527	Negative	Refed|Control	3'UTR	growth/differentiation factor 6-A
hsa-miR-574-5p	ENSONIT00000088998	200	222	165	-36.04	202	210	-33.8	-3.70013	0.0422941	2.05821	0.0154527	Negative	Refed|Control	3'UTR	growth/differentiation factor 6-A
hsa-miR-574-5p	ENSONIT00000088998	200	222	165	-36.04	204	212	-33.8	-3.70013	0.0422941	2.05821	0.0154527	Negative	Refed|Control	3'UTR	growth/differentiation factor 6-A
hsa-miR-574-5p	ENSONIT00000088998	200	222	165	-36.04	206	214	-33.8	-3.70013	0.0422941	2.05821	0.0154527	Negative	Refed|Control	3'UTR	growth/differentiation factor 6-A
hsa-miR-574-5p	ENSONIT00000088998	200	222	165	-36.04	208	216	-33.8	-3.70013	0.0422941	2.05821	0.0154527	Negative	Refed|Control	3'UTR	growth/differentiation factor 6-A
hsa-miR-574-5p	ENSONIT00000088998	200	222	165	-36.04	210	218	-33.8	-3.70013	0.0422941	2.05821	0.0154527	Negative	Refed|Control	3'UTR	growth/differentiation factor 6-A
hsa-miR-574-5p	ENSONIT00000088998	200	222	165	-36.04	212	220	-33.8	-3.70013	0.0422941	2.05821	0.0154527	Negative	Refed|Control	3'UTR	growth/differentiation factor 6-A
hsa-miR-574-5p	ENSONIT00000088998	200	222	165	-36.04	214	222	-33.8	-3.70013	0.0422941	2.05821	0.0154527	Negative	Refed|Control	3'UTR	growth/differentiation factor 6-A
hsa-miR-574-5p	ENSONIT00000088998	168	190	165	-36.03	182	190	-34.1	-3.70013	0.0422941	2.05821	0.0154527	Negative	Refed|Control	3'UTR	growth/differentiation factor 6-A
hsa-miR-574-5p	ENSONIT00000088998	184	206	165	-36.04	182	190	-34.1	-3.70013	0.0422941	2.05821	0.0154527	Negative	Refed|Control	3'UTR	growth/differentiation factor 6-A
hsa-let-7e-5p	ENSONIT00000001445	138	164	150	-22.07	157	164	-18.6	-3.56862	0.0024879	2.13298	1.53949e-12	Negative	Refed|Control	3'UTR	zgc:65997
dre-miR-10a-5p	ENSONIT00000004877	9	30	160	-15.28	23	30	-14.3	-3.10402	0.0376898	2.45129	3.84139e-05	Negative	Refed|Control	3'UTR	cAMP-specific 3',5'-cyclic phosphodiesterase 4C
hsa-let-7e-5p	ENSONIT00000041971	1784	1805	140	-21.22	1798	1805	-19.1	-3.56862	0.0024879	2.10852	0.000705855	Negative	Refed|Control	lncRNA	0
hsa-let-7e-5p	ENSONIT00000041971	1169	1190	152	-22.63	1183	1190	-21.8	-3.56862	0.0024879	2.10852	0.000705855	Negative	Refed|Control	lncRNA	0
hsa-miR-139-5p	ENSONIT00000008921	477	499	145	-15.29	491	499	-16.56	-3.55276	0.00805595	2.10269	0.00824038	Negative	Refed|Control	3'UTR	interleukin-11
hsa-miR-574-5p	ENSONIT00000093449	924	947	156	-26.89	924	932	-18.5	-3.70013	0.0422941	2.0144	1.62477e-09	Negative	Refed|Control	3'UTR	methionine adenosyltransferase I, alpha
hsa-miR-574-5p	ENSONIT00000093449	924	947	156	-26.89	940	947	-26.1	-3.70013	0.0422941	2.0144	1.62477e-09	Negative	Refed|Control	3'UTR	methionine adenosyltransferase I, alpha
oni-miR-29d	ENSONIT00000067205	256	278	148	-16.08	270	278	-16.4	3.33436	4.85611e-06	-2.22372	1.06899e-10	Negative	Refed|Control	3'UTR	phosphoinositide-3-kinase regulatory subunit 1
dre-miR-10a-5p	ENSONIT00000077645	134	156	151	-15.5	149	156	-16.07	-3.10402	0.0376898	2.3868	0.00460773	Negative	Refed|Control	3'UTR	uncharacterized LOC102079641
hsa-miR-203a-3p	ENSONIT00000062910	216	237	140	-10.25	230	237	-12.9	-3.20971	0.0193501	2.30534	1.64585e-05	Negative	Refed|Control	3'UTR	zinc finger and SCAN domain-containing protein 30
hsa-miR-203a-3p	ENSONIT00000056443	517	537	146	-23.2	529	537	-18.2	-3.20971	0.0193501	2.30087	1.41529e-08	Negative	Refed|Control	3'UTR	complement factor properdin
oni-miR-153a	ENSONIT00000021675	469	490	152	-11.46	484	490	-10.1	2.4494	0.0121675	-2.99923	1.91556e-06	Negative	Refed|Control	3'UTR	phosphatidate phosphatase LPIN1
hsa-let-7e-5p	ENSONIT00000088998	1332	1351	152	-18.76	1344	1351	-15.3	-3.56862	0.0024879	2.05821	0.0154527	Negative	Refed|Control	3'UTR	growth/differentiation factor 6-A
oni-miR-153a	ENSONIT00000005546	741	763	150	-19.38	756	763	-18.1	2.4494	0.0121675	-2.98997	2.56231e-05	Negative	Refed|Control	3'UTR	DnaJ heat shock protein family (Hsp40) member B13
hsa-miR-203a-3p	ENSONIT00000051221	86	108	148	-19.5	101	108	-17.3	-3.20971	0.0193501	2.28114	0.00644032	Negative	Refed|Control	3'UTR	chondroitin sulfate N-acetylgalactosaminyltransferase 2
dre-miR-460-5p	ENSONIT00000034126	501	522	142	-10.55	515	522	-15.52	2.66335	6.75911e-11	-2.7486	0.000605222	Negative	Refed|Control	3'UTR	0
oni-miR-10900b	ENSONIT00000011971	669	690	159	-18.75	683	690	-16.6	2.07507	0.0444822	-3.52674	1.23141e-06	Negative	Refed|Control	3'UTR	ArfGAP with GTPase domain, ankyrin repeat and PH domain 3
hsa-let-7e-5p	ENSONIT00000000913	49	72	147	-23.2	65	72	-23.3	-3.56862	0.0024879	2.04217	0.0109777	Negative	Refed|Control	3'UTR	chromogranin A
hsa-miR-125b-1-3p	ENSONIT00000060372	560	581	144	-22.59	573	581	-19.6	-3.52832	0.00617678	2.06021	0.0118852	Negative	Refed|Control	3'UTR	SH3 domain-binding glutamic acid-rich-like protein
hsa-miR-125b-1-3p	ENSONIT00000060372	190	212	141	-20.47	204	212	-25.65	-3.52832	0.00617678	2.06021	0.0118852	Negative	Refed|Control	3'UTR	SH3 domain-binding glutamic acid-rich-like protein
hsa-miR-1260a	ENSONIT00000022772	923	940	143	-22.34	932	940	-26.2	-2.35692	0.00244465	3.07715	9.81555e-14	Negative	Refed|Control	3'UTR	low-density lipoprotein receptor
oni-miR-29d	ENSONIT00000017891	393	415	141	-20.55	408	415	-18.6	3.33436	4.85611e-06	-2.16691	5.22072e-11	Negative	Refed|Control	3'UTR	fructose-1,6-bisphosphatase isozyme 2
hsa-let-7e-5p	ENSONIT00000093449	397	418	140	-19.53	412	418	-18.3	-3.56862	0.0024879	2.0144	1.62477e-09	Negative	Refed|Control	3'UTR	methionine adenosyltransferase I, alpha
hsa-miR-139-5p	TCONSR_00153648	939	960	144	-16.06	953	960	-16.33	-3.55276	0.00805595	2.01973	0.0128027	Negative	Refed|Control	lncRNA	N/A
oni-miR-29a	ENSONIT00000052367	208	230	152	-16.64	223	230	-15.4	2.63763	1.46784e-11	-2.71877	0.000508478	Negative	Refed|Control	3'UTR	ankyrin repeat and SOCS box protein 2
hsa-miR-30a-5p	ENSONIT00000051544	378	399	140	-13.77	391	399	-11.81	-2.4588	0.0393307	2.9146	1.2927e-08	Negative	Refed|Control	3'UTR	sestrin-1
hsa-miR-139-5p	ENSONIT00000090747	543	565	147	-20.13	557	565	-20.6	-3.55276	0.00805595	2.01684	0.0220669	Negative	Refed|Control	3'UTR	solute carrier family 9 member A8
dre-miR-212-5p	ENSONIT00000077753	3391	3414	154	-17.8	3406	3414	-21.2	-2.90697	0.0102739	2.4484	8.22406e-08	Negative	Refed|Control	lncRNA	0
hsa-miR-191-5p	ENSONIT00000052875	666	688	140	-16.42	681	688	-12.4	-3.09126	0.0193501	2.30212	0.00617929	Negative	Refed|Control	3'UTR	EGF domain specific O-linked N-acetylglucosamine transferase
oni-miR-29d	ENSONIT00000084867	1423	1445	141	-15.92	1438	1445	-16.2	3.33436	4.85611e-06	-2.12293	0.0137536	Negative	Refed|Control	3'UTR	zinc finger E-box binding homeobox 2a
dre-miR-212-5p	ENSONIT00000040742	3162	3184	149	-16.38	3176	3184	-21	-2.90697	0.0102739	2.42738	2.64525e-07	Negative	Refed|Control	lncRNA	0
hsa-miR-203a-3p	ENSONIT00000075907	1873	1894	159	-11.64	1887	1894	-11.9	-3.20971	0.0193501	2.19096	0.0105645	Negative	Refed|Control	3'UTR	0
hsa-miR-140-3p	ENSONIT00000005546	279	299	140	-17.31	292	299	-16.4	2.33137	0.0243404	-2.98997	2.56231e-05	Negative	Refed|Control	3'UTR	DnaJ heat shock protein family (Hsp40) member B13
hsa-miR-140-3p	ENSONIT00000005546	128	148	146	-22.57	140	148	-19.5	2.33137	0.0243404	-2.98997	2.56231e-05	Negative	Refed|Control	3'UTR	DnaJ heat shock protein family (Hsp40) member B13
hsa-let-7g-5p	ENSONIT00000045384	13	36	143	-22.86	29	36	-21.2	-3.22877	0.0422941	2.1433	0.00816462	Negative	Refed|Control	3'UTR	TGF-beta activated kinase 1 (MAP3K7) binding protein 3
dre-miR-460-5p	ENSONIT00000089099	696	717	144	-17.75	710	717	-13.8	2.66335	6.75911e-11	-2.59455	0.000713205	Negative	Refed|Control	3'UTR	PPFIA binding protein 2
hsa-let-7g-5p	ENSONIT00000001445	143	164	151	-17.74	156	164	-16.45	-3.22877	0.0422941	2.13298	1.53949e-12	Negative	Refed|Control	3'UTR	zgc:65997
hsa-miR-203a-3p	ENSONIT00000019874	468	489	147	-14.35	481	489	-11.4	-3.20971	0.0193501	2.14429	0.00220033	Negative	Refed|Control	3'UTR	pannexin 3
hsa-miR-140-3p	ENSONIT00000002403	83	103	143	-20.54	96	103	-20.58	2.33137	0.0243404	-2.94653	3.39653e-05	Negative	Refed|Control	3'UTR	HEAT repeat containing 5A
hsa-miR-203a-3p	ENSONIT00000001445	233	253	148	-16.22	245	253	-14.6	-3.20971	0.0193501	2.13298	1.53949e-12	Negative	Refed|Control	3'UTR	zgc:65997
hsa-let-7g-5p	ENSONIT00000041971	1169	1190	144	-17.6	1183	1190	-17.3	-3.22877	0.0422941	2.10852	0.000705855	Negative	Refed|Control	lncRNA	0
oni-miR-29d	ENSONIT00000053248	141	163	151	-16.7	155	163	-19.4	3.33436	4.85611e-06	-2.03516	0.0157566	Negative	Refed|Control	3'UTR	cdc42-interacting protein 4 homolog
dre-miR-460-5p	ENSONIT00000001485	1227	1248	140	-22.7	1240	1248	-18.7	2.66335	6.75911e-11	-2.54553	6.43557e-15	Negative	Refed|Control	3'UTR	interleukin 1 receptor accessory protein
oni-miR-29c	ENSONIT00000009092	438	460	145	-12.56	452	460	-11.4	2.02659	0.0308287	-3.3453	9.90913e-06	Negative	Refed|Control	3'UTR	kelch-like protein 38
hsa-miR-30a-5p	ENSONIT00000003249	635	656	141	-17.99	649	656	-18.9	-2.4588	0.0393307	2.74319	0.000265936	Negative	Refed|Control	3'UTR	desmin
hsa-miR-203a-3p	ENSONIT00000077130	124	145	147	-11.67	138	145	-10.8	-3.20971	0.0193501	2.09214	0.00262974	Negative	Refed|Control	3'UTR	0
oni-miR-29a	ENSONIT00000001485	1437	1460	160	-15.87	1453	1460	-13.3	2.63763	1.46784e-11	-2.54553	6.43557e-15	Negative	Refed|Control	3'UTR	interleukin 1 receptor accessory protein
oni-miR-29a	ENSONIT00000001485	538	558	142	-16.93	551	558	-16.4	2.63763	1.46784e-11	-2.54553	6.43557e-15	Negative	Refed|Control	3'UTR	interleukin 1 receptor accessory protein
ola-miR-460-5p	ENSONIT00000034126	503	522	142	-10.06	515	522	-15.02	2.4378	0.000397102	-2.7486	0.000605222	Negative	Refed|Control	3'UTR	0
dre-miR-212-5p	ENSONIT00000073641	699	724	140	-19.73	717	724	-18.3	-2.90697	0.0102739	2.30183	0.00178745	Negative	Refed|Control	3'UTR	endoplasmic reticulum aminopeptidase 1
dre-miR-10a-5p	TCONSR_00065706	259	279	151	-11.97	272	279	-13	-3.10402	0.0376898	2.1538	5.55635e-05	Negative	Refed|Control	lncRNA	N/A
oni-miR-29c	ENSONIT00000080198	508	531	147	-16.97	523	531	-16.8	2.02659	0.0308287	-3.29549	1.46805e-05	Negative	Refed|Control	3'UTR	epidermal growth factor receptor
hsa-miR-1260a	ENSONIT00000046576	403	421	141	-13.81	414	421	-16.52	-2.35692	0.00244465	2.8276	0.000159833	Negative	Refed|Control	3'UTR	sarcoplasmic/endoplasmic reticulum calcium ATPase 2
hsa-miR-191-5p	TCONSR_00065706	1150	1172	157	-17.53	1165	1172	-17.9	-3.09126	0.0193501	2.1538	5.55635e-05	Negative	Refed|Control	lncRNA	N/A
hsa-let-7g-5p	ENSONIT00000088998	1330	1351	153	-13.48	1344	1351	-13.01	-3.22877	0.0422941	2.05821	0.0154527	Negative	Refed|Control	3'UTR	growth/differentiation factor 6-A
hsa-miR-140-3p	ENSONIT00000062875	486	507	142	-23.06	499	507	-20	2.33137	0.0243404	-2.844	4.94598e-23	Negative	Refed|Control	3'UTR	myosin light chain kinase 3
hsa-miR-191-5p	ENSONIT00000019874	342	362	146	-19.98	355	362	-19.2	-3.09126	0.0193501	2.14429	0.00220033	Negative	Refed|Control	3'UTR	pannexin 3
hsa-miR-203a-3p	ENSONIT00000000913	286	308	157	-12.6	300	308	-12	-3.20971	0.0193501	2.04217	0.0109777	Negative	Refed|Control	3'UTR	chromogranin A
dre-miR-10a-5p	ENSONIT00000044546	625	649	161	-22.51	641	649	-19.1	-3.10402	0.0376898	2.09844	0.00241652	Negative	Refed|Control	3'UTR	ras-related protein Rab-3A
dre-miR-460-5p	ENSONIT00000008188	156	176	142	-21.14	169	176	-16	2.66335	6.75911e-11	-2.44437	4.92902e-05	Negative	Refed|Control	3'UTR	mitogen-activated protein kinase kinase kinase 15
hsa-miR-1260a	ENSONIT00000079800	923	940	143	-22.34	932	940	-26.2	-2.35692	0.00244465	2.75469	3.27987e-05	Negative	Refed|Control	3'UTR	low-density lipoprotein receptor
hsa-miR-5100	ENSONIT00000010314	157	178	140	-11.17	171	178	-15.45	-2.31029	0.00110498	2.80893	1.5676e-05	Negative	Refed|Control	3'UTR	Oreochromis niloticus retbindin (rtbdn), mRNA.
hsa-miR-203a-3p	ENSONIT00000076272	273	296	143	-10.35	289	296	-12.83	-3.20971	0.0193501	2.01783	0.00251908	Negative	Refed|Control	3'UTR	intersectin 1
hsa-miR-1260a	ENSONIT00000003249	247	264	140	-12.62	257	264	-14.6	-2.35692	0.00244465	2.74319	0.000265936	Negative	Refed|Control	3'UTR	desmin
hsa-miR-203a-3p	ENSONIT00000086215	307	332	142	-15.14	325	332	-11.7	-3.20971	0.0193501	2.00505	0.0207297	Negative	Refed|Control	3'UTR	protein phosphatase 2 regulatory subunit Bdelta
hsa-miR-203a-3p	ENSONIT00000086215	307	332	142	-15.14	311	319	-14.91	-3.20971	0.0193501	2.00505	0.0207297	Negative	Refed|Control	3'UTR	protein phosphatase 2 regulatory subunit Bdelta
oni-miR-460	ENSONIT00000077138	1211	1231	156	-20.01	1224	1231	-16.62	3.01391	0.00334712	-2.12139	0.000311426	Negative	Refed|Control	3'UTR	forkhead box protein O1-A
oni-miR-460	ENSONIT00000077138	2881	2904	141	-18.81	2896	2904	-16.8	3.01391	0.00334712	-2.12139	0.000311426	Negative	Refed|Control	3'UTR	forkhead box protein O1-A
dre-miR-212-5p	ENSONIT00000002942	28	50	143	-20.64	42	50	-20.3	-2.90697	0.0102739	2.18955	0.00524413	Negative	Refed|Control	3'UTR	C-C motif chemokine 17
ola-miR-460-5p	ENSONIT00000089099	698	717	144	-15.23	710	717	-13.8	2.4378	0.000397102	-2.59455	0.000713205	Negative	Refed|Control	3'UTR	PPFIA binding protein 2
dre-miR-460-5p	ENSONIT00000024519	297	320	142	-16.28	313	320	-16.5	2.66335	6.75911e-11	-2.36507	4.05666e-11	Negative	Refed|Control	3'UTR	myogenesis regulating glycosidase (putative)
dre-miR-460-5p	ENSONIT00000034906	1123	1144	141	-16.41	1136	1144	-17.2	2.66335	6.75911e-11	-2.35939	0.00521273	Negative	Refed|Control	3'UTR	F-box only protein 32
oni-miR-29a	ENSONIT00000010726	306	328	143	-20.57	321	328	-16.9	2.63763	1.46784e-11	-2.38183	2.0022e-09	Negative	Refed|Control	3'UTR	HMG-box transcription factor 1
hsa-miR-140-3p	ENSONIT00000004100	2045	2067	157	-20.46	2060	2067	-17.1	2.33137	0.0243404	-2.64772	1.5084e-07	Negative	Refed|Control	3'UTR	Oreochromis niloticus hydroxysteroid 11-beta dehydrogenase 2 (hsd11b2), mRNA.
dre-miR-460-5p	TCONSR_00074894	530	551	147	-10.71	544	551	-10.35	2.66335	6.75911e-11	-2.30714	5.97647e-17	Negative	Refed|Control	lncRNA	N/A
oni-miR-10900b	ENSONIT00000002403	913	936	155	-16.74	914	922	-15.4	2.07507	0.0444822	-2.94653	3.39653e-05	Negative	Refed|Control	3'UTR	HEAT repeat containing 5A
oni-miR-10900b	ENSONIT00000002403	913	936	155	-16.74	929	936	-16.14	2.07507	0.0444822	-2.94653	3.39653e-05	Negative	Refed|Control	3'UTR	HEAT repeat containing 5A
oni-miR-153a	ENSONIT00000050686	49	70	144	-19.58	62	70	-17.7	2.4494	0.0121675	-2.47761	0.000846438	Negative	Refed|Control	3'UTR	lipin 2
hsa-miR-5100	ENSONIT00000071048	192	213	140	-13.28	206	213	-14.68	-2.31029	0.00110498	2.61492	0.00135262	Negative	Refed|Control	3'UTR	casein kinase 2, alpha prime polypeptide a
hsa-miR-5100	ENSONIT00000071048	159	179	144	-24.12	172	179	-22.4	-2.31029	0.00110498	2.61492	0.00135262	Negative	Refed|Control	3'UTR	casein kinase 2, alpha prime polypeptide a
hsa-miR-30a-5p	ENSONIT00000014099	499	520	140	-13.4	512	520	-13.6	-2.4588	0.0393307	2.44744	2.89915e-05	Negative	Refed|Control	3'UTR	transmembrane protein 233-like
dre-miR-212-5p	ENSONIT00000088998	918	939	149	-14.65	932	939	-18.49	-2.90697	0.0102739	2.05821	0.0154527	Negative	Refed|Control	3'UTR	growth/differentiation factor 6-A
dre-miR-212-5p	ENSONIT00000000913	576	597	150	-15.56	589	597	-20.14	-2.90697	0.0102739	2.04217	0.0109777	Negative	Refed|Control	3'UTR	chromogranin A
oni-miR-10900b	ENSONIT00000062875	88	109	167	-19.8	102	109	-20.4	2.07507	0.0444822	-2.844	4.94598e-23	Negative	Refed|Control	3'UTR	myosin light chain kinase 3
hsa-miR-140-3p	ENSONIT00000072523	52	71	141	-24.5	53	59	-11.7	2.33137	0.0243404	-2.52365	2.42709e-32	Negative	Refed|Control	3'UTR	fructose-1,6-bisphosphatase isozyme 2
dre-miR-460-5p	ENSONIT00000078254	867	888	145	-14.73	880	888	-15.5	2.66335	6.75911e-11	-2.20782	3.55814e-12	Negative	Refed|Control	3'UTR	autophagy-related protein 9A
dre-miR-460-5p	ENSONIT00000078254	750	772	151	-17.32	765	772	-17.3	2.66335	6.75911e-11	-2.20782	3.55814e-12	Negative	Refed|Control	3'UTR	autophagy-related protein 9A
hsa-miR-30a-5p	ENSONIT00000077645	43	64	140	-11.13	57	64	-12.8	-2.4588	0.0393307	2.3868	0.00460773	Negative	Refed|Control	3'UTR	uncharacterized LOC102079641
oni-miR-29a	ENSONIT00000067205	257	278	148	-16.59	270	278	-16	2.63763	1.46784e-11	-2.22372	1.06899e-10	Negative	Refed|Control	3'UTR	phosphoinositide-3-kinase regulatory subunit 1
dre-miR-212-5p	ENSONIT00000090747	314	335	157	-18.72	328	335	-19.3	-2.90697	0.0102739	2.01684	0.0220669	Negative	Refed|Control	3'UTR	solute carrier family 9 member A8
dre-miR-460-5p	ENSONIT00000037851	320	341	154	-16.19	334	341	-21.8	2.66335	6.75911e-11	-2.19178	0.00960942	Negative	Refed|Control	3'UTR	FYN proto-oncogene, Src family tyrosine kinase
oni-miR-153a	ENSONIT00000034906	1118	1138	142	-13.48	1131	1138	-13.86	2.4494	0.0121675	-2.35939	0.00521273	Negative	Refed|Control	3'UTR	F-box only protein 32
hsa-miR-1260a	ENSONIT00000077753	1462	1479	157	-23.16	1471	1479	-24.7	-2.35692	0.00244465	2.4484	8.22406e-08	Negative	Refed|Control	lncRNA	0
hsa-miR-1260a	ENSONIT00000062752	923	940	143	-22.34	932	940	-26.2	-2.35692	0.00244465	2.43786	2.56342e-05	Negative	Refed|Control	3'UTR	low-density lipoprotein receptor
hsa-miR-1260a	ENSONIT00000040742	1236	1253	157	-23.16	1245	1253	-24.7	-2.35692	0.00244465	2.42738	2.64525e-07	Negative	Refed|Control	lncRNA	0
hsa-miR-1260a	ENSONIT00000040742	3424	3439	141	-23.58	3431	3439	-23	-2.35692	0.00244465	2.42738	2.64525e-07	Negative	Refed|Control	lncRNA	0
hsa-miR-30a-5p	ENSONIT00000079600	328	350	151	-16.51	343	350	-14.8	-2.4588	0.0393307	2.30649	4.36129e-09	Negative	Refed|Control	3'UTR	probable serine/threonine-protein kinase DDB_G0268078
hsa-miR-30a-5p	ENSONIT00000073641	481	502	140	-14.2	495	502	-13	-2.4588	0.0393307	2.30183	0.00178745	Negative	Refed|Control	3'UTR	endoplasmic reticulum aminopeptidase 1
hsa-miR-30a-5p	ENSONIT00000056443	486	507	146	-15.06	500	507	-14.4	-2.4588	0.0393307	2.30087	1.41529e-08	Negative	Refed|Control	3'UTR	complement factor properdin
hsa-miR-5100	ENSONIT00000077753	3764	3783	152	-18.24	3776	3783	-20.9	-2.31029	0.00110498	2.4484	8.22406e-08	Negative	Refed|Control	lncRNA	0
oni-miR-1	ENSONIT00000003249	794	815	152	-12.21	807	815	-13	-2.06079	3.68575e-07	2.74319	0.000265936	Negative	Refed|Control	3'UTR	desmin
dre-miR-460-5p	ENSONIT00000077138	2728	2749	143	-10.71	2742	2749	-10.8	2.66335	6.75911e-11	-2.12139	0.000311426	Negative	Refed|Control	3'UTR	forkhead box protein O1-A
oni-miR-10900b	ENSONIT00000060273	1345	1366	150	-16.08	1359	1366	-17.5	2.07507	0.0444822	-2.71602	0.000819495	Negative	Refed|Control	3'UTR	StAR related lipid transfer domain containing 13
ola-miR-460-5p	TCONSR_00074894	532	551	147	-10.3	544	551	-10.3	2.4378	0.000397102	-2.30714	5.97647e-17	Negative	Refed|Control	lncRNA	N/A
hsa-miR-30a-5p	ENSONIT00000051221	66	88	157	-17.7	80	88	-14.3	-2.4588	0.0393307	2.28114	0.00644032	Negative	Refed|Control	3'UTR	chondroitin sulfate N-acetylgalactosaminyltransferase 2
oni-miR-29a	ENSONIT00000084867	1424	1445	141	-17.25	1438	1445	-16.1	2.63763	1.46784e-11	-2.12293	0.0137536	Negative	Refed|Control	3'UTR	zinc finger E-box binding homeobox 2a
oni-miR-1	ENSONIT00000017570	22	43	152	-19.99	37	43	-19.2	-2.06079	3.68575e-07	2.7088	9.35711e-07	Negative	Refed|Control	3'UTR	proline dehydrogenase 1, mitochondrial
hsa-miR-30a-5p	ENSONIT00000050010	934	955	152	-15.49	948	955	-14.74	-2.4588	0.0393307	2.26473	0.00057057	Negative	Refed|Control	3'UTR	0
oni-miR-153a	ENSONIT00000058369	178	200	146	-15.71	192	200	-15.5	2.4494	0.0121675	-2.27297	0.00268942	Negative	Refed|Control	3'UTR	actin binding LIM protein 1a
dre-miR-460-5p	ENSONIT00000060036	22	43	166	-17.54	35	43	-17.5	2.66335	6.75911e-11	-2.08506	6.07198e-13	Negative	Refed|Control	3'UTR	calsequestrin 1a
hsa-miR-140-3p	ENSONIT00000010726	305	325	147	-17.27	317	325	-21.19	2.33137	0.0243404	-2.38183	2.0022e-09	Negative	Refed|Control	3'UTR	HMG-box transcription factor 1
oni-miR-153a	ENSONIT00000075705	243	264	144	-12.48	256	264	-11.7	2.4494	0.0121675	-2.25286	0.000707628	Negative	Refed|Control	3'UTR	0
oni-miR-29c	ENSONIT00000052367	252	273	151	-15.4	265	273	-13.65	2.02659	0.0308287	-2.71877	0.000508478	Negative	Refed|Control	3'UTR	ankyrin repeat and SOCS box protein 2
dre-miR-460-5p	ENSONIT00000070926	826	842	146	-16.18	835	842	-15.8	2.66335	6.75911e-11	-2.05211	3.51263e-08	Negative	Refed|Control	3'UTR	LIM domain-binding protein 1
oni-miR-153a	ENSONIT00000067205	807	826	148	-14.14	819	826	-12.5	2.4494	0.0121675	-2.22372	1.06899e-10	Negative	Refed|Control	3'UTR	phosphoinositide-3-kinase regulatory subunit 1
oni-miR-1	ENSONIT00000010350	1178	1199	145	-12.56	1191	1199	-11.14	-2.06079	3.68575e-07	2.62651	0.000747033	Negative	Refed|Control	3'UTR	low density lipoprotein receptor
ola-miR-460-5p	ENSONIT00000078254	869	888	145	-11.55	880	888	-12	2.4378	0.000397102	-2.20782	3.55814e-12	Negative	Refed|Control	3'UTR	autophagy-related protein 9A
ola-miR-460-5p	ENSONIT00000078254	752	772	151	-15.09	765	772	-15.1	2.4378	0.000397102	-2.20782	3.55814e-12	Negative	Refed|Control	3'UTR	autophagy-related protein 9A
hsa-miR-140-3p	TCONSR_00074894	1832	1850	147	-19.05	1842	1850	-19.2	2.33137	0.0243404	-2.30714	5.97647e-17	Negative	Refed|Control	lncRNA	N/A
oni-miR-29a	ENSONIT00000053248	142	163	151	-18.09	155	163	-16.5	2.63763	1.46784e-11	-2.03516	0.0157566	Negative	Refed|Control	3'UTR	cdc42-interacting protein 4 homolog
oni-miR-29c	ENSONIT00000004100	1153	1175	152	-12.57	1168	1175	-12.2	2.02659	0.0308287	-2.64772	1.5084e-07	Negative	Refed|Control	3'UTR	Oreochromis niloticus hydroxysteroid 11-beta dehydrogenase 2 (hsd11b2), mRNA.
ola-miR-460-5p	ENSONIT00000037851	322	341	154	-15.8	334	341	-19.7	2.4378	0.000397102	-2.19178	0.00960942	Negative	Refed|Control	3'UTR	FYN proto-oncogene, Src family tyrosine kinase
hsa-miR-1260a	ENSONIT00000050010	1130	1147	140	-15.7	1140	1147	-16.3	-2.35692	0.00244465	2.26473	0.00057057	Negative	Refed|Control	3'UTR	0
hsa-miR-5100	ENSONIT00000073641	1141	1160	149	-18.23	1153	1160	-18.8	-2.31029	0.00110498	2.30183	0.00178745	Negative	Refed|Control	3'UTR	endoplasmic reticulum aminopeptidase 1
oni-miR-153a	ENSONIT00000067369	593	614	148	-14.2	608	614	-14.3	2.4494	0.0121675	-2.16428	0.0123024	Negative	Refed|Control	3'UTR	ATPase phospholipid transporting 10A (putative)
hsa-miR-30a-5p	TCONSR_00065706	49	70	146	-21.12	63	70	-18.95	-2.4588	0.0393307	2.1538	5.55635e-05	Negative	Refed|Control	lncRNA	N/A
hsa-miR-30a-5p	TCONSR_00065706	2377	2398	145	-10.73	2390	2398	-10.84	-2.4588	0.0393307	2.1538	5.55635e-05	Negative	Refed|Control	lncRNA	N/A
hsa-miR-30a-5p	ENSONIT00000045384	381	402	140	-10.22	395	402	-10.13	-2.4588	0.0393307	2.1433	0.00816462	Negative	Refed|Control	3'UTR	TGF-beta activated kinase 1 (MAP3K7) binding protein 3
oni-miR-1	ENSONIT00000020272	60	81	140	-11.2	73	81	-10.3	-2.06079	3.68575e-07	2.54997	4.05666e-11	Negative	Refed|Control	3'UTR	stearoyl-CoA desaturase (delta-9-desaturase)
oni-miR-2188	ENSONIT00000014041	337	360	140	-16.36	353	360	-15.3	-2.06716	1.46784e-11	2.53914	4.99979e-18	Negative	Refed|Control	3'UTR	si:dkey-12e7.4
oni-miR-2188	ENSONIT00000034013	333	353	152	-16.89	346	353	-16.8	-2.06716	1.46784e-11	2.53452	0.00127117	Negative	Refed|Control	3'UTR	mitochondrial import inner membrane translocase subunit TIM44
oni-miR-29c	ENSONIT00000007378	38	60	140	-10.19	53	60	-11.58	2.02659	0.0308287	-2.58029	3.97434e-19	Negative	Refed|Control	3'UTR	gamma-butyrobetaine hydroxylase 1
oni-miR-153a	ENSONIT00000077138	2373	2395	143	-10.92	2388	2395	-12.2	2.4494	0.0121675	-2.12139	0.000311426	Negative	Refed|Control	3'UTR	forkhead box protein O1-A
hsa-miR-30a-5p	TCONSR_00203617	560	581	143	-13.45	574	581	-20	-2.4588	0.0393307	2.10912	0.0109777	Negative	Refed|Control	lncRNA	N/A
hsa-miR-30a-5p	ENSONIT00000008921	804	824	149	-14.25	817	824	-12.4	-2.4588	0.0393307	2.10269	0.00824038	Negative	Refed|Control	3'UTR	interleukin-11
hsa-miR-1260a	ENSONIT00000075907	1542	1560	147	-19.71	1553	1560	-19.2	-2.35692	0.00244465	2.19096	0.0105645	Negative	Refed|Control	3'UTR	0
oni-miR-153a	ENSONIT00000077803	1127	1148	148	-16.07	1141	1148	-17.3	2.4494	0.0121675	-2.10364	0.0151869	Negative	Refed|Control	3'UTR	contactin-4
hsa-miR-140-3p	ENSONIT00000078254	2444	2463	146	-15.73	2456	2463	-14.1	2.33137	0.0243404	-2.20782	3.55814e-12	Negative	Refed|Control	3'UTR	autophagy-related protein 9A
oni-miR-153a	ENSONIT00000091816	49	70	144	-19.58	62	70	-17.7	2.4494	0.0121675	-2.08862	4.65469e-05	Negative	Refed|Control	3'UTR	lipin 2
ola-miR-460-5p	ENSONIT00000060036	24	43	166	-17.27	35	43	-17.5	2.4378	0.000397102	-2.08506	6.07198e-13	Negative	Refed|Control	3'UTR	calsequestrin 1a
hsa-miR-5100	ENSONIT00000003170	76	98	143	-19.6	90	98	-18.7	-2.31029	0.00110498	2.19554	0.0106054	Negative	Refed|Control	3'UTR	ALX homeobox 3
hsa-miR-140-3p	ENSONIT00000017891	52	71	141	-24.5	53	59	-11.7	2.33137	0.0243404	-2.16691	5.22072e-11	Negative	Refed|Control	3'UTR	fructose-1,6-bisphosphatase isozyme 2
hsa-miR-140-3p	ENSONIT00000017891	384	404	142	-18.55	397	404	-15.6	2.33137	0.0243404	-2.16691	5.22072e-11	Negative	Refed|Control	3'UTR	fructose-1,6-bisphosphatase isozyme 2
hsa-miR-140-3p	ENSONIT00000014835	1015	1034	143	-16.48	1027	1034	-13.54	2.33137	0.0243404	-2.15902	1.45633e-05	Negative	Refed|Control	3'UTR	ankyrin repeat and SOCS box containing 15
ola-miR-460-5p	ENSONIT00000070926	824	842	142	-15.94	835	842	-15.3	2.4378	0.000397102	-2.05211	3.51263e-08	Negative	Refed|Control	3'UTR	LIM domain-binding protein 1
hsa-miR-30a-5p	ENSONIT00000088351	381	402	140	-13.79	395	402	-13.92	-2.4588	0.0393307	2.00671	0.0228398	Negative	Refed|Control	3'UTR	melanotransferrin
hsa-miR-5100	ENSONIT00000001445	438	459	140	-14.65	452	459	-13.4	-2.31029	0.00110498	2.13298	1.53949e-12	Negative	Refed|Control	3'UTR	zgc:65997
hsa-miR-140-3p	ENSONIT00000061902	14	35	142	-23.06	27	35	-20	2.33137	0.0243404	-2.11336	9.33228e-05	Negative	Refed|Control	3'UTR	myosin light chain kinase 3
oni-miR-153a	ENSONIT00000093696	99	120	150	-12.64	113	120	-10.41	2.4494	0.0121675	-2.01114	1.1635e-21	Negative	Refed|Control	3'UTR	parvalbumin beta
oni-miR-29c	ENSONIT00000051732	158	181	148	-16.79	174	181	-13.2	2.02659	0.0308287	-2.42465	0.00383863	Negative	Refed|Control	3'UTR	Oreochromis niloticus chromosome segregation 1 like (cse1l), mRNA.
oni-miR-2188	ENSONIT00000022100	405	430	145	-19.65	423	430	-18.5	-2.06716	1.46784e-11	2.36187	0.0020646	Negative	Refed|Control	3'UTR	dickkopf WNT signaling pathway inhibitor 2
oni-miR-1	ENSONIT00000022100	352	373	148	-12.52	366	373	-11.9	-2.06079	3.68575e-07	2.36187	0.0020646	Negative	Refed|Control	3'UTR	dickkopf WNT signaling pathway inhibitor 2
hsa-miR-5100	ENSONIT00000008921	229	250	140	-11.8	243	250	-16.9	-2.31029	0.00110498	2.10269	0.00824038	Negative	Refed|Control	3'UTR	interleukin-11
oni-miR-2188	ENSONIT00000073641	635	658	142	-24.6	650	658	-23.7	-2.06716	1.46784e-11	2.30183	0.00178745	Negative	Refed|Control	3'UTR	endoplasmic reticulum aminopeptidase 1
oni-miR-1	ENSONIT00000052875	396	417	141	-12.8	410	417	-13.3	-2.06079	3.68575e-07	2.30212	0.00617929	Negative	Refed|Control	3'UTR	EGF domain specific O-linked N-acetylglucosamine transferase
oni-miR-1	ENSONIT00000056443	1079	1101	151	-11.9	1093	1101	-11.5	-2.06079	3.68575e-07	2.30087	1.41529e-08	Negative	Refed|Control	3'UTR	complement factor properdin
oni-miR-1	ENSONIT00000051221	966	988	151	-15.51	981	988	-12.1	-2.06079	3.68575e-07	2.28114	0.00644032	Negative	Refed|Control	3'UTR	chondroitin sulfate N-acetylgalactosaminyltransferase 2
hsa-miR-5100	ENSONIT00000056826	334	356	145	-17.69	348	356	-18.4	-2.31029	0.00110498	2.0345	0.01654	Negative	Refed|Control	3'UTR	protein phosphatase 1 regulatory subunit 13B
oni-miR-2188	ENSONIT00000002942	133	154	150	-15.76	147	154	-16.2	-2.06716	1.46784e-11	2.18955	0.00524413	Negative	Refed|Control	3'UTR	C-C motif chemokine 17
oni-miR-1	ENSONIT00000002942	767	791	143	-10.98	783	791	-11	-2.06079	3.68575e-07	2.18955	0.00524413	Negative	Refed|Control	3'UTR	C-C motif chemokine 17
oni-miR-29c	ENSONIT00000048293	560	584	143	-10.67	576	584	-11.6	2.02659	0.0308287	-2.22324	1.19418e-07	Negative	Refed|Control	3'UTR	pyruvate dehydrogenase kinase 4
oni-miR-10900b	ENSONIT00000067369	717	738	156	-22.78	731	738	-20.7	2.07507	0.0444822	-2.16428	0.0123024	Negative	Refed|Control	3'UTR	ATPase phospholipid transporting 10A (putative)
oni-miR-29c	ENSONIT00000046354	257	279	140	-12.43	271	279	-11.6	2.02659	0.0308287	-2.19745	0.00966023	Negative	Refed|Control	3'UTR	plakophilin 4
oni-miR-29c	ENSONIT00000046354	202	224	157	-15.27	217	224	-17.3	2.02659	0.0308287	-2.19745	0.00966023	Negative	Refed|Control	3'UTR	plakophilin 4
oni-miR-29c	ENSONIT00000037851	1145	1167	155	-14.42	1159	1167	-14.61	2.02659	0.0308287	-2.19178	0.00960942	Negative	Refed|Control	3'UTR	FYN proto-oncogene, Src family tyrosine kinase
oni-miR-10900b	ENSONIT00000062866	703	724	144	-17.65	718	724	-15.4	2.07507	0.0444822	-2.13938	0.0131158	Negative	Refed|Control	3'UTR	ezrin
oni-miR-10900b	ENSONIT00000062866	47	68	151	-18.01	60	68	-18.7	2.07507	0.0444822	-2.13938	0.0131158	Negative	Refed|Control	3'UTR	ezrin
oni-miR-1	TCONSR_00065706	1986	2011	143	-13.89	2003	2011	-14.8	-2.06079	3.68575e-07	2.1538	5.55635e-05	Negative	Refed|Control	lncRNA	N/A
oni-miR-10900b	ENSONIT00000077138	151	173	166	-17.34	166	173	-17	2.07507	0.0444822	-2.12139	0.000311426	Negative	Refed|Control	3'UTR	forkhead box protein O1-A
oni-miR-10900b	ENSONIT00000077138	786	808	143	-24.67	802	808	-22.4	2.07507	0.0444822	-2.12139	0.000311426	Negative	Refed|Control	3'UTR	forkhead box protein O1-A
oni-miR-10900b	ENSONIT00000038760	153	173	157	-17	166	173	-15.3	2.07507	0.0444822	-2.11139	6.70827e-08	Negative	Refed|Control	lncRNA	0
oni-miR-29c	ENSONIT00000043848	448	469	170	-17.63	461	469	-16.9	2.02659	0.0308287	-2.13108	0.010902	Negative	Refed|Control	3'UTR	6-phosphofructo-2-kinase/fructose-2,6-biphosphatase 4b
oni-miR-29c	ENSONIT00000084867	1372	1395	140	-13.12	1387	1395	-13.4	2.02659	0.0308287	-2.12293	0.0137536	Negative	Refed|Control	3'UTR	zinc finger E-box binding homeobox 2a
oni-miR-29c	ENSONIT00000077138	643	665	148	-12.58	657	665	-12.4	2.02659	0.0308287	-2.12139	0.000311426	Negative	Refed|Control	3'UTR	forkhead box protein O1-A
oni-miR-1	ENSONIT00000063841	22	43	152	-19.99	37	43	-19.2	-2.06079	3.68575e-07	2.07362	0.00716334	Negative	Refed|Control	3'UTR	proline dehydrogenase 1, mitochondrial
oni-miR-1	ENSONIT00000088998	1424	1448	143	-15.99	1441	1448	-12.4	-2.06079	3.68575e-07	2.05821	0.0154527	Negative	Refed|Control	3'UTR	growth/differentiation factor 6-A
oni-miR-29c	TCONSR_00052531	4	26	145	-10.97	18	26	-10.4	2.02659	0.0308287	-2.084	0.00260458	Negative	Refed|Control	lncRNA	N/A
oni-miR-29c	ENSONIT00000022725	236	258	157	-15.35	250	258	-14.6	2.02659	0.0308287	-2.07039	5.63582e-07	Negative	Refed|Control	3'UTR	Oreochromis niloticus myoglobin (Mb), mRNA.
oni-miR-29c	ENSONIT00000022725	164	184	141	-14.13	177	184	-15.7	2.02659	0.0308287	-2.07039	5.63582e-07	Negative	Refed|Control	3'UTR	Oreochromis niloticus myoglobin (Mb), mRNA.
oni-miR-29c	ENSONIT00000022725	92	116	144	-21.08	108	116	-15.9	2.02659	0.0308287	-2.07039	5.63582e-07	Negative	Refed|Control	3'UTR	Oreochromis niloticus myoglobin (Mb), mRNA.
oni-miR-29c	ENSONIT00000003079	278	300	146	-14.71	292	300	-12.61	2.02659	0.0308287	-2.05539	0.000564929	Negative	Refed|Control	3'UTR	mitochondrial coenzyme A transporter SLC25A42
ola-miR-192-3p	ENSONIT00000012807	934	956	158	-24.22	949	956	-21.4	-5.51409	0	11.0261	2.17194e-63	Negative	Refed|Starved	3'UTR	serine/threonine kinase 11
ola-miR-192-3p	ENSONIT00000012807	2610	2632	144	-16.51	2625	2632	-16.8	-5.51409	0	11.0261	2.17194e-63	Negative	Refed|Starved	3'UTR	serine/threonine kinase 11
dre-miR-429b	ENSONIT00000033423	277	298	142	-10.74	290	298	-11.1	-4.53817	0.00569	12.8282	4.00083e-67	Negative	Refed|Starved	3'UTR	malate dehydrogenase, cytoplasmic
dre-miR-141-3p	ENSONIT00000060921	106	129	158	-17.53	121	129	-17.05	-4.21289	1.1e-10	13.4109	5.58925e-58	Negative	Refed|Starved	3'UTR	Oreochromis niloticus collagen alpha-1(I) chain-like (LOC100694532), mRNA.
hsa-miR-490-5p	ENSONIT00000020159	55	74	142	-10.65	67	74	-10.53	5.51448	0.00547	-9.356	8.31039e-23	Negative	Refed|Starved	3'UTR	GCN1 activator of EIF2AK4
oni-miR-194b	ENSONIT00000012807	2058	2081	143	-12.98	2073	2081	-14.3	-4.66051	0	11.0261	2.17194e-63	Negative	Refed|Starved	3'UTR	serine/threonine kinase 11
ola-miR-192-3p	ENSONIT00000088322	459	480	146	-13.79	473	480	-16.47	-5.51409	0	9.20545	2.75739e-24	Negative	Refed|Starved	3'UTR	F-box and WD repeat domain containing 7
ola-miR-192-3p	ENSONIT00000088322	1735	1757	150	-20.09	1749	1757	-18.21	-5.51409	0	9.20545	2.75739e-24	Negative	Refed|Starved	3'UTR	F-box and WD repeat domain containing 7
hsa-miR-483-3p	ENSONIT00000055458	241	261	147	-22.84	254	261	-21.8	6.405	5.22e-05	-7.76253	3.2899e-11	Negative	Refed|Starved	3'UTR	ubiquitin-like modifier activating enzyme 1
dre-miR-429b	ENSONIT00000047389	3787	3805	143	-13.65	3798	3805	-10.6	-4.53817	0.00569	10.8136	1.38573e-33	Negative	Refed|Starved	3'UTR	calcium/calmodulin-dependent protein kinase type II subunit beta
hsa-miR-483-3p	ENSONIT00000039737	67	87	155	-20.83	79	87	-28.1	6.405	5.22e-05	-7.61415	9.65643e-10	Negative	Refed|Starved	3'UTR	endoplasmic reticulum chaperone BiP
hsa-miR-490-5p	ENSONIT00000015183	155	174	142	-14.27	167	174	-14.7	5.51448	0.00547	-8.45068	6.78345e-30	Negative	Refed|Starved	3'UTR	glutathione-specific gamma-glutamylcyclotransferase 1
ola-miR-200b	ENSONIT00000033423	278	298	142	-10.93	290	298	-13.01	-3.61816	2.69e-13	12.8282	4.00083e-67	Negative	Refed|Starved	3'UTR	malate dehydrogenase, cytoplasmic
hsa-miR-217-5p	ENSONIT00000033423	272	295	144	-16.45	288	295	-13.7	-3.61022	0.00945	12.8282	4.00083e-67	Negative	Refed|Starved	3'UTR	malate dehydrogenase, cytoplasmic
ola-miR-192-3p	ENSONIT00000002379	43	64	142	-19.11	56	64	-19.6	-5.51409	0	8.3881	2.25692e-10	Negative	Refed|Starved	3'UTR	HECT domain E3 ubiquitin protein ligase 1
oni-miR-194a	ENSONIT00000042704	122	143	142	-13.44	136	143	-10.7	-5.68171	0	8.1055	5.23682e-19	Negative	Refed|Starved	3'UTR	eukaryotic translation initiation factor 4, gamma 2a
hsa-miR-28-5p	ENSONIT00000016411	1137	1160	141	-20.92	1154	1160	-20.2	4.61142	0.017107	-9.84257	8.33502e-16	Negative	Refed|Starved	3'UTR	actinin alpha 3
hsa-miR-28-5p	ENSONIT00000016411	257	279	159	-19.96	272	279	-20.2	4.61142	0.017107	-9.84257	8.33502e-16	Negative	Refed|Starved	3'UTR	actinin alpha 3
dre-miR-200b-3p	ENSONIT00000033423	277	298	144	-12.71	290	298	-14.11	-3.52127	0	12.8282	4.00083e-67	Negative	Refed|Starved	3'UTR	malate dehydrogenase, cytoplasmic
oni-miR-1788	ENSONIT00000012807	2250	2272	147	-12.59	2264	2272	-15.3	-4.0774	7.53e-07	11.0261	2.17194e-63	Negative	Refed|Starved	3'UTR	serine/threonine kinase 11
oni-miR-1788	ENSONIT00000047389	1889	1910	160	-13.59	1903	1910	-15.9	-4.0774	7.53e-07	10.8136	1.38573e-33	Negative	Refed|Starved	3'UTR	calcium/calmodulin-dependent protein kinase type II subunit beta
oni-miR-1788	ENSONIT00000047389	3807	3825	153	-15.85	3818	3825	-16.5	-4.0774	7.53e-07	10.8136	1.38573e-33	Negative	Refed|Starved	3'UTR	calcium/calmodulin-dependent protein kinase type II subunit beta
ola-miR-200a	ENSONIT00000060921	109	128	153	-17.21	120	128	-15.4	-3.28268	7.07e-11	13.4109	5.58925e-58	Negative	Refed|Starved	3'UTR	Oreochromis niloticus collagen alpha-1(I) chain-like (LOC100694532), mRNA.
dre-miR-200c-3p	ENSONIT00000033423	277	298	144	-12.54	290	298	-15.8	-3.39795	6.87e-09	12.8282	4.00083e-67	Negative	Refed|Starved	3'UTR	malate dehydrogenase, cytoplasmic
hsa-miR-483-3p	ENSONIT00000037205	24	44	150	-23.48	36	44	-23.35	6.405	5.22e-05	-6.71837	1.64494e-47	Negative	Refed|Starved	3'UTR	microtubule associated monooxygenase, calponin and LIM domain containing 2
dre-miR-141-3p	ENSONIT00000050029	106	129	158	-17.53	121	129	-17.05	-4.21289	1.1e-10	9.93519	4.52065e-23	Negative	Refed|Starved	3'UTR	Oreochromis niloticus collagen alpha-1(I) chain-like (LOC100694532), mRNA.
dre-miR-429b	ENSONIT00000088322	858	879	140	-10.84	872	879	-10.89	-4.53817	0.00569	9.20545	2.75739e-24	Negative	Refed|Starved	3'UTR	F-box and WD repeat domain containing 7
oni-miR-194a	ENSONIT00000068411	191	213	143	-12.71	200	206	-13.09	-5.68171	0	7.33348	9.02194e-16	Negative	Refed|Starved	3'UTR	transmembrane emp24 domain-containing protein 5
oni-miR-194a	ENSONIT00000068411	191	213	143	-12.71	206	213	-15.91	-5.68171	0	7.33348	9.02194e-16	Negative	Refed|Starved	3'UTR	transmembrane emp24 domain-containing protein 5
hsa-miR-196b-5p	ENSONIT00000015183	132	153	147	-13.66	145	153	-15.8	4.90282	1.93e-05	-8.45068	6.78345e-30	Negative	Refed|Starved	3'UTR	glutathione-specific gamma-glutamylcyclotransferase 1
hsa-miR-483-3p	ENSONIT00000021675	183	203	140	-13.29	196	203	-11.1	6.405	5.22e-05	-6.45772	1.06275e-32	Negative	Refed|Starved	3'UTR	phosphatidate phosphatase LPIN1
hsa-miR-490-5p	ENSONIT00000066831	150	170	143	-16.76	163	170	-17.4	5.51448	0.00547	-7.43032	1.32447e-13	Negative	Refed|Starved	3'UTR	Y-box binding protein 1
dre-miR-200a-3p	ENSONIT00000060921	106	129	158	-17.51	121	129	-17.25	-2.9937	4.39e-09	13.4109	5.58925e-58	Negative	Refed|Starved	3'UTR	Oreochromis niloticus collagen alpha-1(I) chain-like (LOC100694532), mRNA.
oni-miR-10647	ENSONIT00000070391	384	405	143	-17.57	394	402	-10.81	-3.59116	0.0134115	11.1377	2.29522e-111	Negative	Refed|Starved	3'UTR	glycine amidinotransferase
oni-miR-10647	ENSONIT00000070391	384	405	143	-17.57	397	405	-11.4	-3.59116	0.0134115	11.1377	2.29522e-111	Negative	Refed|Starved	3'UTR	glycine amidinotransferase
hsa-miR-217-5p	ENSONIT00000012807	2545	2572	143	-18.23	2565	2572	-14.5	-3.61022	0.00945	11.0261	2.17194e-63	Negative	Refed|Starved	3'UTR	serine/threonine kinase 11
hsa-miR-217-5p	ENSONIT00000012807	163	185	144	-18.57	177	185	-16	-3.61022	0.00945	11.0261	2.17194e-63	Negative	Refed|Starved	3'UTR	serine/threonine kinase 11
oni-miR-10647	ENSONIT00000012807	1863	1882	156	-14.16	1873	1879	-12.4	-3.59116	0.0134115	11.0261	2.17194e-63	Negative	Refed|Starved	3'UTR	serine/threonine kinase 11
oni-miR-10647	ENSONIT00000012807	1863	1882	156	-14.16	1874	1882	-15.8	-3.59116	0.0134115	11.0261	2.17194e-63	Negative	Refed|Starved	3'UTR	serine/threonine kinase 11
ola-miR-192-3p	ENSONIT00000090676	276	298	145	-18.59	290	298	-22.05	-5.51409	0	7.08613	2.32557e-10	Negative	Refed|Starved	3'UTR	protein regulator of cytokinesis 1
dre-miR-133c-5p	ENSONIT00000053591	162	183	140	-15.08	175	183	-13	4.37195	0.00869	-8.90748	2.77297e-15	Negative	Refed|Starved	3'UTR	transmembrane protein 131
oni-miR-10647	ENSONIT00000047389	2351	2373	142	-16.6	2366	2373	-14.9	-3.59116	0.0134115	10.8136	1.38573e-33	Negative	Refed|Starved	3'UTR	calcium/calmodulin-dependent protein kinase type II subunit beta
oni-miR-10647	ENSONIT00000047389	3537	3559	157	-17.18	3552	3559	-15.9	-3.59116	0.0134115	10.8136	1.38573e-33	Negative	Refed|Starved	3'UTR	calcium/calmodulin-dependent protein kinase type II subunit beta
oni-miR-10647	ENSONIT00000047389	111	132	145	-11.67	124	132	-17.3	-3.59116	0.0134115	10.8136	1.38573e-33	Negative	Refed|Starved	3'UTR	calcium/calmodulin-dependent protein kinase type II subunit beta
oni-miR-194a	ENSONIT00000058948	664	685	140	-12.82	678	685	-11.7	-5.68171	0	6.81007	2.16572e-14	Negative	Refed|Starved	3'UTR	rap1 GTPase-activating protein 1
oni-miR-429b	ENSONIT00000060921	106	129	142	-16.39	121	129	-14.3	-2.8836	1.04e-09	13.4109	5.58925e-58	Negative	Refed|Starved	3'UTR	Oreochromis niloticus collagen alpha-1(I) chain-like (LOC100694532), mRNA.
oni-miR-194a	ENSONIT00000035447	2239	2260	150	-14.67	2252	2260	-14.7	-5.68171	0	6.73294	4.66105e-08	Negative	Refed|Starved	3'UTR	GTPase activating protein and VPS9 domains 1
ola-miR-192-3p	ENSONIT00000086797	82	104	158	-19.46	97	104	-27.12	-5.51409	0	6.86923	2.16136e-10	Negative	Refed|Starved	3'UTR	motile sperm domain containing 1
oni-miR-194b	ENSONIT00000042704	122	143	140	-13.44	136	143	-10	-4.66051	0	8.1055	5.23682e-19	Negative	Refed|Starved	3'UTR	eukaryotic translation initiation factor 4, gamma 2a
hsa-miR-483-3p	ENSONIT00000034503	183	203	140	-13.29	196	203	-11.1	6.405	5.22e-05	-5.87379	1.63158e-08	Negative	Refed|Starved	3'UTR	phosphatidate phosphatase LPIN1
oni-miR-8159	ENSONIT00000088322	189	208	147	-15.76	201	208	-13.6	-4.06455	0	9.20545	2.75739e-24	Negative	Refed|Starved	3'UTR	F-box and WD repeat domain containing 7
ola-miR-192-3p	ENSONIT00000001075	15	40	152	-20.5	33	40	-20.4	-5.51409	0	6.75457	3.84991e-07	Negative	Refed|Starved	3'UTR	supervillin
ola-miR-192-3p	ENSONIT00000035447	1767	1788	150	-14.64	1781	1788	-14.8	-5.51409	0	6.73294	4.66105e-08	Negative	Refed|Starved	3'UTR	GTPase activating protein and VPS9 domains 1
dre-miR-194a	ENSONIT00000068411	192	213	143	-12.48	200	206	-12.2	-5.03772	0.00402	7.33348	9.02194e-16	Negative	Refed|Starved	3'UTR	transmembrane emp24 domain-containing protein 5
dre-miR-194a	ENSONIT00000068411	192	213	143	-12.48	206	213	-15.11	-5.03772	0.00402	7.33348	9.02194e-16	Negative	Refed|Starved	3'UTR	transmembrane emp24 domain-containing protein 5
dre-miR-429b	ENSONIT00000042704	261	282	150	-13	275	282	-13.1	-4.53817	0.00569	8.1055	5.23682e-19	Negative	Refed|Starved	3'UTR	eukaryotic translation initiation factor 4, gamma 2a
hsa-miR-328-3p	ENSONIT00000002946	3	23	158	-33.61	15	23	-31.8	5.07371	0.000924	-7.221	2.806e-25	Negative	Refed|Starved	3'UTR	F-box and leucine rich repeat protein 2
ola-miR-192-3p	ENSONIT00000067375	459	480	146	-13.79	473	480	-16.47	-5.51409	0	6.58191	1.09178e-10	Negative	Refed|Starved	3'UTR	F-box and WD repeat domain containing 7
ola-miR-192-3p	ENSONIT00000067375	1735	1757	150	-20.09	1749	1757	-18.21	-5.51409	0	6.58191	1.09178e-10	Negative	Refed|Starved	3'UTR	F-box and WD repeat domain containing 7
oni-miR-34c	ENSONIT00000088322	2119	2141	162	-22.83	2134	2141	-20.1	-3.93428	1.94e-11	9.20545	2.75739e-24	Negative	Refed|Starved	3'UTR	F-box and WD repeat domain containing 7
ola-miR-200a	ENSONIT00000012807	2417	2433	146	-13.01	2426	2433	-12.6	-3.28268	7.07e-11	11.0261	2.17194e-63	Negative	Refed|Starved	3'UTR	serine/threonine kinase 11
oni-miR-192	ENSONIT00000051082	1323	1343	143	-20.33	1336	1343	-19.5	-5.68502	0	6.34965	5.41359e-06	Negative	Refed|Starved	3'UTR	DENN domain-containing protein 1B
oni-miR-194a	ENSONIT00000051082	348	369	142	-19.48	362	369	-15.6	-5.68171	0	6.34965	5.41359e-06	Negative	Refed|Starved	3'UTR	DENN domain-containing protein 1B
ola-miR-192-3p	ENSONIT00000043546	118	141	142	-16.62	134	141	-19.8	-5.51409	0	6.53789	2.22873e-15	Negative	Refed|Starved	3'UTR	obg-like ATPase 1
ola-miR-192-3p	ENSONIT00000043546	242	264	161	-20.07	257	264	-21.6	-5.51409	0	6.53789	2.22873e-15	Negative	Refed|Starved	3'UTR	obg-like ATPase 1
ola-miR-192-3p	ENSONIT00000043546	14	36	144	-17.25	28	36	-17.3	-5.51409	0	6.53789	2.22873e-15	Negative	Refed|Starved	3'UTR	obg-like ATPase 1
ola-miR-192-3p	ENSONIT00000043546	242	264	161	-20.07	247	255	-17.6	-5.51409	0	6.53789	2.22873e-15	Negative	Refed|Starved	3'UTR	obg-like ATPase 1
oni-miR-10879	ENSONIT00000047389	2638	2659	141	-18.29	2652	2659	-15.5	-3.32646	0.0149375	10.8136	1.38573e-33	Negative	Refed|Starved	3'UTR	calcium/calmodulin-dependent protein kinase type II subunit beta
oni-miR-10879	ENSONIT00000047389	2685	2706	143	-15.27	2699	2706	-16.1	-3.32646	0.0149375	10.8136	1.38573e-33	Negative	Refed|Starved	3'UTR	calcium/calmodulin-dependent protein kinase type II subunit beta
oni-miR-10879	ENSONIT00000047389	400	428	154	-19.45	420	428	-17.1	-3.32646	0.0149375	10.8136	1.38573e-33	Negative	Refed|Starved	3'UTR	calcium/calmodulin-dependent protein kinase type II subunit beta
oni-miR-10879	ENSONIT00000047389	690	711	140	-16.31	703	711	-12.6	-3.32646	0.0149375	10.8136	1.38573e-33	Negative	Refed|Starved	3'UTR	calcium/calmodulin-dependent protein kinase type II subunit beta
oni-miR-10879	ENSONIT00000047389	2685	2706	143	-15.27	2689	2697	-12.2	-3.32646	0.0149375	10.8136	1.38573e-33	Negative	Refed|Starved	3'UTR	calcium/calmodulin-dependent protein kinase type II subunit beta
oni-miR-10879	ENSONIT00000047389	3784	3805	143	-13.61	3797	3805	-13.9	-3.32646	0.0149375	10.8136	1.38573e-33	Negative	Refed|Starved	3'UTR	calcium/calmodulin-dependent protein kinase type II subunit beta
dre-miR-212-5p	ENSONIT00000059507	175	196	142	-21.04	189	196	-20.9	-3.25135	6.75e-05	11.0564	4.41024e-54	Negative	Refed|Starved	3'UTR	protein disulfide isomerase family A member 3
hsa-miR-483-3p	ENSONIT00000046972	24	44	150	-23.48	36	44	-23.35	6.405	5.22e-05	-5.57629	8.49958e-28	Negative	Refed|Starved	3'UTR	microtubule associated monooxygenase, calponin and LIM domain containing 2
hsa-miR-490-5p	TCONSR_00063982	1349	1367	148	-17.59	1359	1367	-17.4	5.51448	0.00547	-6.46333	1.77494e-12	Negative	Refed|Starved	lncRNA	N/A
hsa-miR-490-5p	TCONSR_00063982	1616	1635	153	-22.83	1627	1635	-22.2	5.51448	0.00547	-6.46333	1.77494e-12	Negative	Refed|Starved	lncRNA	N/A
ola-miR-200a	ENSONIT00000047389	691	710	150	-14.68	703	710	-13.7	-3.28268	7.07e-11	10.8136	1.38573e-33	Negative	Refed|Starved	3'UTR	calcium/calmodulin-dependent protein kinase type II subunit beta
hsa-miR-490-5p	ENSONIT00000012795	767	788	142	-16.13	781	788	-15.78	5.51448	0.00547	-6.43703	4.38976e-21	Negative	Refed|Starved	3'UTR	FAT atypical cadherin 1
hsa-miR-29b-2-5p	ENSONIT00000060921	162	185	149	-14.38	178	185	-16.6	-2.6439	0.0116009	13.4109	5.58925e-58	Negative	Refed|Starved	3'UTR	Oreochromis niloticus collagen alpha-1(I) chain-like (LOC100694532), mRNA.
oni-miR-194a	ENSONIT00000054068	370	390	145	-18.3	382	390	-17.7	-5.68171	0	6.23301	1.27537e-07	Negative	Refed|Starved	3'UTR	6-phosphofructo-2-kinase/fructose-2,6-bisphosphatase
hsa-miR-148a-3p	ENSONIT00000016411	312	333	147	-14.14	326	333	-12.8	3.58878	0.0468503	-9.84257	8.33502e-16	Negative	Refed|Starved	3'UTR	actinin alpha 3
ola-miR-192-3p	ENSONIT00000054520	929	951	141	-12.74	943	951	-16.67	-5.51409	0	6.40371	2.23164e-07	Negative	Refed|Starved	3'UTR	replication factor C subunit 1
oni-miR-10647	ENSONIT00000034780	7	27	140	-15	19	27	-16.2	-3.59116	0.0134115	9.82426	5.24612e-38	Negative	Refed|Starved	3'UTR	14-3-3 protein epsilon
oni-miR-194a	TCONSR_00136547	556	576	146	-14.69	569	576	-13.5	-5.68171	0	6.20027	3.93299e-12	Negative	Refed|Starved	lncRNA	N/A
hsa-miR-425-3p	ENSONIT00000090668	326	348	155	-26.92	340	348	-23.5	4.24828	0.0274334	-8.1865	5.63105e-18	Negative	Refed|Starved	3'UTR	pyruvate dehydrogenase (acetyl-transferring) kinase isozyme 2, mitochondrial
hsa-miR-195-5p	ENSONIT00000058861	73	93	141	-11.81	86	93	-16.3	3.88809	0.00546	-8.93712	1.44496e-31	Negative	Refed|Starved	3'UTR	1,25-dihydroxyvitamin D(3) 24-hydroxylase, mitochondrial
ola-miR-122	ENSONIT00000012807	240	258	147	-18.75	251	258	-17.8	-3.14837	1.16e-07	11.0261	2.17194e-63	Negative	Refed|Starved	3'UTR	serine/threonine kinase 11
ola-miR-192-3p	ENSONIT00000068893	183	207	147	-15.54	200	207	-15.11	-5.51409	0	6.24591	1.23895e-07	Negative	Refed|Starved	3'UTR	proton-coupled amino acid transporter 1
oni-miR-4585	ENSONIT00000090668	237	259	147	-21.19	251	259	-20.5	4.20215	0.00305	-8.1865	5.63105e-18	Negative	Refed|Starved	3'UTR	pyruvate dehydrogenase (acetyl-transferring) kinase isozyme 2, mitochondrial
ola-miR-192-3p	TCONSR_00136547	62	85	148	-17.6	77	85	-16.3	-5.51409	0	6.20027	3.93299e-12	Negative	Refed|Starved	lncRNA	N/A
oni-miR-194b	ENSONIT00000068411	192	213	140	-12.88	200	206	-10.27	-4.66051	0	7.33348	9.02194e-16	Negative	Refed|Starved	3'UTR	transmembrane emp24 domain-containing protein 5
oni-miR-194b	ENSONIT00000068411	192	213	140	-12.88	206	213	-11.61	-4.66051	0	7.33348	9.02194e-16	Negative	Refed|Starved	3'UTR	transmembrane emp24 domain-containing protein 5
hsa-miR-196b-5p	ENSONIT00000080198	15	36	151	-17.16	29	36	-15.2	4.90282	1.93e-05	-6.9497	2.41593e-15	Negative	Refed|Starved	3'UTR	epidermal growth factor receptor
hsa-miR-196b-5p	ENSONIT00000080198	197	218	140	-12.92	210	218	-13.71	4.90282	1.93e-05	-6.9497	2.41593e-15	Negative	Refed|Starved	3'UTR	epidermal growth factor receptor
dre-miR-194a	ENSONIT00000035447	2240	2260	150	-14.4	2252	2260	-14.42	-5.03772	0.00402	6.73294	4.66105e-08	Negative	Refed|Starved	3'UTR	GTPase activating protein and VPS9 domains 1
hsa-miR-196b-5p	ENSONIT00000052820	62	83	144	-16.45	76	83	-15.1	4.90282	1.93e-05	-6.82794	2.39549e-14	Negative	Refed|Starved	3'UTR	0
oni-miR-1788	ENSONIT00000087731	192	211	153	-14.24	204	211	-15.2	-4.0774	7.53e-07	8.18512	1.05786e-11	Negative	Refed|Starved	3'UTR	supervillin
ola-miR-200b	ENSONIT00000088322	859	879	140	-11.76	872	879	-11.69	-3.61816	2.69e-13	9.20545	2.75739e-24	Negative	Refed|Starved	3'UTR	F-box and WD repeat domain containing 7
dre-miR-135c	ENSONIT00000059656	304	325	141	-10.38	317	325	-10.1	-2.90217	1.77e-05	11.4063	7.46439e-38	Negative	Refed|Starved	3'UTR	actin, alpha cardiac
oni-miR-10647	ENSONIT00000088322	842	864	145	-17.29	856	864	-16.4	-3.59116	0.0134115	9.20545	2.75739e-24	Negative	Refed|Starved	3'UTR	F-box and WD repeat domain containing 7
oni-miR-200b	ENSONIT00000033423	276	298	149	-12.94	290	298	-14.11	-2.57041	4.26e-10	12.8282	4.00083e-67	Negative	Refed|Starved	3'UTR	malate dehydrogenase, cytoplasmic
oni-miR-194a	ENSONIT00000057530	445	466	153	-13.66	459	466	-13.8	-5.68171	0	5.79569	4.28905e-05	Negative	Refed|Starved	3'UTR	ubiquinol-cytochrome-c reductase complex assembly factor 1
dre-miR-429b	ENSONIT00000042102	187	209	147	-18.09	201	209	-15.1	-4.53817	0.00569	7.25561	5.15024e-15	Negative	Refed|Starved	3'UTR	adenosine deaminase-like
oni-miR-194a	ENSONIT00000086705	76	97	140	-14.86	90	97	-16.03	-5.68171	0	5.7932	1.48565e-10	Negative	Refed|Starved	3'UTR	gamma-glutamyl carboxylase
oni-miR-194a	ENSONIT00000086705	95	111	141	-17.91	104	111	-17.1	-5.68171	0	5.7932	1.48565e-10	Negative	Refed|Starved	3'UTR	gamma-glutamyl carboxylase
oni-miR-219a-3p	ENSONIT00000070391	506	527	151	-14.53	520	527	-16.6	-2.95474	0.000226	11.1377	2.29522e-111	Negative	Refed|Starved	3'UTR	glycine amidinotransferase
hsa-miR-423-5p	ENSONIT00000016411	257	280	146	-19.89	273	280	-21.1	3.34078	0.0116009	-9.84257	8.33502e-16	Negative	Refed|Starved	3'UTR	actinin alpha 3
hsa-miR-423-5p	ENSONIT00000016411	433	455	141	-24.49	447	455	-23.5	3.34078	0.0116009	-9.84257	8.33502e-16	Negative	Refed|Starved	3'UTR	actinin alpha 3
oni-miR-192	ENSONIT00000063135	760	780	143	-17.98	772	780	-16.9	-5.68502	0	5.78343	1.60672e-19	Negative	Refed|Starved	lncRNA	0
oni-miR-194a	ENSONIT00000041902	1002	1023	142	-13.44	1016	1023	-11.09	-5.68171	0	5.78591	7.19203e-05	Negative	Refed|Starved	3'UTR	DnaJ (Hsp40) homolog, subfamily C, member 16
oni-miR-194a	ENSONIT00000063135	473	492	145	-15.76	485	492	-13.24	-5.68171	0	5.78343	1.60672e-19	Negative	Refed|Starved	lncRNA	0
dre-miR-135c	ENSONIT00000000079	304	325	141	-10.38	317	325	-10.1	-2.90217	1.77e-05	11.3194	1.37627e-134	Negative	Refed|Starved	3'UTR	actin, alpha cardiac
dre-miR-429b	ENSONIT00000044701	133	154	144	-10.02	147	154	-11.3	-4.53817	0.00569	7.20815	5.06958e-11	Negative	Refed|Starved	3'UTR	myosin regulatory light chain 2, smooth muscle minor isoform
ola-miR-192-3p	ENSONIT00000056826	364	388	140	-18.96	380	388	-20.3	-5.51409	0	5.93228	5.14651e-05	Negative	Refed|Starved	3'UTR	protein phosphatase 1 regulatory subunit 13B
oni-miR-1788	ENSONIT00000054574	141	165	145	-16.6	147	154	-17.66	-4.0774	7.53e-07	8.01508	2.15529e-16	Negative	Refed|Starved	3'UTR	dimethylglycine dehydrogenase
oni-miR-1788	ENSONIT00000054574	141	165	145	-16.6	157	165	-19.85	-4.0774	7.53e-07	8.01508	2.15529e-16	Negative	Refed|Starved	3'UTR	dimethylglycine dehydrogenase
oni-miR-138	ENSONIT00000033423	53	75	158	-21.38	68	75	-25	-2.54696	6.87e-09	12.8282	4.00083e-67	Negative	Refed|Starved	3'UTR	malate dehydrogenase, cytoplasmic
ola-miR-183-5p	ENSONIT00000012807	603	621	145	-12.75	614	621	-13.26	-2.9614	1.16e-07	11.0261	2.17194e-63	Negative	Refed|Starved	3'UTR	serine/threonine kinase 11
hsa-miR-483-3p	ENSONIT00000076251	118	138	158	-24.65	130	138	-20.1	6.405	5.22e-05	-5.0945	7.9016e-06	Negative	Refed|Starved	3'UTR	HNF1 homeobox B
ola-miR-200a	ENSONIT00000050029	109	128	153	-17.21	120	128	-15.4	-3.28268	7.07e-11	9.93519	4.52065e-23	Negative	Refed|Starved	3'UTR	Oreochromis niloticus collagen alpha-1(I) chain-like (LOC100694532), mRNA.
oni-miR-194a	ENSONIT00000070048	65	86	155	-24.17	78	86	-24.1	-5.68171	0	5.73518	1.29105e-06	Negative	Refed|Starved	3'UTR	hephaestin-like protein 1
oni-miR-219a-3p	ENSONIT00000012807	561	581	142	-13.21	574	581	-12	-2.95474	0.000226	11.0261	2.17194e-63	Negative	Refed|Starved	3'UTR	serine/threonine kinase 11
oni-miR-135b	ENSONIT00000059656	303	325	141	-10.56	317	325	-11	-2.84773	1.63e-05	11.4063	7.46439e-38	Negative	Refed|Starved	3'UTR	actin, alpha cardiac
dre-miR-200b-3p	ENSONIT00000088322	858	879	140	-11.99	872	879	-13.59	-3.52127	0	9.20545	2.75739e-24	Negative	Refed|Starved	3'UTR	F-box and WD repeat domain containing 7
dre-miR-141-3p	ENSONIT00000053479	106	129	158	-17.53	121	129	-17.05	-4.21289	1.1e-10	7.65202	6.75184e-11	Negative	Refed|Starved	3'UTR	Oreochromis niloticus collagen alpha-1(I) chain-like (LOC100694532), mRNA.
oni-miR-135b	ENSONIT00000000079	303	325	141	-10.56	317	325	-11	-2.84773	1.63e-05	11.3194	1.37627e-134	Negative	Refed|Starved	3'UTR	actin, alpha cardiac
oni-miR-34c	ENSONIT00000087731	480	501	148	-18.7	478	486	-10.15	-3.93428	1.94e-11	8.18512	1.05786e-11	Negative	Refed|Starved	3'UTR	supervillin
oni-miR-34c	ENSONIT00000087731	480	501	148	-18.7	493	501	-16.4	-3.93428	1.94e-11	8.18512	1.05786e-11	Negative	Refed|Starved	3'UTR	supervillin
ola-miR-137	ENSONIT00000012807	2717	2741	141	-19.35	2734	2741	-18.5	-2.90747	1.35e-05	11.0261	2.17194e-63	Negative	Refed|Starved	3'UTR	serine/threonine kinase 11
hsa-miR-28-5p	ENSONIT00000080198	736	756	146	-19.2	748	756	-17.75	4.61142	0.017107	-6.9497	2.41593e-15	Negative	Refed|Starved	3'UTR	epidermal growth factor receptor
dre-miR-429b	ENSONIT00000001593	277	298	142	-10.74	290	298	-11.1	-4.53817	0.00569	7.05866	9.10272e-16	Negative	Refed|Starved	3'UTR	malate dehydrogenase, cytoplasmic
dre-miR-194a	ENSONIT00000051082	349	369	142	-19.25	362	369	-14.5	-5.03772	0.00402	6.34965	5.41359e-06	Negative	Refed|Starved	3'UTR	DENN domain-containing protein 1B
hsa-miR-195-5p	ENSONIT00000090668	282	303	141	-16.36	295	303	-14.4	3.88809	0.00546	-8.1865	5.63105e-18	Negative	Refed|Starved	3'UTR	pyruvate dehydrogenase (acetyl-transferring) kinase isozyme 2, mitochondrial
ola-miR-192-3p	ENSONIT00000066292	118	141	142	-16.62	134	141	-19.8	-5.51409	0	5.76459	1.70429e-26	Negative	Refed|Starved	3'UTR	obg-like ATPase 1
ola-miR-192-3p	ENSONIT00000066292	242	264	161	-20.07	257	264	-21.6	-5.51409	0	5.76459	1.70429e-26	Negative	Refed|Starved	3'UTR	obg-like ATPase 1
ola-miR-192-3p	ENSONIT00000066292	14	36	144	-17.25	28	36	-17.3	-5.51409	0	5.76459	1.70429e-26	Negative	Refed|Starved	3'UTR	obg-like ATPase 1
ola-miR-192-3p	ENSONIT00000066292	242	264	161	-20.07	247	255	-17.6	-5.51409	0	5.76459	1.70429e-26	Negative	Refed|Starved	3'UTR	obg-like ATPase 1
oni-miR-137b	ENSONIT00000047389	306	328	151	-19.22	321	328	-18.2	-2.93635	7.16e-07	10.8136	1.38573e-33	Negative	Refed|Starved	3'UTR	calcium/calmodulin-dependent protein kinase type II subunit beta
oni-miR-194b	ENSONIT00000058948	664	685	140	-12.82	678	685	-11.7	-4.66051	0	6.81007	2.16572e-14	Negative	Refed|Starved	3'UTR	rap1 GTPase-activating protein 1
hsa-miR-196b-5p	TCONSR_00063982	1967	1988	148	-23.41	1980	1988	-23.5	4.90282	1.93e-05	-6.46333	1.77494e-12	Negative	Refed|Starved	lncRNA	N/A
oni-miR-194a	ENSONIT00000047134	46	67	146	-15.11	60	67	-16.66	-5.68171	0	5.55884	2.7699e-09	Negative	Refed|Starved	3'UTR	procollagen galactosyltransferase 2
oni-miR-192	ENSONIT00000080978	309	329	151	-13.28	322	329	-14.1	-5.68502	0	5.53051	1.92006e-36	Negative	Refed|Starved	lncRNA	0
oni-miR-192	ENSONIT00000080978	1397	1417	142	-11.82	1410	1417	-11.8	-5.68502	0	5.53051	1.92006e-36	Negative	Refed|Starved	lncRNA	0
dre-miR-194a	ENSONIT00000054068	371	390	145	-18.3	382	390	-15.9	-5.03772	0.00402	6.23301	1.27537e-07	Negative	Refed|Starved	3'UTR	6-phosphofructo-2-kinase/fructose-2,6-bisphosphatase
oni-miR-194b	ENSONIT00000035447	2238	2260	158	-15.55	2252	2260	-15.7	-4.66051	0	6.73294	4.66105e-08	Negative	Refed|Starved	3'UTR	GTPase activating protein and VPS9 domains 1
dre-miR-200c-3p	ENSONIT00000088322	858	879	140	-13.73	872	879	-12.09	-3.39795	6.87e-09	9.20545	2.75739e-24	Negative	Refed|Starved	3'UTR	F-box and WD repeat domain containing 7
dre-miR-194a	TCONSR_00136547	557	576	145	-14.69	569	576	-13.5	-5.03772	0.00402	6.20027	3.93299e-12	Negative	Refed|Starved	lncRNA	N/A
oni-miR-219b	ENSONIT00000070391	373	393	140	-14.12	385	393	-13.1	-2.80413	0.00869	11.1377	2.29522e-111	Negative	Refed|Starved	3'UTR	glycine amidinotransferase
oni-miR-429b	ENSONIT00000047389	3784	3805	145	-13.28	3797	3805	-10.7	-2.8836	1.04e-09	10.8136	1.38573e-33	Negative	Refed|Starved	3'UTR	calcium/calmodulin-dependent protein kinase type II subunit beta
oni-miR-194a	ENSONIT00000062058	201	222	142	-13.44	215	222	-12.73	-5.68171	0	5.46058	0.00024705	Negative	Refed|Starved	3'UTR	exportin 4
oni-miR-219c-3p	ENSONIT00000012807	561	581	146	-14.24	574	581	-12	-2.81369	0.00046	11.0261	2.17194e-63	Negative	Refed|Starved	3'UTR	serine/threonine kinase 11
oni-miR-219c-3p	ENSONIT00000012807	1977	1998	141	-14.06	1991	1998	-12.9	-2.81369	0.00046	11.0261	2.17194e-63	Negative	Refed|Starved	3'UTR	serine/threonine kinase 11
oni-miR-194a	ENSONIT00000092627	2239	2260	150	-14.67	2252	2260	-14.7	-5.68171	0	5.45572	0.000183728	Negative	Refed|Starved	3'UTR	GTPase activating protein and VPS9 domains 1
oni-miR-194a	ENSONIT00000081528	797	817	154	-16.49	809	817	-19.9	-5.68171	0	5.45448	0.000237836	Negative	Refed|Starved	3'UTR	semaphorin-3F
dre-miR-338-5p	ENSONIT00000034906	43	66	144	-11.48	59	66	-10.5	2.25515	6.76e-06	-13.7096	3.52353e-80	Negative	Refed|Starved	3'UTR	F-box only protein 32
dre-miR-219-3p	ENSONIT00000012807	857	881	157	-18.42	873	881	-16.6	-2.80338	0.0141013	11.0261	2.17194e-63	Negative	Refed|Starved	3'UTR	serine/threonine kinase 11
dre-miR-429b	ENSONIT00000058948	820	842	149	-14.79	834	842	-14	-4.53817	0.00569	6.81007	2.16572e-14	Negative	Refed|Starved	3'UTR	rap1 GTPase-activating protein 1
ola-miR-192-3p	ENSONIT00000047134	96	116	142	-17.3	108	116	-14.9	-5.51409	0	5.55884	2.7699e-09	Negative	Refed|Starved	3'UTR	procollagen galactosyltransferase 2
dre-miR-141-3p	ENSONIT00000002763	186	211	154	-19.16	203	211	-14	-4.21289	1.1e-10	7.25755	5.3401e-15	Negative	Refed|Starved	3'UTR	waprin-Phi1
dre-miR-141-3p	ENSONIT00000042102	187	209	150	-17.32	202	209	-14.61	-4.21289	1.1e-10	7.25561	5.15024e-15	Negative	Refed|Starved	3'UTR	adenosine deaminase-like
hsa-miR-151a-5p	ENSONIT00000016411	260	281	149	-21.74	273	281	-23	3.09517	0.00719	-9.84257	8.33502e-16	Negative	Refed|Starved	3'UTR	actinin alpha 3
oni-miR-219c-3p	ENSONIT00000047389	1241	1266	146	-10.98	1259	1266	-12.2	-2.81369	0.00046	10.8136	1.38573e-33	Negative	Refed|Starved	3'UTR	calcium/calmodulin-dependent protein kinase type II subunit beta
dre-miR-459-5p	ENSONIT00000088322	187	208	145	-15.27	200	208	-11.2	-3.30289	8.77e-06	9.20545	2.75739e-24	Negative	Refed|Starved	3'UTR	F-box and WD repeat domain containing 7
dre-miR-219-3p	ENSONIT00000047389	1713	1736	153	-21.62	1728	1736	-16.1	-2.80338	0.0141013	10.8136	1.38573e-33	Negative	Refed|Starved	3'UTR	calcium/calmodulin-dependent protein kinase type II subunit beta
oni-miR-137a	ENSONIT00000047389	306	328	155	-19.6	321	328	-17.8	-2.79775	0.000165	10.8136	1.38573e-33	Negative	Refed|Starved	3'UTR	calcium/calmodulin-dependent protein kinase type II subunit beta
dre-miR-429b	ENSONIT00000051270	895	915	149	-13.1	908	915	-11.2	-4.53817	0.00569	6.64259	2.88789e-08	Negative	Refed|Starved	3'UTR	peroxidasin
dre-miR-429b	ENSONIT00000051270	950	974	148	-12	967	974	-11.2	-4.53817	0.00569	6.64259	2.88789e-08	Negative	Refed|Starved	3'UTR	peroxidasin
ola-miR-192-3p	ENSONIT00000020475	548	568	149	-17.37	561	568	-18.23	-5.51409	0	5.46255	5.16373e-09	Negative	Refed|Starved	3'UTR	delta-1-pyrroline-5-carboxylate synthase
ola-miR-192-3p	ENSONIT00000020475	691	714	141	-14.05	707	714	-15.4	-5.51409	0	5.46255	5.16373e-09	Negative	Refed|Starved	3'UTR	delta-1-pyrroline-5-carboxylate synthase
dre-miR-133c-5p	ENSONIT00000051732	112	133	147	-11.84	125	133	-11.4	4.37195	0.00869	-6.88499	2.92605e-11	Negative	Refed|Starved	3'UTR	Oreochromis niloticus chromosome segregation 1 like (cse1l), mRNA.
ola-miR-192-3p	ENSONIT00000092627	1767	1788	150	-14.64	1781	1788	-14.8	-5.51409	0	5.45572	0.000183728	Negative	Refed|Starved	3'UTR	GTPase activating protein and VPS9 domains 1
oni-miR-1788	ENSONIT00000020953	201	221	142	-16.57	214	221	-11.9	-4.0774	7.53e-07	7.35994	8.54962e-18	Negative	Refed|Starved	3'UTR	heparan sulfate proteoglycan 2
hsa-miR-28-5p	ENSONIT00000057959	283	304	148	-18.87	297	304	-20.81	4.61142	0.017107	-6.49823	1.71694e-07	Negative	Refed|Starved	3'UTR	0
oni-miR-122	ENSONIT00000012807	2586	2607	145	-15.31	2597	2605	-13.1	-2.71343	3.21e-07	11.0261	2.17194e-63	Negative	Refed|Starved	3'UTR	serine/threonine kinase 11
oni-miR-122	ENSONIT00000012807	2586	2607	145	-15.31	2599	2607	-17.3	-2.71343	3.21e-07	11.0261	2.17194e-63	Negative	Refed|Starved	3'UTR	serine/threonine kinase 11
oni-miR-10647	ENSONIT00000000255	384	405	143	-17.57	394	402	-10.81	-3.59116	0.0134115	8.3284	2.8347e-17	Negative	Refed|Starved	3'UTR	glycine amidinotransferase
oni-miR-10647	ENSONIT00000000255	384	405	143	-17.57	397	405	-11.4	-3.59116	0.0134115	8.3284	2.8347e-17	Negative	Refed|Starved	3'UTR	glycine amidinotransferase
dre-miR-429b	ENSONIT00000067375	858	879	140	-10.84	872	879	-10.89	-4.53817	0.00569	6.58191	1.09178e-10	Negative	Refed|Starved	3'UTR	F-box and WD repeat domain containing 7
oni-miR-192	ENSONIT00000041146	299	318	141	-15.9	310	318	-13.5	-5.68502	0	5.25403	0.000388042	Negative	Refed|Starved	3'UTR	annexin A6
dre-miR-133c-5p	ENSONIT00000052820	6	28	141	-13.58	21	28	-11.9	4.37195	0.00869	-6.82794	2.39549e-14	Negative	Refed|Starved	3'UTR	0
hsa-miR-28-5p	TCONSR_00063982	1957	1977	152	-14.05	1963	1970	-14.9	4.61142	0.017107	-6.46333	1.77494e-12	Negative	Refed|Starved	lncRNA	N/A
hsa-miR-28-5p	TCONSR_00063982	1957	1977	152	-14.05	1970	1977	-14.7	4.61142	0.017107	-6.46333	1.77494e-12	Negative	Refed|Starved	lncRNA	N/A
dre-miR-200a-3p	ENSONIT00000050029	106	129	158	-17.51	121	129	-17.25	-2.9937	4.39e-09	9.93519	4.52065e-23	Negative	Refed|Starved	3'UTR	Oreochromis niloticus collagen alpha-1(I) chain-like (LOC100694532), mRNA.
hsa-miR-425-3p	ENSONIT00000033594	184	204	141	-15.73	197	204	-15.6	4.24828	0.0274334	-6.97798	1.91908e-38	Negative	Refed|Starved	3'UTR	serine-rich coiled-coil domain-containing protein 2
hsa-miR-183-5p	ENSONIT00000079697	131	153	145	-16.45	146	153	-14.95	-3.43067	0.000943	8.63162	1.70225e-23	Negative	Refed|Starved	3'UTR	coiled-coil domain containing 58
hsa-miR-195-5p	ENSONIT00000039737	208	227	145	-13.92	217	224	-15.2	3.88809	0.00546	-7.61415	9.65643e-10	Negative	Refed|Starved	3'UTR	endoplasmic reticulum chaperone BiP
hsa-miR-195-5p	ENSONIT00000039737	208	227	145	-13.92	220	227	-17.2	3.88809	0.00546	-7.61415	9.65643e-10	Negative	Refed|Starved	3'UTR	endoplasmic reticulum chaperone BiP
oni-miR-194b	ENSONIT00000051082	348	369	145	-15.87	362	369	-12.8	-4.66051	0	6.34965	5.41359e-06	Negative	Refed|Starved	3'UTR	DENN domain-containing protein 1B
ola-miR-192-3p	ENSONIT00000005561	132	155	141	-11.17	148	155	-15.32	-5.51409	0	5.36377	2.07097e-22	Negative	Refed|Starved	3'UTR	reticulon-2
hsa-miR-29b-2-5p	ENSONIT00000070391	564	585	148	-20.26	577	585	-20.8	-2.6439	0.0116009	11.1377	2.29522e-111	Negative	Refed|Starved	3'UTR	glycine amidinotransferase
oni-miR-10647	ENSONIT00000087731	580	601	144	-16.25	594	601	-16.7	-3.59116	0.0134115	8.18512	1.05786e-11	Negative	Refed|Starved	3'UTR	supervillin
oni-miR-200a	ENSONIT00000060921	105	129	158	-17.96	121	129	-17.25	-2.18867	2.92e-07	13.4109	5.58925e-58	Negative	Refed|Starved	3'UTR	Oreochromis niloticus collagen alpha-1(I) chain-like (LOC100694532), mRNA.
ola-miR-192-3p	ENSONIT00000054980	35	57	146	-19.48	50	57	-25.37	-5.51409	0	5.31528	0.000202739	Negative	Refed|Starved	3'UTR	protein GPR108
hsa-miR-483-3p	ENSONIT00000002055	294	314	146	-25.32	306	314	-22.5	6.405	5.22e-05	-4.57214	1.62975e-06	Negative	Refed|Starved	3'UTR	potassium channel subfamily K member 10
hsa-miR-217-5p	ENSONIT00000042704	13	36	140	-16.96	28	36	-16.4	-3.61022	0.00945	8.1055	5.23682e-19	Negative	Refed|Starved	3'UTR	eukaryotic translation initiation factor 4, gamma 2a
dre-miR-137-3p	ENSONIT00000047389	307	328	155	-18.42	321	328	-17	-2.70571	7.93e-05	10.8136	1.38573e-33	Negative	Refed|Starved	3'UTR	calcium/calmodulin-dependent protein kinase type II subunit beta
oni-miR-1788	ENSONIT00000082412	930	951	159	-13.11	944	951	-14.43	-4.0774	7.53e-07	7.16924	1.75187e-08	Negative	Refed|Starved	3'UTR	acetyl-CoA carboxylase
dre-miR-194a	ENSONIT00000057530	446	466	149	-12.61	459	466	-12.7	-5.03772	0.00402	5.79569	4.28905e-05	Negative	Refed|Starved	3'UTR	ubiquinol-cytochrome-c reductase complex assembly factor 1
dre-miR-194a	ENSONIT00000086705	91	111	140	-17.68	90	97	-14.93	-5.03772	0.00402	5.7932	1.48565e-10	Negative	Refed|Starved	3'UTR	gamma-glutamyl carboxylase
dre-miR-194a	ENSONIT00000086705	77	97	140	-13.61	90	97	-14.93	-5.03772	0.00402	5.7932	1.48565e-10	Negative	Refed|Starved	3'UTR	gamma-glutamyl carboxylase
dre-miR-194a	ENSONIT00000086705	91	111	140	-17.68	104	111	-15.7	-5.03772	0.00402	5.7932	1.48565e-10	Negative	Refed|Starved	3'UTR	gamma-glutamyl carboxylase
oni-miR-8159	ENSONIT00000082412	524	545	150	-20.62	537	545	-18.2	-4.06455	0	7.16924	1.75187e-08	Negative	Refed|Starved	3'UTR	acetyl-CoA carboxylase
oni-miR-8159	ENSONIT00000082412	1334	1358	145	-12.32	1350	1358	-12	-4.06455	0	7.16924	1.75187e-08	Negative	Refed|Starved	3'UTR	acetyl-CoA carboxylase
oni-miR-1788	ENSONIT00000052100	141	165	145	-16.6	147	154	-17.66	-4.0774	7.53e-07	7.14568	6.07816e-14	Negative	Refed|Starved	3'UTR	dimethylglycine dehydrogenase
oni-miR-1788	ENSONIT00000052100	141	165	145	-16.6	157	165	-19.85	-4.0774	7.53e-07	7.14568	6.07816e-14	Negative	Refed|Starved	3'UTR	dimethylglycine dehydrogenase
dre-miR-194a	ENSONIT00000063135	472	492	142	-15.51	485	492	-12.74	-5.03772	0.00402	5.78343	1.60672e-19	Negative	Refed|Starved	lncRNA	0
oni-miR-1788	ENSONIT00000089455	369	391	141	-12.7	376	384	-14.34	-4.0774	7.53e-07	7.13207	6.83993e-11	Negative	Refed|Starved	3'UTR	platelet derived growth factor receptor alpha
oni-miR-138	ENSONIT00000059656	91	110	151	-17.74	103	110	-18.3	-2.54696	6.87e-09	11.4063	7.46439e-38	Negative	Refed|Starved	3'UTR	actin, alpha cardiac
oni-miR-138	ENSONIT00000059656	215	239	155	-23.79	231	239	-26.2	-2.54696	6.87e-09	11.4063	7.46439e-38	Negative	Refed|Starved	3'UTR	actin, alpha cardiac
oni-miR-194b	ENSONIT00000054068	370	390	145	-19.78	382	390	-17.2	-4.66051	0	6.23301	1.27537e-07	Negative	Refed|Starved	3'UTR	6-phosphofructo-2-kinase/fructose-2,6-bisphosphatase
oni-miR-194a	ENSONIT00000092051	150	171	143	-16.95	163	171	-15.3	-5.68171	0	5.10005	5.00899e-10	Negative	Refed|Starved	3'UTR	leucine-rich repeat-containing protein 52
ola-miR-192-3p	ENSONIT00000041146	39	63	141	-20.65	57	63	-19.5	-5.51409	0	5.25403	0.000388042	Negative	Refed|Starved	3'UTR	annexin A6
oni-miR-34c	ENSONIT00000020953	1282	1301	152	-17.17	1294	1301	-16.9	-3.93428	1.94e-11	7.35994	8.54962e-18	Negative	Refed|Starved	3'UTR	heparan sulfate proteoglycan 2
oni-miR-194a	ENSONIT00000076230	767	787	152	-17.83	779	787	-16.81	-5.68171	0	5.09487	1.9321e-06	Negative	Refed|Starved	3'UTR	tripartite motif containing 45
oni-miR-194b	TCONSR_00136547	552	576	147	-13.19	569	576	-10.6	-4.66051	0	6.20027	3.93299e-12	Negative	Refed|Starved	lncRNA	N/A
ola-miR-182	ENSONIT00000047389	4128	4149	141	-16.95	4142	4149	-15.4	-2.67207	1.03e-08	10.8136	1.38573e-33	Negative	Refed|Starved	3'UTR	calcium/calmodulin-dependent protein kinase type II subunit beta
dre-miR-194a	ENSONIT00000070048	66	86	155	-24.17	78	86	-24.1	-5.03772	0.00402	5.73518	1.29105e-06	Negative	Refed|Starved	3'UTR	hephaestin-like protein 1
oni-miR-34c	ENSONIT00000068411	280	299	148	-19.55	291	299	-19	-3.93428	1.94e-11	7.33348	9.02194e-16	Negative	Refed|Starved	3'UTR	transmembrane emp24 domain-containing protein 5
oni-miR-138	ENSONIT00000000079	91	110	151	-17.74	103	110	-18.3	-2.54696	6.87e-09	11.3194	1.37627e-134	Negative	Refed|Starved	3'UTR	actin, alpha cardiac
oni-miR-138	ENSONIT00000000079	215	239	155	-23.79	231	239	-26.2	-2.54696	6.87e-09	11.3194	1.37627e-134	Negative	Refed|Starved	3'UTR	actin, alpha cardiac
dre-miR-429b	ENSONIT00000051082	1260	1279	145	-11.84	1272	1279	-15.4	-4.53817	0.00569	6.34965	5.41359e-06	Negative	Refed|Starved	3'UTR	DENN domain-containing protein 1B
oni-miR-10611	ENSONIT00000012807	647	668	168	-19.02	660	668	-17.3	-2.60931	6.51e-05	11.0261	2.17194e-63	Negative	Refed|Starved	3'UTR	serine/threonine kinase 11
hsa-miR-490-5p	ENSONIT00000070310	741	760	146	-17.75	753	760	-14.99	5.51448	0.00547	-5.20339	0.000123507	Negative	Refed|Starved	3'UTR	cAMP-specific 3',5'-cyclic phosphodiesterase 4B
dre-miR-141-3p	ENSONIT00000058948	235	257	150	-12.81	249	257	-13.41	-4.21289	1.1e-10	6.81007	2.16572e-14	Negative	Refed|Starved	3'UTR	rap1 GTPase-activating protein 1
dre-miR-2188-5p	ENSONIT00000047389	2908	2927	141	-20.75	2920	2927	-18.8	-2.65265	4.5e-09	10.8136	1.38573e-33	Negative	Refed|Starved	3'UTR	calcium/calmodulin-dependent protein kinase type II subunit beta
oni-miR-429b	ENSONIT00000050029	106	129	142	-16.39	121	129	-14.3	-2.8836	1.04e-09	9.93519	4.52065e-23	Negative	Refed|Starved	3'UTR	Oreochromis niloticus collagen alpha-1(I) chain-like (LOC100694532), mRNA.
oni-miR-10592	ENSONIT00000034780	156	178	144	-28.96	170	178	-29.3	-2.90615	3.6e-05	9.82426	5.24612e-38	Negative	Refed|Starved	3'UTR	14-3-3 protein epsilon
hsa-miR-195-5p	ENSONIT00000007247	335	355	151	-12.31	348	355	-19	3.88809	0.00546	-7.33328	4.81124e-82	Negative	Refed|Starved	3'UTR	cell cycle progression 1
hsa-miR-28-5p	ENSONIT00000083817	875	895	143	-13.91	888	895	-13.2	4.61142	0.017107	-6.15664	3.79232e-06	Negative	Refed|Starved	3'UTR	poly
hsa-miR-28-5p	ENSONIT00000083817	1150	1171	141	-16.93	1163	1171	-15.4	4.61142	0.017107	-6.15664	3.79232e-06	Negative	Refed|Starved	3'UTR	poly
ola-miR-192-3p	ENSONIT00000059393	102	124	144	-19.26	118	124	-17.2	-5.51409	0	5.13828	0.000520462	Negative	Refed|Starved	3'UTR	endoplasmic reticulum aminopeptidase 2
ola-miR-192-3p	ENSONIT00000059393	102	124	144	-19.26	108	116	-11.4	-5.51409	0	5.13828	0.000520462	Negative	Refed|Starved	3'UTR	endoplasmic reticulum aminopeptidase 2
hsa-miR-195-5p	ENSONIT00000080661	248	267	141	-16.62	260	267	-17.4	3.88809	0.00546	-7.27576	4.64611e-14	Negative	Refed|Starved	3'UTR	autophagy related 2A
oni-miR-10611	ENSONIT00000047389	1141	1162	147	-16.57	1155	1162	-19.11	-2.60931	6.51e-05	10.8136	1.38573e-33	Negative	Refed|Starved	3'UTR	calcium/calmodulin-dependent protein kinase type II subunit beta
ola-miR-192-3p	ENSONIT00000053961	311	333	150	-16.15	326	333	-18.74	-5.51409	0	5.11233	1.79783e-05	Negative	Refed|Starved	lncRNA	0
ola-miR-192-3p	ENSONIT00000076230	388	409	157	-22.29	402	409	-21.5	-5.51409	0	5.09487	1.9321e-06	Negative	Refed|Starved	3'UTR	tripartite motif containing 45
hsa-miR-183-5p	ENSONIT00000087731	248	269	140	-13.02	262	269	-12	-3.43067	0.000943	8.18512	1.05786e-11	Negative	Refed|Starved	3'UTR	supervillin
hsa-miR-183-5p	ENSONIT00000087731	316	337	149	-16.37	329	337	-13.7	-3.43067	0.000943	8.18512	1.05786e-11	Negative	Refed|Starved	3'UTR	supervillin
hsa-miR-195-5p	ENSONIT00000002946	28	47	141	-15.06	40	47	-16.3	3.88809	0.00546	-7.221	2.806e-25	Negative	Refed|Starved	3'UTR	F-box and leucine rich repeat protein 2
hsa-miR-195-5p	ENSONIT00000002946	1041	1066	147	-16.37	1059	1066	-16.3	3.88809	0.00546	-7.221	2.806e-25	Negative	Refed|Starved	3'UTR	F-box and leucine rich repeat protein 2
hsa-miR-195-5p	ENSONIT00000002946	28	47	141	-15.06	36	44	-12.9	3.88809	0.00546	-7.221	2.806e-25	Negative	Refed|Starved	3'UTR	F-box and leucine rich repeat protein 2
oni-miR-192	ENSONIT00000078352	348	368	143	-14.73	360	368	-14.6	-5.68502	0	4.93533	4.44477e-35	Negative	Refed|Starved	3'UTR	alanyl-tRNA editing protein Aarsd1
oni-miR-34c	ENSONIT00000090895	75	99	147	-17.32	92	99	-17	-3.93428	1.94e-11	7.1287	7.15887e-84	Negative	Refed|Starved	3'UTR	0
hsa-miR-425-3p	ENSONIT00000022974	326	348	155	-26.92	340	348	-23.5	4.24828	0.0274334	-6.59609	1.11757e-11	Negative	Refed|Starved	3'UTR	pyruvate dehydrogenase (acetyl-transferring) kinase isozyme 2, mitochondrial
dre-miR-194a	ENSONIT00000047134	47	67	146	-14.88	60	67	-14.66	-5.03772	0.00402	5.55884	2.7699e-09	Negative	Refed|Starved	3'UTR	procollagen galactosyltransferase 2
hsa-miR-182-5p	ENSONIT00000047389	4128	4149	142	-16.95	4142	4149	-15.4	-2.58656	8.52e-07	10.8136	1.38573e-33	Negative	Refed|Starved	3'UTR	calcium/calmodulin-dependent protein kinase type II subunit beta
hsa-miR-490-5p	ENSONIT00000011963	139	158	150	-15.62	150	158	-15.5	5.51448	0.00547	-5.05669	4.79602e-42	Negative	Refed|Starved	3'UTR	ankyrin repeat and SOCS box containing 10
oni-miR-200b	ENSONIT00000047389	3783	3805	140	-11.32	3798	3805	-10.12	-2.57041	4.26e-10	10.8136	1.38573e-33	Negative	Refed|Starved	3'UTR	calcium/calmodulin-dependent protein kinase type II subunit beta
oni-miR-192	ENSONIT00000087424	439	459	151	-13.28	452	459	-14.1	-5.68502	0	4.88767	3.47376e-14	Negative	Refed|Starved	lncRNA	0
oni-miR-10544	ENSONIT00000033423	33	54	153	-20.98	47	54	-18.8	-2.16567	0.00201	12.8282	4.00083e-67	Negative	Refed|Starved	3'UTR	malate dehydrogenase, cytoplasmic
oni-miR-194a	ENSONIT00000087424	1070	1092	154	-12.81	1085	1092	-12.01	-5.68171	0	4.88767	3.47376e-14	Negative	Refed|Starved	lncRNA	0
hsa-miR-28-5p	ENSONIT00000057667	1137	1160	141	-20.92	1154	1160	-20.2	4.61142	0.017107	-6.01274	4.65542e-11	Negative	Refed|Starved	3'UTR	actinin alpha 3
hsa-miR-28-5p	ENSONIT00000057667	257	279	159	-19.96	272	279	-20.2	4.61142	0.017107	-6.01274	4.65542e-11	Negative	Refed|Starved	3'UTR	actinin alpha 3
oni-miR-4585	ENSONIT00000022974	237	259	147	-21.19	251	259	-20.5	4.20215	0.00305	-6.59609	1.11757e-11	Negative	Refed|Starved	3'UTR	pyruvate dehydrogenase (acetyl-transferring) kinase isozyme 2, mitochondrial
oni-miR-192	ENSONIT00000046816	25	45	143	-14.73	37	45	-14.6	-5.68502	0	4.85245	6.83616e-96	Negative	Refed|Starved	3'UTR	alanyl-tRNA editing protein Aarsd1
dre-miR-194a	ENSONIT00000062058	202	222	142	-12.89	215	222	-11.43	-5.03772	0.00402	5.46058	0.00024705	Negative	Refed|Starved	3'UTR	exportin 4
oni-miR-202	ENSONIT00000039844	111	130	145	-14.2	123	130	-14.3	-3.88047	2.92e-07	7.08341	6.96862e-08	Negative	Refed|Starved	3'UTR	DnaJ heat shock protein family (Hsp40) member C8
dre-miR-194a	ENSONIT00000092627	2240	2260	150	-14.4	2252	2260	-14.42	-5.03772	0.00402	5.45572	0.000183728	Negative	Refed|Starved	3'UTR	GTPase activating protein and VPS9 domains 1
dre-miR-194a	ENSONIT00000081528	798	817	152	-14.41	809	817	-17.9	-5.03772	0.00402	5.45448	0.000237836	Negative	Refed|Starved	3'UTR	semaphorin-3F
oni-miR-1788	ENSONIT00000035447	1632	1654	163	-16.24	1647	1654	-15.2	-4.0774	7.53e-07	6.73294	4.66105e-08	Negative	Refed|Starved	3'UTR	GTPase activating protein and VPS9 domains 1
oni-miR-1788	ENSONIT00000035447	1397	1418	146	-16.56	1410	1418	-15.7	-4.0774	7.53e-07	6.73294	4.66105e-08	Negative	Refed|Starved	3'UTR	GTPase activating protein and VPS9 domains 1
oni-miR-10644	ENSONIT00000034906	854	874	142	-15.54	866	874	-17.2	2.00188	0.0288039	-13.7096	3.52353e-80	Negative	Refed|Starved	3'UTR	F-box only protein 32
oni-miR-10623	ENSONIT00000035447	2023	2045	157	-25.33	2037	2045	-22.24	-4.06678	2.21e-05	6.73294	4.66105e-08	Negative	Refed|Starved	3'UTR	GTPase activating protein and VPS9 domains 1
oni-miR-8159	ENSONIT00000035447	794	816	146	-17.93	809	816	-14.8	-4.06455	0	6.73294	4.66105e-08	Negative	Refed|Starved	3'UTR	GTPase activating protein and VPS9 domains 1
oni-miR-8159	ENSONIT00000035447	1815	1838	144	-12.6	1831	1838	-11.03	-4.06455	0	6.73294	4.66105e-08	Negative	Refed|Starved	3'UTR	GTPase activating protein and VPS9 domains 1
ola-miR-192-3p	ENSONIT00000002317	308	330	141	-21.68	322	330	-21.2	-5.51409	0	4.96114	0.00130735	Negative	Refed|Starved	3'UTR	G2/M-phase specific E3 ubiquitin protein ligase
oni-miR-4585	ENSONIT00000057959	1149	1169	162	-22.84	1162	1169	-24.7	4.20215	0.00305	-6.49823	1.71694e-07	Negative	Refed|Starved	3'UTR	0
oni-miR-4585	TCONSR_00063982	888	909	143	-14.24	895	903	-16.55	4.20215	0.00305	-6.46333	1.77494e-12	Negative	Refed|Starved	lncRNA	N/A
oni-miR-4585	TCONSR_00063982	888	909	143	-14.24	901	909	-12	4.20215	0.00305	-6.46333	1.77494e-12	Negative	Refed|Starved	lncRNA	N/A
hsa-miR-483-3p	ENSONIT00000049147	1115	1135	140	-21.23	1127	1135	-23.03	6.405	5.22e-05	-4.23329	5.2045e-07	Negative	Refed|Starved	3'UTR	0
hsa-miR-28-5p	ENSONIT00000052367	161	185	146	-15.2	178	185	-13.1	4.61142	0.017107	-5.87344	2.1588e-08	Negative	Refed|Starved	3'UTR	ankyrin repeat and SOCS box protein 2
hsa-miR-574-3p	ENSONIT00000055458	160	181	146	-16.84	174	181	-23.4	3.4891	0.0129818	-7.76253	3.2899e-11	Negative	Refed|Starved	3'UTR	ubiquitin-like modifier activating enzyme 1
oni-miR-194b	ENSONIT00000057530	445	466	157	-15.84	459	466	-15.31	-4.66051	0	5.79569	4.28905e-05	Negative	Refed|Starved	3'UTR	ubiquinol-cytochrome-c reductase complex assembly factor 1
oni-miR-194b	ENSONIT00000086705	76	97	144	-11.79	90	97	-15.3	-4.66051	0	5.7932	1.48565e-10	Negative	Refed|Starved	3'UTR	gamma-glutamyl carboxylase
oni-miR-194b	ENSONIT00000086705	90	111	140	-13.29	90	97	-15.3	-4.66051	0	5.7932	1.48565e-10	Negative	Refed|Starved	3'UTR	gamma-glutamyl carboxylase
oni-miR-194b	ENSONIT00000086705	90	111	140	-13.29	104	111	-12.3	-4.66051	0	5.7932	1.48565e-10	Negative	Refed|Starved	3'UTR	gamma-glutamyl carboxylase
oni-miR-8159	ENSONIT00000051270	604	627	151	-13.49	619	627	-11.01	-4.06455	0	6.64259	2.88789e-08	Negative	Refed|Starved	3'UTR	peroxidasin
oni-miR-10617	ENSONIT00000059656	105	124	149	-17.6	116	124	-15.4	-2.36657	0.0360157	11.4063	7.46439e-38	Negative	Refed|Starved	3'UTR	actin, alpha cardiac
dre-miR-187	ENSONIT00000082962	134	153	156	-17.96	146	153	-18.8	-3.0511	1.14e-05	8.84119	2.48784e-28	Negative	Refed|Starved	3'UTR	6-phosphofructo-2-kinase/fructose-2,6-bisphosphatase
oni-miR-10879	ENSONIT00000042704	263	282	140	-15.38	274	282	-14.6	-3.32646	0.0149375	8.1055	5.23682e-19	Negative	Refed|Starved	3'UTR	eukaryotic translation initiation factor 4, gamma 2a
oni-miR-194b	ENSONIT00000063135	471	492	146	-13.44	485	492	-12.22	-4.66051	0	5.78343	1.60672e-19	Negative	Refed|Starved	lncRNA	0
hsa-miR-196b-5p	ENSONIT00000041767	842	863	141	-16.21	855	863	-15.8	4.90282	1.93e-05	-5.49655	2.50667e-37	Negative	Refed|Starved	3'UTR	proteasome activator subunit 4
dre-miR-429b	ENSONIT00000056826	419	439	141	-14.86	431	439	-14.2	-4.53817	0.00569	5.93228	5.14651e-05	Negative	Refed|Starved	3'UTR	protein phosphatase 1 regulatory subunit 13B
oni-miR-34c	ENSONIT00000058948	452	472	157	-18.45	465	472	-15.6	-3.93428	1.94e-11	6.81007	2.16572e-14	Negative	Refed|Starved	3'UTR	rap1 GTPase-activating protein 1
oni-miR-10617	ENSONIT00000000079	105	124	149	-17.6	116	124	-15.4	-2.36657	0.0360157	11.3194	1.37627e-134	Negative	Refed|Starved	3'UTR	actin, alpha cardiac
hsa-miR-28-5p	ENSONIT00000017318	120	143	161	-23.44	136	143	-22.7	4.61142	0.017107	-5.80221	4.99236e-06	Negative	Refed|Starved	3'UTR	sodium/hydrogen exchanger 3
oni-miR-8159	ENSONIT00000067375	189	208	147	-15.76	201	208	-13.6	-4.06455	0	6.58191	1.09178e-10	Negative	Refed|Starved	3'UTR	F-box and WD repeat domain containing 7
oni-miR-10592	ENSONIT00000088322	1797	1820	143	-26.86	1812	1820	-26.4	-2.90615	3.6e-05	9.20545	2.75739e-24	Negative	Refed|Starved	3'UTR	F-box and WD repeat domain containing 7
oni-miR-122	ENSONIT00000034780	34	56	142	-16.71	49	56	-15.32	-2.71343	3.21e-07	9.82426	5.24612e-38	Negative	Refed|Starved	3'UTR	14-3-3 protein epsilon
hsa-miR-217-5p	ENSONIT00000020953	154	179	145	-19.51	173	179	-17.7	-3.61022	0.00945	7.35994	8.54962e-18	Negative	Refed|Starved	3'UTR	heparan sulfate proteoglycan 2
hsa-miR-217-5p	ENSONIT00000020953	1431	1453	142	-16.34	1446	1453	-15.36	-3.61022	0.00945	7.35994	8.54962e-18	Negative	Refed|Starved	3'UTR	heparan sulfate proteoglycan 2
oni-miR-429b	ENSONIT00000088322	855	879	141	-11.72	872	879	-10.89	-2.8836	1.04e-09	9.20545	2.75739e-24	Negative	Refed|Starved	3'UTR	F-box and WD repeat domain containing 7
oni-miR-194a	ENSONIT00000078032	34	54	144	-22.35	47	54	-20.2	-5.68171	0	4.6582	1.17747e-07	Negative	Refed|Starved	3'UTR	glutathione peroxidase 7
oni-miR-8159	ENSONIT00000060244	254	279	146	-19.39	272	279	-16.8	-4.06455	0	6.50984	7.40539e-06	Negative	Refed|Starved	3'UTR	glucosidase II alpha subunit
ola-miR-192-3p	ENSONIT00000003804	455	478	140	-21.37	472	478	-21.9	-5.51409	0	4.79688	9.63388e-09	Negative	Refed|Starved	3'UTR	thyroid hormone receptor interactor 13
ola-miR-192-3p	ENSONIT00000077057	312	334	152	-15.18	326	334	-14.12	-5.51409	0	4.789	0.00023129	Negative	Refed|Starved	3'UTR	0
oni-miR-194a	ENSONIT00000088768	105	128	147	-13.71	121	128	-12.32	-5.68171	0	4.64407	0.000319051	Negative	Refed|Starved	3'UTR	dihydrolipoamide S-acetyltransferase (E2 component of pyruvate dehydrogenase complex)
oni-miR-10647	ENSONIT00000068411	173	194	141	-14.68	187	194	-13.8	-3.59116	0.0134115	7.33348	9.02194e-16	Negative	Refed|Starved	3'UTR	transmembrane emp24 domain-containing protein 5
ola-miR-200a	ENSONIT00000054574	201	218	142	-11.62	211	218	-11.4	-3.28268	7.07e-11	8.01508	2.15529e-16	Negative	Refed|Starved	3'UTR	dimethylglycine dehydrogenase
dre-miR-429b	ENSONIT00000086705	273	294	143	-19.38	286	294	-17.7	-4.53817	0.00569	5.7932	1.48565e-10	Negative	Refed|Starved	3'UTR	gamma-glutamyl carboxylase
hsa-miR-29b-2-5p	ENSONIT00000050029	162	185	149	-14.38	178	185	-16.6	-2.6439	0.0116009	9.93519	4.52065e-23	Negative	Refed|Starved	3'UTR	Oreochromis niloticus collagen alpha-1(I) chain-like (LOC100694532), mRNA.
ola-miR-200b	ENSONIT00000042102	188	209	145	-18.05	201	209	-14.7	-3.61816	2.69e-13	7.25561	5.15024e-15	Negative	Refed|Starved	3'UTR	adenosine deaminase-like
hsa-miR-28-5p	ENSONIT00000066188	1137	1160	141	-20.92	1154	1160	-20.2	4.61142	0.017107	-5.69265	3.853e-12	Negative	Refed|Starved	3'UTR	actinin alpha 3
hsa-miR-28-5p	ENSONIT00000066188	257	279	159	-19.96	272	279	-20.2	4.61142	0.017107	-5.69265	3.853e-12	Negative	Refed|Starved	3'UTR	actinin alpha 3
hsa-miR-146a-5p	ENSONIT00000053591	8	30	158	-14.45	23	30	-13.16	2.94089	0.0164695	-8.90748	2.77297e-15	Negative	Refed|Starved	3'UTR	transmembrane protein 131
hsa-miR-217-5p	ENSONIT00000042102	185	206	143	-22.22	200	206	-18.8	-3.61022	0.00945	7.25561	5.15024e-15	Negative	Refed|Starved	3'UTR	adenosine deaminase-like
hsa-miR-183-5p	ENSONIT00000082022	465	487	153	-16.39	479	487	-15.2	-3.43067	0.000943	7.61815	5.90746e-12	Negative	Refed|Starved	3'UTR	WD repeat containing antisense to TP53
dre-miR-141-3p	TCONSR_00136547	97	119	155	-15.91	111	119	-16	-4.21289	1.1e-10	6.20027	3.93299e-12	Negative	Refed|Starved	lncRNA	N/A
oni-miR-10617	ENSONIT00000012807	790	810	145	-15.06	802	810	-13	-2.36657	0.0360157	11.0261	2.17194e-63	Negative	Refed|Starved	3'UTR	serine/threonine kinase 11
oni-miR-194a	ENSONIT00000052790	348	370	151	-17.38	363	370	-14.4	-5.68171	0	4.58472	0.00267832	Negative	Refed|Starved	3'UTR	uncharacterized LOC102078622
hsa-miR-151a-5p	ENSONIT00000073558	215	237	140	-17.09	229	237	-15.4	3.09517	0.00719	-8.37776	1.92204e-17	Negative	Refed|Starved	3'UTR	elongation factor 1-alpha 1
hsa-miR-151a-5p	ENSONIT00000073558	274	294	147	-21.18	286	294	-18.8	3.09517	0.00719	-8.37776	1.92204e-17	Negative	Refed|Starved	3'UTR	elongation factor 1-alpha 1
hsa-miR-148a-3p	ENSONIT00000002946	613	634	146	-13.52	627	634	-17.1	3.58878	0.0468503	-7.221	2.806e-25	Negative	Refed|Starved	3'UTR	F-box and leucine rich repeat protein 2
hsa-miR-148a-3p	ENSONIT00000002946	613	634	146	-13.52	621	629	-18.5	3.58878	0.0468503	-7.221	2.806e-25	Negative	Refed|Starved	3'UTR	F-box and leucine rich repeat protein 2
oni-miR-194b	ENSONIT00000047134	46	67	154	-17.55	60	67	-18.7	-4.66051	0	5.55884	2.7699e-09	Negative	Refed|Starved	3'UTR	procollagen galactosyltransferase 2
oni-miR-34c	ENSONIT00000067375	2119	2141	162	-22.83	2134	2141	-20.1	-3.93428	1.94e-11	6.58191	1.09178e-10	Negative	Refed|Starved	3'UTR	F-box and WD repeat domain containing 7
oni-miR-192	ENSONIT00000015317	216	235	141	-11.97	228	235	-12.4	-5.68502	0	4.55032	6.26331e-22	Negative	Refed|Starved	3'UTR	cysteine and tyrosine rich 1
hsa-miR-195-5p	ENSONIT00000058982	1176	1196	158	-15.7	1189	1196	-18.3	3.88809	0.00546	-6.64325	1.71672e-12	Negative	Refed|Starved	3'UTR	F-box and WD repeat domain containing 7
dre-miR-219-3p	ENSONIT00000088322	1918	1943	153	-18.98	1935	1943	-17.46	-2.80338	0.0141013	9.20545	2.75739e-24	Negative	Refed|Starved	3'UTR	F-box and WD repeat domain containing 7
hsa-miR-122-3p	ENSONIT00000012807	237	258	147	-18.75	251	258	-17.8	-2.34033	0.000497	11.0261	2.17194e-63	Negative	Refed|Starved	3'UTR	serine/threonine kinase 11
hsa-miR-215-5p	ENSONIT00000051082	1323	1343	143	-23.28	1336	1343	-20.9	-4.06195	1.75e-05	6.34965	5.41359e-06	Negative	Refed|Starved	3'UTR	DENN domain-containing protein 1B
hsa-miR-425-3p	ENSONIT00000039200	326	348	155	-26.92	340	348	-23.5	4.24828	0.0274334	-6.06794	1.38651e-07	Negative	Refed|Starved	3'UTR	pyruvate dehydrogenase (acetyl-transferring) kinase isozyme 2, mitochondrial
dre-miR-194a	ENSONIT00000092051	151	171	143	-15.77	163	171	-14.9	-5.03772	0.00402	5.10005	5.00899e-10	Negative	Refed|Starved	3'UTR	leucine-rich repeat-containing protein 52
dre-miR-194a	ENSONIT00000076230	768	787	152	-17.58	779	787	-15.8	-5.03772	0.00402	5.09487	1.9321e-06	Negative	Refed|Starved	3'UTR	tripartite motif containing 45
hsa-miR-195-5p	ENSONIT00000022974	282	303	141	-16.36	295	303	-14.4	3.88809	0.00546	-6.59609	1.11757e-11	Negative	Refed|Starved	3'UTR	pyruvate dehydrogenase (acetyl-transferring) kinase isozyme 2, mitochondrial
oni-miR-192	ENSONIT00000054073	961	981	147	-18.69	973	981	-19.5	-5.68502	0	4.51032	0.00862601	Negative	Refed|Starved	3'UTR	enhancer of mRNA decapping 4
hsa-miR-195-5p	ENSONIT00000008053	245	265	155	-13.75	258	265	-13.3	3.88809	0.00546	-6.59455	8.90759e-11	Negative	Refed|Starved	3'UTR	microtubule associated serine/threonine kinase like
oni-miR-194a	ENSONIT00000054073	1400	1417	143	-12.43	1410	1417	-11.6	-5.68171	0	4.51032	0.00862601	Negative	Refed|Starved	3'UTR	enhancer of mRNA decapping 4
dre-miR-133c-5p	ENSONIT00000078254	2214	2238	154	-19.78	2230	2238	-15.1	4.37195	0.00869	-5.86115	4.24795e-58	Negative	Refed|Starved	3'UTR	autophagy-related protein 9A
dre-miR-730	ENSONIT00000047389	1747	1768	146	-12.47	1761	1768	-17	-2.36896	4.68e-05	10.8136	1.38573e-33	Negative	Refed|Starved	3'UTR	calcium/calmodulin-dependent protein kinase type II subunit beta
dre-miR-730	ENSONIT00000047389	3770	3791	162	-17.43	3784	3791	-14.12	-2.36896	4.68e-05	10.8136	1.38573e-33	Negative	Refed|Starved	3'UTR	calcium/calmodulin-dependent protein kinase type II subunit beta
oni-miR-10647	ENSONIT00000089455	491	512	148	-17.24	502	509	-11.8	-3.59116	0.0134115	7.13207	6.83993e-11	Negative	Refed|Starved	3'UTR	platelet derived growth factor receptor alpha
oni-miR-10647	ENSONIT00000089455	491	512	148	-17.24	504	512	-17.1	-3.59116	0.0134115	7.13207	6.83993e-11	Negative	Refed|Starved	3'UTR	platelet derived growth factor receptor alpha
dre-miR-200b-3p	ENSONIT00000042102	187	209	145	-18.05	201	209	-14.7	-3.52127	0	7.25561	5.15024e-15	Negative	Refed|Starved	3'UTR	adenosine deaminase-like
ola-miR-200b	ENSONIT00000001593	278	298	142	-10.93	290	298	-13.01	-3.61816	2.69e-13	7.05866	9.10272e-16	Negative	Refed|Starved	3'UTR	malate dehydrogenase, cytoplasmic
oni-miR-4585	ENSONIT00000039200	237	259	147	-21.19	251	259	-20.5	4.20215	0.00305	-6.06794	1.38651e-07	Negative	Refed|Starved	3'UTR	pyruvate dehydrogenase (acetyl-transferring) kinase isozyme 2, mitochondrial
ola-miR-192-3p	ENSONIT00000050097	77	99	141	-15.1	92	99	-15	-5.51409	0	4.62307	0.00266922	Negative	Refed|Starved	3'UTR	folylpolyglutamate synthase
hsa-miR-217-5p	ENSONIT00000001593	272	295	144	-16.45	288	295	-13.7	-3.61022	0.00945	7.05866	9.10272e-16	Negative	Refed|Starved	3'UTR	malate dehydrogenase, cytoplasmic
ola-miR-182	ENSONIT00000089766	96	119	147	-19	112	119	-18.6	-2.67207	1.03e-08	9.53289	1.25481e-17	Negative	Refed|Starved	3'UTR	proteasome 20S subunit alpha 1
oni-miR-194b	ENSONIT00000062058	201	222	142	-13.44	215	222	-11.97	-4.66051	0	5.46058	0.00024705	Negative	Refed|Starved	3'UTR	exportin 4
hsa-miR-423-5p	ENSONIT00000039737	9	34	144	-31.21	16	24	-16	3.34078	0.0116009	-7.61415	9.65643e-10	Negative	Refed|Starved	3'UTR	endoplasmic reticulum chaperone BiP
hsa-miR-423-5p	ENSONIT00000039737	9	34	144	-31.21	26	34	-29.5	3.34078	0.0116009	-7.61415	9.65643e-10	Negative	Refed|Starved	3'UTR	endoplasmic reticulum chaperone BiP
oni-miR-194b	ENSONIT00000092627	2238	2260	158	-15.55	2252	2260	-15.7	-4.66051	0	5.45572	0.000183728	Negative	Refed|Starved	3'UTR	GTPase activating protein and VPS9 domains 1
oni-miR-194b	ENSONIT00000081528	797	817	155	-16.83	809	817	-21.3	-4.66051	0	5.45448	0.000237836	Negative	Refed|Starved	3'UTR	semaphorin-3F
oni-miR-1788	TCONSR_00136547	90	111	140	-14.06	103	111	-19.5	-4.0774	7.53e-07	6.20027	3.93299e-12	Negative	Refed|Starved	lncRNA	N/A
hsa-miR-195-5p	ENSONIT00000000123	495	515	142	-12.2	508	515	-12.4	3.88809	0.00546	-6.49869	2.99072e-12	Negative	Refed|Starved	3'UTR	aminopeptidase puromycin sensitive
oni-miR-10900b	ENSONIT00000045175	159	180	140	-12.49	173	180	-14.94	3.08371	6.04e-07	-8.1848	1.6663e-124	Negative	Refed|Starved	3'UTR	ataxin 2-like
oni-miR-454b	ENSONIT00000016411	308	332	156	-17.61	324	332	-13.7	2.56003	3.57e-09	-9.84257	8.33502e-16	Negative	Refed|Starved	3'UTR	actinin alpha 3
oni-miR-34c	ENSONIT00000054520	485	506	152	-14.4	499	506	-14.3	-3.93428	1.94e-11	6.40371	2.23164e-07	Negative	Refed|Starved	3'UTR	replication factor C subunit 1
hsa-miR-195-5p	ENSONIT00000084462	1138	1158	140	-12.08	1151	1158	-11.6	3.88809	0.00546	-6.47758	2.91224e-25	Negative	Refed|Starved	3'UTR	protein phosphatase 1, regulatory subunit 3Db
ola-miR-200a	ENSONIT00000053479	109	128	153	-17.21	120	128	-15.4	-3.28268	7.07e-11	7.65202	6.75184e-11	Negative	Refed|Starved	3'UTR	Oreochromis niloticus collagen alpha-1(I) chain-like (LOC100694532), mRNA.
oni-miR-2188	ENSONIT00000047389	2907	2927	146	-22.87	2920	2927	-20.5	-2.32262	6.89e-12	10.8136	1.38573e-33	Negative	Refed|Starved	3'UTR	calcium/calmodulin-dependent protein kinase type II subunit beta
oni-miR-9a-3p	ENSONIT00000047389	568	589	144	-12.34	581	589	-11.2	-2.31649	0.00305	10.8136	1.38573e-33	Negative	Refed|Starved	3'UTR	calcium/calmodulin-dependent protein kinase type II subunit beta
dre-miR-135b-3p	ENSONIT00000088322	513	534	143	-16.01	527	534	-16.5	-2.71793	0.00124	9.20545	2.75739e-24	Negative	Refed|Starved	3'UTR	F-box and WD repeat domain containing 7
dre-miR-141-3p	ENSONIT00000056826	419	439	146	-12.23	432	439	-11.9	-4.21289	1.1e-10	5.93228	5.14651e-05	Negative	Refed|Starved	3'UTR	protein phosphatase 1 regulatory subunit 13B
ola-miR-192-3p	ENSONIT00000077423	1481	1503	153	-18.59	1496	1503	-17.01	-5.51409	0	4.52735	0.0058809	Negative	Refed|Starved	3'UTR	zinc finger protein 384
ola-miR-192-3p	ENSONIT00000077423	1752	1774	141	-23.52	1767	1774	-20.8	-5.51409	0	4.52735	0.0058809	Negative	Refed|Starved	3'UTR	zinc finger protein 384
oni-miR-449b-5p	ENSONIT00000012807	2592	2614	154	-18.6	2607	2614	-17.8	-2.26363	0.00168	11.0261	2.17194e-63	Negative	Refed|Starved	3'UTR	serine/threonine kinase 11
oni-miR-449b-5p	ENSONIT00000012807	2592	2614	154	-18.6	2600	2608	-11.1	-2.26363	0.00168	11.0261	2.17194e-63	Negative	Refed|Starved	3'UTR	serine/threonine kinase 11
hsa-miR-574-3p	ENSONIT00000040466	372	393	142	-11.55	386	393	-16.21	3.4891	0.0129818	-7.14495	2.99134e-13	Negative	Refed|Starved	3'UTR	cell division cycle 73
hsa-miR-532-5p	ENSONIT00000045175	254	275	144	-20.26	268	275	-18.3	3.04444	0.0468503	-8.1848	1.6663e-124	Negative	Refed|Starved	3'UTR	ataxin 2-like
oni-miR-194a	ENSONIT00000000531	208	229	140	-15	221	229	-18.9	-5.68171	0	4.38437	5.82868e-47	Negative	Refed|Starved	3'UTR	zinc finger protein 106
hsa-miR-425-3p	ENSONIT00000078254	239	258	141	-14.61	251	258	-15.31	4.24828	0.0274334	-5.86115	4.24795e-58	Negative	Refed|Starved	3'UTR	autophagy-related protein 9A
hsa-miR-196b-5p	ENSONIT00000087910	58	80	158	-21.06	73	80	-18.1	4.90282	1.93e-05	-5.07732	3.33063e-191	Negative	Refed|Starved	3'UTR	tumor protein, translationally-controlled 1
oni-miR-194a	ENSONIT00000006087	67	88	158	-17.55	81	88	-17.15	-5.68171	0	4.37514	1.2679e-12	Negative	Refed|Starved	3'UTR	0
dre-miR-200b-3p	ENSONIT00000001593	277	298	144	-12.71	290	298	-14.11	-3.52127	0	7.05866	9.10272e-16	Negative	Refed|Starved	3'UTR	malate dehydrogenase, cytoplasmic
oni-miR-192	ENSONIT00000068035	961	981	147	-18.69	973	981	-19.5	-5.68502	0	4.36681	0.00234514	Negative	Refed|Starved	3'UTR	enhancer of mRNA decapping 4
oni-miR-194a	ENSONIT00000068035	1400	1417	143	-12.43	1410	1417	-11.6	-5.68171	0	4.36681	0.00234514	Negative	Refed|Starved	3'UTR	enhancer of mRNA decapping 4
dre-miR-429b	ENSONIT00000020475	961	983	143	-12.99	976	983	-14.9	-4.53817	0.00569	5.46255	5.16373e-09	Negative	Refed|Starved	3'UTR	delta-1-pyrroline-5-carboxylate synthase
dre-miR-429b	ENSONIT00000020475	1591	1611	154	-14.71	1603	1611	-14.6	-4.53817	0.00569	5.46255	5.16373e-09	Negative	Refed|Starved	3'UTR	delta-1-pyrroline-5-carboxylate synthase
dre-miR-133c-5p	ENSONIT00000036782	32	53	140	-17.19	46	53	-12.3	4.37195	0.00869	-5.6666	5.30783e-07	Negative	Refed|Starved	lncRNA	0
dre-miR-429b	ENSONIT00000081528	487	507	155	-14.83	499	507	-18.65	-4.53817	0.00569	5.45448	0.000237836	Negative	Refed|Starved	3'UTR	semaphorin-3F
oni-miR-449a	ENSONIT00000012807	2592	2614	146	-15.91	2607	2614	-17.3	-2.23934	3.87e-06	11.0261	2.17194e-63	Negative	Refed|Starved	3'UTR	serine/threonine kinase 11
oni-miR-449a	ENSONIT00000012807	2592	2614	146	-15.91	2600	2608	-11.5	-2.23934	3.87e-06	11.0261	2.17194e-63	Negative	Refed|Starved	3'UTR	serine/threonine kinase 11
hsa-miR-182-5p	ENSONIT00000089766	97	119	150	-19	112	119	-18.6	-2.58656	8.52e-07	9.53289	1.25481e-17	Negative	Refed|Starved	3'UTR	proteasome 20S subunit alpha 1
dre-miR-200c-3p	ENSONIT00000042102	187	209	145	-18.05	201	209	-14.7	-3.39795	6.87e-09	7.25561	5.15024e-15	Negative	Refed|Starved	3'UTR	adenosine deaminase-like
ola-miR-200b	ENSONIT00000058948	821	842	149	-13.66	834	842	-12	-3.61816	2.69e-13	6.81007	2.16572e-14	Negative	Refed|Starved	3'UTR	rap1 GTPase-activating protein 1
hsa-miR-146a-5p	ENSONIT00000073558	185	206	152	-13.25	198	206	-13.4	2.94089	0.0164695	-8.37776	1.92204e-17	Negative	Refed|Starved	3'UTR	elongation factor 1-alpha 1
oni-miR-192	ENSONIT00000038301	1417	1439	142	-16.78	1432	1439	-18.2	-5.68502	0	4.33185	0.0121646	Negative	Refed|Starved	3'UTR	Oreochromis niloticus glucose transporter (glut1), mRNA.
oni-miR-192	ENSONIT00000038301	1693	1711	151	-12.51	1703	1711	-12.6	-5.68502	0	4.33185	0.0121646	Negative	Refed|Starved	3'UTR	Oreochromis niloticus glucose transporter (glut1), mRNA.
dre-miR-194a	ENSONIT00000087424	1071	1092	154	-11.95	1085	1092	-11.51	-5.03772	0.00402	4.88767	3.47376e-14	Negative	Refed|Starved	lncRNA	0
oni-miR-194a	ENSONIT00000038301	1742	1763	149	-19.5	1757	1763	-18.8	-5.68171	0	4.33185	0.0121646	Negative	Refed|Starved	3'UTR	Oreochromis niloticus glucose transporter (glut1), mRNA.
oni-miR-194a	ENSONIT00000038301	395	416	140	-12.45	409	416	-10.2	-5.68171	0	4.33185	0.0121646	Negative	Refed|Starved	3'UTR	Oreochromis niloticus glucose transporter (glut1), mRNA.
hsa-miR-196b-5p	ENSONIT00000080715	1191	1212	140	-16.45	1205	1212	-13.89	4.90282	1.93e-05	-5.01974	0.00040341	Negative	Refed|Starved	3'UTR	sodium/calcium exchanger 2
hsa-miR-196b-5p	ENSONIT00000080715	1249	1270	143	-14.86	1262	1270	-13.3	4.90282	1.93e-05	-5.01974	0.00040341	Negative	Refed|Starved	3'UTR	sodium/calcium exchanger 2
oni-miR-219a-3p	ENSONIT00000000255	506	527	151	-14.53	520	527	-16.6	-2.95474	0.000226	8.3284	2.8347e-17	Negative	Refed|Starved	3'UTR	glycine amidinotransferase
ola-miR-182	ENSONIT00000088322	836	859	163	-14.96	852	859	-17.3	-2.67207	1.03e-08	9.20545	2.75739e-24	Negative	Refed|Starved	3'UTR	F-box and WD repeat domain containing 7
oni-miR-194a	ENSONIT00000081371	502	526	149	-13.44	519	526	-12.4	-5.68171	0	4.32334	0.00050301	Negative	Refed|Starved	3'UTR	lysyl oxidase homolog 4
hsa-miR-195-5p	ENSONIT00000000066	318	340	142	-13.97	333	340	-13.4	3.88809	0.00546	-6.31604	2.63707e-22	Negative	Refed|Starved	3'UTR	syntabulin
hsa-miR-28-5p	ENSONIT00000081784	862	883	150	-16.72	876	883	-15.1	4.61142	0.017107	-5.31937	2.80219e-14	Negative	Refed|Starved	3'UTR	ATP binding cassette subfamily A member 3
ola-miR-192-5p	ENSONIT00000058279	7	27	146	-15.88	20	27	-12.9	-3.35515	3.53e-06	7.30768	1.71775e-09	Negative	Refed|Starved	3'UTR	acetyl-CoA acyltransferase 2
oni-miR-194a	ENSONIT00000091690	1593	1614	140	-14.76	1607	1614	-14.04	-5.68171	0	4.31467	5.55338e-09	Negative	Refed|Starved	3'UTR	myelin-oligodendrocyte glycoprotein
ola-miR-192-3p	ENSONIT00000041723	540	560	140	-16.25	552	560	-24.51	-5.51409	0	4.41776	0.000107091	Negative	Refed|Starved	3'UTR	fibulin-2
hsa-miR-483-3p	ENSONIT00000058659	33	54	145	-21.06	46	54	-19.8	6.405	5.22e-05	-3.79814	5.16721e-11	Negative	Refed|Starved	3'UTR	microtubule associated monooxygenase, calponin and LIM domain containing 2
hsa-miR-483-3p	ENSONIT00000073018	404	427	141	-22.72	419	427	-21.4	6.405	5.22e-05	-3.78881	1.05885e-12	Negative	Refed|Starved	3'UTR	sorbin and SH3 domain containing 1
hsa-miR-483-3p	ENSONIT00000063531	2145	2165	151	-17.91	2158	2165	-14.8	6.405	5.22e-05	-3.78676	2.94098e-05	Negative	Refed|Starved	lncRNA	0
dre-miR-429b	ENSONIT00000067984	342	363	142	-13.33	356	363	-11.1	-4.53817	0.00569	5.34168	0.000321528	Negative	Refed|Starved	3'UTR	collagen type IV alpha 1 chain
oni-miR-10623	ENSONIT00000091756	1220	1242	156	-20.35	1234	1242	-19.9	-4.06678	2.21e-05	5.9604	1.28271e-10	Negative	Refed|Starved	3'UTR	malic enzyme 2
ola-miR-183-5p	ENSONIT00000087731	318	336	144	-14.66	329	336	-12.1	-2.9614	1.16e-07	8.18512	1.05786e-11	Negative	Refed|Starved	3'UTR	supervillin
oni-miR-449a	ENSONIT00000047389	4186	4208	149	-21.61	4201	4208	-21.7	-2.23934	3.87e-06	10.8136	1.38573e-33	Negative	Refed|Starved	3'UTR	calcium/calmodulin-dependent protein kinase type II subunit beta
oni-miR-8159	ENSONIT00000011526	25	51	142	-18.45	43	51	-16.8	-4.06455	0	5.94879	2.3444e-41	Negative	Refed|Starved	3'UTR	SRSF protein kinase 3
hsa-miR-195-5p	ENSONIT00000048293	59	82	156	-17.81	74	82	-17.4	3.88809	0.00546	-6.21818	8.19338e-58	Negative	Refed|Starved	3'UTR	pyruvate dehydrogenase kinase 4
hsa-miR-195-5p	ENSONIT00000048293	230	250	150	-19.69	242	250	-17.9	3.88809	0.00546	-6.21818	8.19338e-58	Negative	Refed|Starved	3'UTR	pyruvate dehydrogenase kinase 4
hsa-miR-483-3p	ENSONIT00000056670	173	195	162	-30.12	179	187	-21.9	6.405	5.22e-05	-3.76913	0.028585	Negative	Refed|Starved	3'UTR	adhesion G protein-coupled receptor B1
hsa-miR-483-3p	ENSONIT00000056670	173	195	162	-30.12	187	195	-26.6	6.405	5.22e-05	-3.76913	0.028585	Negative	Refed|Starved	3'UTR	adhesion G protein-coupled receptor B1
oni-miR-192	ENSONIT00000040742	2072	2091	141	-16.63	2083	2091	-18	-5.68502	0	4.2461	4.58712e-09	Negative	Refed|Starved	lncRNA	0
hsa-miR-490-5p	ENSONIT00000041205	1217	1236	154	-17.73	1228	1236	-18.4	5.51448	0.00547	-4.37625	0.000887287	Negative	Refed|Starved	3'UTR	RAC-gamma serine/threonine-protein kinase
dre-miR-141-3p	ENSONIT00000064994	986	1004	150	-18.35	997	1004	-14.7	-4.21289	1.1e-10	5.72717	6.45165e-10	Negative	Refed|Starved	lncRNA	0
oni-miR-10623	ENSONIT00000056826	609	630	150	-16.59	623	630	-14.4	-4.06678	2.21e-05	5.93228	5.14651e-05	Negative	Refed|Starved	3'UTR	protein phosphatase 1 regulatory subunit 13B
oni-miR-10623	ENSONIT00000056826	843	866	160	-23.72	858	866	-20.5	-4.06678	2.21e-05	5.93228	5.14651e-05	Negative	Refed|Starved	3'UTR	protein phosphatase 1 regulatory subunit 13B
ola-miR-192-3p	ENSONIT00000006087	413	435	140	-13.62	428	435	-22.26	-5.51409	0	4.37514	1.2679e-12	Negative	Refed|Starved	3'UTR	0
hsa-miR-146a-5p	ENSONIT00000090668	841	862	143	-13.53	855	862	-14.3	2.94089	0.0164695	-8.1865	5.63105e-18	Negative	Refed|Starved	3'UTR	pyruvate dehydrogenase (acetyl-transferring) kinase isozyme 2, mitochondrial
oni-miR-194a	ENSONIT00000060240	1034	1055	140	-12.39	1048	1055	-11.53	-5.68171	0	4.23467	0.00765659	Negative	Refed|Starved	3'UTR	hydroxymethylbilane synthase
ola-miR-200b	ENSONIT00000051270	896	915	144	-10.9	908	915	-10.6	-3.61816	2.69e-13	6.64259	2.88789e-08	Negative	Refed|Starved	3'UTR	peroxidasin
ola-miR-200b	ENSONIT00000051270	951	974	148	-11.97	967	974	-11.2	-3.61816	2.69e-13	6.64259	2.88789e-08	Negative	Refed|Starved	3'UTR	peroxidasin
oni-miR-10611	ENSONIT00000088322	348	370	147	-22.83	363	370	-19.7	-2.60931	6.51e-05	9.20545	2.75739e-24	Negative	Refed|Starved	3'UTR	F-box and WD repeat domain containing 7
oni-miR-10611	ENSONIT00000088322	42	62	154	-22.98	54	62	-21.4	-2.60931	6.51e-05	9.20545	2.75739e-24	Negative	Refed|Starved	3'UTR	F-box and WD repeat domain containing 7
oni-miR-10611	ENSONIT00000088322	348	370	147	-22.83	354	362	-13.7	-2.60931	6.51e-05	9.20545	2.75739e-24	Negative	Refed|Starved	3'UTR	F-box and WD repeat domain containing 7
hsa-miR-483-3p	ENSONIT00000070472	76	98	146	-29.93	87	95	-15.5	6.405	5.22e-05	-3.74541	1.18051e-07	Negative	Refed|Starved	3'UTR	casein kinase II subunit alpha
hsa-miR-483-3p	ENSONIT00000070472	76	98	146	-29.93	90	98	-25	6.405	5.22e-05	-3.74541	1.18051e-07	Negative	Refed|Starved	3'UTR	casein kinase II subunit alpha
dre-miR-2187-3p	ENSONIT00000059507	302	323	144	-13.04	315	323	-12.8	-2.16952	0.0124126	11.0564	4.41024e-54	Negative	Refed|Starved	3'UTR	protein disulfide isomerase family A member 3
dre-miR-200c-3p	ENSONIT00000001593	277	298	144	-12.54	290	298	-15.8	-3.39795	6.87e-09	7.05866	9.10272e-16	Negative	Refed|Starved	3'UTR	malate dehydrogenase, cytoplasmic
dre-miR-200b-3p	ENSONIT00000058948	821	842	152	-13.89	834	842	-12	-3.52127	0	6.81007	2.16572e-14	Negative	Refed|Starved	3'UTR	rap1 GTPase-activating protein 1
oni-miR-4585	ENSONIT00000019601	523	544	140	-12.45	537	544	-13.8	4.20215	0.00305	-5.70366	3.51688e-20	Negative	Refed|Starved	3'UTR	patatin-like phospholipase domain-containing protein 2
hsa-miR-483-3p	ENSONIT00000016736	121	143	141	-33.76	135	143	-29.9	6.405	5.22e-05	-3.74159	2.6296e-22	Negative	Refed|Starved	3'UTR	cytosolic arginine sensor for mTORC1 subunit 2
hsa-miR-195-5p	ENSONIT00000083817	320	342	157	-15.31	335	342	-13	3.88809	0.00546	-6.15664	3.79232e-06	Negative	Refed|Starved	3'UTR	poly
hsa-miR-195-5p	ENSONIT00000083817	1259	1280	145	-14.36	1273	1280	-14.5	3.88809	0.00546	-6.15664	3.79232e-06	Negative	Refed|Starved	3'UTR	poly
dre-miR-212-5p	ENSONIT00000020953	798	821	147	-18.01	814	821	-16.1	-3.25135	6.75e-05	7.35994	8.54962e-18	Negative	Refed|Starved	3'UTR	heparan sulfate proteoglycan 2
dre-miR-212-5p	ENSONIT00000020953	686	708	148	-14.82	700	708	-13.7	-3.25135	6.75e-05	7.35994	8.54962e-18	Negative	Refed|Starved	3'UTR	heparan sulfate proteoglycan 2
oni-miR-10555	ENSONIT00000062806	95	117	141	-17.09	109	117	-21.81	-2.33802	0.0481769	10.2257	6.0717e-42	Negative	Refed|Starved	3'UTR	isocitrate dehydrogenase
ola-miR-192-3p	ENSONIT00000038301	1722	1746	144	-17.03	1739	1746	-15.43	-5.51409	0	4.33185	0.0121646	Negative	Refed|Starved	3'UTR	Oreochromis niloticus glucose transporter (glut1), mRNA.
hsa-miR-483-3p	ENSONIT00000041260	2536	2556	151	-31.49	2545	2553	-23.8	6.405	5.22e-05	-3.72784	0.00173566	Negative	Refed|Starved	3'UTR	0
hsa-miR-483-3p	ENSONIT00000041260	2536	2556	151	-31.49	2548	2556	-31.2	6.405	5.22e-05	-3.72784	0.00173566	Negative	Refed|Starved	3'UTR	0
oni-miR-194a	ENSONIT00000059386	349	370	160	-19.19	363	370	-16	-5.68171	0	4.19706	0.00458107	Negative	Refed|Starved	3'UTR	vacuolar protein sorting 45 homolog
oni-miR-194a	ENSONIT00000059386	349	370	160	-19.19	356	364	-16.74	-5.68171	0	4.19706	0.00458107	Negative	Refed|Starved	3'UTR	vacuolar protein sorting 45 homolog
oni-miR-194a	ENSONIT00000080925	1083	1105	146	-11.26	1098	1105	-10.5	-5.68171	0	4.19387	0.0146245	Negative	Refed|Starved	3'UTR	Rho GTPase activating protein 12
ola-miR-200b	ENSONIT00000067375	859	879	140	-11.76	872	879	-11.69	-3.61816	2.69e-13	6.58191	1.09178e-10	Negative	Refed|Starved	3'UTR	F-box and WD repeat domain containing 7
hsa-miR-182-5p	ENSONIT00000088322	835	859	163	-14.96	852	859	-17.3	-2.58656	8.52e-07	9.20545	2.75739e-24	Negative	Refed|Starved	3'UTR	F-box and WD repeat domain containing 7
hsa-miR-490-5p	ENSONIT00000007390	73	94	145	-21.78	87	94	-17.8	5.51448	0.00547	-4.31442	0.00018201	Negative	Refed|Starved	3'UTR	carboxypeptidase B1
hsa-miR-195-5p	ENSONIT00000042356	279	301	154	-17.6	292	298	-17.8	3.88809	0.00546	-6.11413	6.38419e-12	Negative	Refed|Starved	3'UTR	eukaryotic translation initiation factor 5B
hsa-miR-195-5p	ENSONIT00000042356	279	301	154	-17.6	294	301	-16.5	3.88809	0.00546	-6.11413	6.38419e-12	Negative	Refed|Starved	3'UTR	eukaryotic translation initiation factor 5B
oni-miR-194b	ENSONIT00000092051	150	171	145	-19.37	163	171	-19	-4.66051	0	5.10005	5.00899e-10	Negative	Refed|Starved	3'UTR	leucine-rich repeat-containing protein 52
oni-miR-194b	ENSONIT00000076230	766	787	151	-17.81	779	787	-18.91	-4.66051	0	5.09487	1.9321e-06	Negative	Refed|Starved	3'UTR	tripartite motif containing 45
ola-miR-192-3p	ENSONIT00000033239	746	768	141	-22.64	760	768	-17.4	-5.51409	0	4.30473	9.24919e-06	Negative	Refed|Starved	lncRNA	0
hsa-miR-148a-3p	ENSONIT00000065273	178	199	140	-13.78	191	199	-14.14	3.58878	0.0468503	-6.60875	9.34127e-11	Negative	Refed|Starved	3'UTR	hedgehog acyltransferase like, a
hsa-miR-483-3p	ENSONIT00000076827	664	684	162	-28.12	671	679	-11.7	6.405	5.22e-05	-3.69951	0.0348682	Negative	Refed|Starved	3'UTR	hemicentin-2
hsa-miR-483-3p	ENSONIT00000076827	664	684	162	-28.12	676	684	-27.6	6.405	5.22e-05	-3.69951	0.0348682	Negative	Refed|Starved	3'UTR	hemicentin-2
hsa-miR-425-3p	ENSONIT00000046972	453	474	140	-16.68	466	474	-16.6	4.24828	0.0274334	-5.57629	8.49958e-28	Negative	Refed|Starved	3'UTR	microtubule associated monooxygenase, calponin and LIM domain containing 2
dre-miR-459-5p	ENSONIT00000082412	522	545	162	-20.24	538	545	-15.9	-3.30289	8.77e-06	7.16924	1.75187e-08	Negative	Refed|Starved	3'UTR	acetyl-CoA carboxylase
oni-miR-200b	ENSONIT00000088322	857	879	141	-11.99	872	879	-14.19	-2.57041	4.26e-10	9.20545	2.75739e-24	Negative	Refed|Starved	3'UTR	F-box and WD repeat domain containing 7
hsa-miR-490-5p	ENSONIT00000070539	575	595	141	-10.45	588	595	-11.55	5.51448	0.00547	-4.29056	0.00238948	Negative	Refed|Starved	3'UTR	L-amino-acid oxidase
oni-miR-194a	ENSONIT00000060252	326	346	141	-14.37	339	346	-12.4	-5.68171	0	4.16087	0.0125747	Negative	Refed|Starved	3'UTR	WD repeat domain 45
oni-miR-194a	ENSONIT00000060252	335	357	148	-15.3	339	346	-12.4	-5.68171	0	4.16087	0.0125747	Negative	Refed|Starved	3'UTR	WD repeat domain 45
oni-miR-194a	ENSONIT00000060252	335	357	148	-15.3	350	357	-14.7	-5.68171	0	4.16087	0.0125747	Negative	Refed|Starved	3'UTR	WD repeat domain 45
oni-miR-10647	ENSONIT00000067375	842	864	145	-17.29	856	864	-16.4	-3.59116	0.0134115	6.58191	1.09178e-10	Negative	Refed|Starved	3'UTR	F-box and WD repeat domain containing 7
hsa-miR-195-5p	ENSONIT00000039200	282	303	141	-16.36	295	303	-14.4	3.88809	0.00546	-6.06794	1.38651e-07	Negative	Refed|Starved	3'UTR	pyruvate dehydrogenase (acetyl-transferring) kinase isozyme 2, mitochondrial
hsa-miR-151a-5p	ENSONIT00000039737	159	178	144	-21.69	171	178	-18.3	3.09517	0.00719	-7.61415	9.65643e-10	Negative	Refed|Starved	3'UTR	endoplasmic reticulum chaperone BiP
oni-miR-8159	ENSONIT00000057530	445	468	160	-14.66	461	468	-17.2	-4.06455	0	5.79569	4.28905e-05	Negative	Refed|Starved	3'UTR	ubiquinol-cytochrome-c reductase complex assembly factor 1
hsa-miR-483-3p	ENSONIT00000086119	121	143	141	-33.76	135	143	-29.9	6.405	5.22e-05	-3.67421	5.21697e-30	Negative	Refed|Starved	3'UTR	cytosolic arginine sensor for mTORC1 subunit 2
oni-miR-10623	ENSONIT00000041902	101	127	143	-19.11	121	127	-21.1	-4.06678	2.21e-05	5.78591	7.19203e-05	Negative	Refed|Starved	3'UTR	DnaJ (Hsp40) homolog, subfamily C, member 16
oni-miR-10623	ENSONIT00000041902	225	247	145	-14.13	239	247	-13.4	-4.06678	2.21e-05	5.78591	7.19203e-05	Negative	Refed|Starved	3'UTR	DnaJ (Hsp40) homolog, subfamily C, member 16
ola-miR-192-3p	ENSONIT00000054621	2336	2360	145	-17.26	2352	2360	-17.7	-5.51409	0	4.26658	0.00746872	Negative	Refed|Starved	3'UTR	PH and SEC7 domain-containing protein 1
oni-miR-1788	ENSONIT00000068927	141	165	145	-16.6	147	154	-17.66	-4.0774	7.53e-07	5.76971	9.56833e-05	Negative	Refed|Starved	3'UTR	dimethylglycine dehydrogenase
oni-miR-1788	ENSONIT00000068927	141	165	145	-16.6	157	165	-19.85	-4.0774	7.53e-07	5.76971	9.56833e-05	Negative	Refed|Starved	3'UTR	dimethylglycine dehydrogenase
hsa-miR-483-3p	ENSONIT00000058611	265	285	142	-12.54	278	285	-17.69	6.405	5.22e-05	-3.67066	0.0347723	Negative	Refed|Starved	3'UTR	adenylate cyclase 2
hsa-miR-490-5p	ENSONIT00000040698	1722	1741	140	-11.52	1734	1741	-13.26	5.51448	0.00547	-4.2631	4.83641e-05	Negative	Refed|Starved	lncRNA	0
hsa-miR-215-5p	ENSONIT00000063135	760	780	143	-18.5	772	780	-18.9	-4.06195	1.75e-05	5.78343	1.60672e-19	Negative	Refed|Starved	lncRNA	0
hsa-miR-483-3p	ENSONIT00000077941	389	410	143	-28.56	393	401	-10.3	6.405	5.22e-05	-3.66712	0.0352425	Negative	Refed|Starved	3'UTR	KIT proto-oncogene, receptor tyrosine kinase
hsa-miR-483-3p	ENSONIT00000077941	389	410	143	-28.56	402	410	-25.1	6.405	5.22e-05	-3.66712	0.0352425	Negative	Refed|Starved	3'UTR	KIT proto-oncogene, receptor tyrosine kinase
dre-miR-141-3p	ENSONIT00000007596	675	696	140	-12.79	688	696	-12	-4.21289	1.1e-10	5.57075	8.68622e-06	Negative	Refed|Starved	3'UTR	denticleless E3 ubiquitin protein ligase homolog
dre-miR-194a	ENSONIT00000078032	36	54	142	-20.49	47	54	-20.2	-5.03772	0.00402	4.6582	1.17747e-07	Negative	Refed|Starved	3'UTR	glutathione peroxidase 7
ola-miR-200a	ENSONIT00000052100	201	218	142	-11.62	211	218	-11.4	-3.28268	7.07e-11	7.14568	6.07816e-14	Negative	Refed|Starved	3'UTR	dimethylglycine dehydrogenase
oni-miR-138	ENSONIT00000088322	242	264	140	-18.76	257	264	-18.6	-2.54696	6.87e-09	9.20545	2.75739e-24	Negative	Refed|Starved	3'UTR	F-box and WD repeat domain containing 7
oni-miR-4585	ENSONIT00000046972	444	465	145	-15.19	457	465	-13.9	4.20215	0.00305	-5.57629	8.49958e-28	Negative	Refed|Starved	3'UTR	microtubule associated monooxygenase, calponin and LIM domain containing 2
dre-miR-194a	ENSONIT00000088768	106	128	142	-13.71	121	128	-11.7	-5.03772	0.00402	4.64407	0.000319051	Negative	Refed|Starved	3'UTR	dihydrolipoamide S-acetyltransferase (E2 component of pyruvate dehydrogenase complex)
dre-miR-200b-3p	ENSONIT00000051270	895	915	146	-12	908	915	-10.8	-3.52127	0	6.64259	2.88789e-08	Negative	Refed|Starved	3'UTR	peroxidasin
dre-miR-200b-3p	ENSONIT00000051270	950	974	150	-11.97	967	974	-11.2	-3.52127	0	6.64259	2.88789e-08	Negative	Refed|Starved	3'UTR	peroxidasin
oni-miR-429b	ENSONIT00000042704	261	282	158	-17.58	274	282	-18.1	-2.8836	1.04e-09	8.1055	5.23682e-19	Negative	Refed|Starved	3'UTR	eukaryotic translation initiation factor 4, gamma 2a
hsa-miR-183-5p	ENSONIT00000058948	396	417	150	-16.49	409	417	-16.47	-3.43067	0.000943	6.81007	2.16572e-14	Negative	Refed|Starved	3'UTR	rap1 GTPase-activating protein 1
oni-miR-194a	ENSONIT00000056644	1034	1055	140	-12.39	1048	1055	-11.53	-5.68171	0	4.11103	1.40337e-45	Negative	Refed|Starved	3'UTR	hydroxymethylbilane synthase
oni-miR-219b	ENSONIT00000000255	373	393	140	-14.12	385	393	-13.1	-2.80413	0.00869	8.3284	2.8347e-17	Negative	Refed|Starved	3'UTR	glycine amidinotransferase
hsa-miR-483-3p	ENSONIT00000073180	47	67	163	-28.63	59	67	-25.4	6.405	5.22e-05	-3.64607	3.42967e-08	Negative	Refed|Starved	3'UTR	natriuretic peptide receptor 1b
oni-miR-1788	ENSONIT00000064994	332	353	140	-18.38	345	353	-18.1	-4.0774	7.53e-07	5.72717	6.45165e-10	Negative	Refed|Starved	lncRNA	0
oni-miR-8159	ENSONIT00000070048	224	247	153	-22.49	240	247	-22.3	-4.06455	0	5.73518	1.29105e-06	Negative	Refed|Starved	3'UTR	hephaestin-like protein 1
dre-miR-141-3p	ENSONIT00000080978	377	396	157	-13.02	388	396	-11.7	-4.21289	1.1e-10	5.53051	1.92006e-36	Negative	Refed|Starved	lncRNA	0
oni-miR-194a	ENSONIT00000033530	502	526	149	-13.44	519	526	-12.4	-5.68171	0	4.0922	0.00610094	Negative	Refed|Starved	3'UTR	lysyl oxidase homolog 4
hsa-miR-483-3p	ENSONIT00000081482	147	170	142	-25.34	162	170	-23.2	6.405	5.22e-05	-3.62217	2.8843e-10	Negative	Refed|Starved	3'UTR	ring finger and SPRY domain containing 1
dre-miR-338-5p	ENSONIT00000009094	43	66	144	-11.48	59	66	-10.5	2.25515	6.76e-06	-10.2859	6.45007e-68	Negative	Refed|Starved	3'UTR	F-box only protein 32
hsa-miR-148a-3p	TCONSR_00063982	79	103	147	-21.33	95	103	-20.7	3.58878	0.0468503	-6.46333	1.77494e-12	Negative	Refed|Starved	lncRNA	N/A
hsa-miR-490-5p	ENSONIT00000024465	1655	1674	142	-17.95	1666	1674	-18.54	5.51448	0.00547	-4.20538	0.00268558	Negative	Refed|Starved	3'UTR	membrane integral NOTCH2 associated receptor 1
hsa-miR-574-3p	ENSONIT00000058982	1474	1495	143	-27	1487	1495	-28.2	3.4891	0.0129818	-6.64325	1.71672e-12	Negative	Refed|Starved	3'UTR	F-box and WD repeat domain containing 7
dre-miR-200b-3p	ENSONIT00000067375	858	879	140	-11.99	872	879	-13.59	-3.52127	0	6.58191	1.09178e-10	Negative	Refed|Starved	3'UTR	F-box and WD repeat domain containing 7
hsa-miR-483-3p	ENSONIT00000045599	7	27	153	-17.93	20	27	-15	6.405	5.22e-05	-3.61751	0.000209653	Negative	Refed|Starved	3'UTR	phosphatidylinositol-4-phosphate 5-kinase, type I, gamma a
ola-miR-192-3p	ENSONIT00000059386	146	166	150	-18.94	158	166	-16.3	-5.51409	0	4.19706	0.00458107	Negative	Refed|Starved	3'UTR	vacuolar protein sorting 45 homolog
dre-miR-200c-3p	ENSONIT00000058948	821	842	152	-13.93	834	842	-12.8	-3.39795	6.87e-09	6.81007	2.16572e-14	Negative	Refed|Starved	3'UTR	rap1 GTPase-activating protein 1
hsa-miR-183-5p	ENSONIT00000035447	1607	1628	148	-20.34	1620	1628	-19.5	-3.43067	0.000943	6.73294	4.66105e-08	Negative	Refed|Starved	3'UTR	GTPase activating protein and VPS9 domains 1
dre-miR-194a	ENSONIT00000052790	349	370	149	-17.15	363	370	-13.3	-5.03772	0.00402	4.58472	0.00267832	Negative	Refed|Starved	3'UTR	uncharacterized LOC102078622
hsa-miR-195-5p	ENSONIT00000092663	244	264	155	-20.89	256	264	-21.1	3.88809	0.00546	-5.93599	2.90387e-07	Negative	Refed|Starved	3'UTR	myosin VB
oni-miR-194a	ENSONIT00000022864	456	477	152	-18.63	470	477	-16.5	-5.68171	0	4.05359	0.000419781	Negative	Refed|Starved	3'UTR	nidogen 1b
oni-miR-4585	ENSONIT00000073403	38	60	166	-19.42	52	60	-17.5	4.20215	0.00305	-5.47069	1.91579e-07	Negative	Refed|Starved	3'UTR	plac8 onzin related protein 1
dre-miR-141-3p	ENSONIT00000081528	310	330	142	-14.37	324	330	-11.4	-4.21289	1.1e-10	5.45448	0.000237836	Negative	Refed|Starved	3'UTR	semaphorin-3F
dre-miR-141-3p	ENSONIT00000081528	830	851	140	-19.15	845	851	-17.7	-4.21289	1.1e-10	5.45448	0.000237836	Negative	Refed|Starved	3'UTR	semaphorin-3F
hsa-miR-490-5p	ENSONIT00000059355	829	848	140	-16	841	848	-14.3	5.51448	0.00547	-4.16664	2.90877e-10	Negative	Refed|Starved	3'UTR	myotilin
oni-miR-10623	ENSONIT00000013394	239	261	156	-18.84	253	261	-20.1	-4.06678	2.21e-05	5.64967	5.31388e-06	Negative	Refed|Starved	3'UTR	drebrin like
hsa-miR-328-3p	ENSONIT00000080533	7	28	140	-13.76	21	28	-14	5.07371	0.000924	-4.52745	3.06448e-06	Negative	Refed|Starved	3'UTR	exocyst complex component 5
hsa-miR-328-3p	ENSONIT00000035365	390	409	140	-18.65	401	409	-19.89	5.07371	0.000924	-4.52655	1.9233e-07	Negative	Refed|Starved	3'UTR	histone acetyltransferase KAT7
ola-miR-192-3p	ENSONIT00000060252	980	1003	143	-21.49	996	1003	-17.1	-5.51409	0	4.16087	0.0125747	Negative	Refed|Starved	3'UTR	WD repeat domain 45
hsa-miR-490-5p	ENSONIT00000088306	93	112	145	-20.89	104	112	-15.1	5.51448	0.00547	-4.15671	0.000587175	Negative	Refed|Starved	3'UTR	0
dre-miR-200a-3p	ENSONIT00000053479	106	129	158	-17.51	121	129	-17.25	-2.9937	4.39e-09	7.65202	6.75184e-11	Negative	Refed|Starved	3'UTR	Oreochromis niloticus collagen alpha-1(I) chain-like (LOC100694532), mRNA.
hsa-miR-483-3p	ENSONIT00000047766	957	976	149	-13.87	969	976	-13.1	6.405	5.22e-05	-3.57522	2.87925e-06	Negative	Refed|Starved	3'UTR	heme transporter hrg1-B
oni-miR-10879	ENSONIT00000086797	355	377	145	-17.59	370	377	-15.6	-3.32646	0.0149375	6.86923	2.16136e-10	Negative	Refed|Starved	3'UTR	motile sperm domain containing 1
ola-miR-192-3p	ENSONIT00000074606	461	483	156	-14.65	475	483	-20.2	-5.51409	0	4.14252	0.010964	Negative	Refed|Starved	3'UTR	ral guanine nucleotide dissociation stimulator like 1
ola-miR-192-3p	ENSONIT00000080631	253	274	157	-20.82	267	274	-21.7	-5.51409	0	4.14166	0.0161022	Negative	Refed|Starved	3'UTR	WAPL cohesin release factor
oni-miR-192	ENSONIT00000034101	1957	1977	143	-12.61	1970	1977	-13.8	-5.68502	0	4.0135	0.015258	Negative	Refed|Starved	3'UTR	mindbomb E3 ubiquitin protein ligase 2
oni-miR-34c	ENSONIT00000086705	19	39	145	-18.56	32	39	-16	-3.93428	1.94e-11	5.7932	1.48565e-10	Negative	Refed|Starved	3'UTR	gamma-glutamyl carboxylase
hsa-miR-195-5p	ENSONIT00000078254	724	745	154	-17.53	738	745	-16	3.88809	0.00546	-5.86115	4.24795e-58	Negative	Refed|Starved	3'UTR	autophagy-related protein 9A
oni-miR-194b	ENSONIT00000087424	1068	1092	152	-15.5	1085	1092	-14.8	-4.66051	0	4.88767	3.47376e-14	Negative	Refed|Starved	lncRNA	0
hsa-miR-217-5p	ENSONIT00000013449	214	237	147	-17.34	230	237	-16.67	-3.61022	0.00945	6.30294	6.07819e-08	Negative	Refed|Starved	3'UTR	BCL2/adenovirus E1B 19 kDa protein-interacting protein 3-like
dre-miR-133c-5p	ENSONIT00000070310	1060	1081	141	-11.69	1074	1081	-12.9	4.37195	0.00869	-5.20339	0.000123507	Negative	Refed|Starved	3'UTR	cAMP-specific 3',5'-cyclic phosphodiesterase 4B
dre-miR-194a	ENSONIT00000054073	1397	1417	141	-12.43	1410	1417	-11.6	-5.03772	0.00402	4.51032	0.00862601	Negative	Refed|Starved	3'UTR	enhancer of mRNA decapping 4
dre-miR-429b	ENSONIT00000024659	219	243	145	-18.36	235	243	-20.85	-4.53817	0.00569	4.99936	3.46202e-28	Negative	Refed|Starved	3'UTR	dehydrogenase/reductase 7C
hsa-miR-574-3p	ENSONIT00000057959	1023	1045	153	-20.35	1038	1045	-17.5	3.4891	0.0129818	-6.49823	1.71694e-07	Negative	Refed|Starved	3'UTR	0
hsa-miR-148a-3p	ENSONIT00000000066	128	149	161	-15.1	142	149	-14.4	3.58878	0.0468503	-6.31604	2.63707e-22	Negative	Refed|Starved	3'UTR	syntabulin
oni-miR-192	ENSONIT00000077753	2300	2319	141	-16.63	2311	2319	-18	-5.68502	0	3.98689	1.47807e-10	Negative	Refed|Starved	lncRNA	0
oni-miR-10900b	ENSONIT00000049848	386	410	146	-18.08	403	410	-16.9	3.08371	6.04e-07	-7.3404	4.91791e-19	Negative	Refed|Starved	3'UTR	myocardin related transcription factor A
oni-miR-10623	ENSONIT00000047134	25	47	145	-23.84	31	39	-15.6	-4.06678	2.21e-05	5.55884	2.7699e-09	Negative	Refed|Starved	3'UTR	procollagen galactosyltransferase 2
oni-miR-10623	ENSONIT00000047134	25	47	145	-23.84	39	47	-24.2	-4.06678	2.21e-05	5.55884	2.7699e-09	Negative	Refed|Starved	3'UTR	procollagen galactosyltransferase 2
oni-miR-8159	ENSONIT00000047134	45	69	151	-21.38	62	69	-20.19	-4.06455	0	5.55884	2.7699e-09	Negative	Refed|Starved	3'UTR	procollagen galactosyltransferase 2
hsa-miR-490-5p	ENSONIT00000035664	47	65	160	-21.25	57	65	-19.9	5.51448	0.00547	-4.09711	2.0889e-05	Negative	Refed|Starved	3'UTR	si:ch1073-228j22.2
dre-miR-200c-3p	ENSONIT00000051270	895	915	146	-12.22	908	915	-10.6	-3.39795	6.87e-09	6.64259	2.88789e-08	Negative	Refed|Starved	3'UTR	peroxidasin
dre-miR-200c-3p	ENSONIT00000051270	950	974	150	-11.97	967	974	-11.2	-3.39795	6.87e-09	6.64259	2.88789e-08	Negative	Refed|Starved	3'UTR	peroxidasin
ola-miR-183-5p	ENSONIT00000082022	467	486	148	-16.09	479	486	-14.7	-2.9614	1.16e-07	7.61815	5.90746e-12	Negative	Refed|Starved	3'UTR	WD repeat containing antisense to TP53
ola-miR-183-5p	ENSONIT00000082022	538	555	149	-12.97	548	555	-14.2	-2.9614	1.16e-07	7.61815	5.90746e-12	Negative	Refed|Starved	3'UTR	WD repeat containing antisense to TP53
oni-miR-1788	ENSONIT00000080978	440	463	165	-26.02	455	463	-23.1	-4.0774	7.53e-07	5.53051	1.92006e-36	Negative	Refed|Starved	lncRNA	0
ola-miR-192-3p	ENSONIT00000079452	1666	1688	147	-23.36	1682	1688	-23.4	-5.51409	0	4.08909	0.0180491	Negative	Refed|Starved	3'UTR	potassium channel tetramerization domain containing 15
ola-miR-192-3p	ENSONIT00000079452	298	321	159	-25.17	314	321	-21.4	-5.51409	0	4.08909	0.0180491	Negative	Refed|Starved	3'UTR	potassium channel tetramerization domain containing 15
oni-miR-736	ENSONIT00000058982	1231	1253	141	-13.2	1246	1253	-12	3.38905	1.36e-08	-6.64325	1.71672e-12	Negative	Refed|Starved	3'UTR	F-box and WD repeat domain containing 7
dre-miR-141-3p	ENSONIT00000067984	342	363	150	-12.39	356	363	-12.66	-4.21289	1.1e-10	5.34168	0.000321528	Negative	Refed|Starved	3'UTR	collagen type IV alpha 1 chain
hsa-miR-217-5p	ENSONIT00000054068	302	323	141	-20.36	317	323	-18.3	-3.61022	0.00945	6.23301	1.27537e-07	Negative	Refed|Starved	3'UTR	6-phosphofructo-2-kinase/fructose-2,6-bisphosphatase
oni-miR-194a	ENSONIT00000006554	1251	1272	140	-12.02	1265	1272	-10.92	-5.68171	0	3.95971	0.000670697	Negative	Refed|Starved	3'UTR	cyclin F
oni-miR-194a	ENSONIT00000086063	149	170	148	-16.44	163	170	-16.3	-5.68171	0	3.95423	2.9112e-11	Negative	Refed|Starved	3'UTR	solute carrier family 1 member 4
hsa-miR-215-5p	ENSONIT00000080978	309	329	151	-13.06	322	329	-12.7	-4.06195	1.75e-05	5.53051	1.92006e-36	Negative	Refed|Starved	lncRNA	0
hsa-miR-215-5p	ENSONIT00000080978	1397	1417	142	-11.78	1410	1417	-13.9	-4.06195	1.75e-05	5.53051	1.92006e-36	Negative	Refed|Starved	lncRNA	0
oni-miR-194a	ENSONIT00000080469	1257	1277	141	-17.22	1269	1277	-15.9	-5.68171	0	3.95315	3.2372e-21	Negative	Refed|Starved	3'UTR	synaptopodin 2-like a
ola-miR-192-3p	TCONSR_00007912	3124	3146	145	-19.34	3139	3146	-19	-5.51409	0	4.07324	1.37133e-17	Negative	Refed|Starved	lncRNA	N/A
ola-miR-192-3p	TCONSR_00007912	332	353	140	-22.39	345	353	-21.9	-5.51409	0	4.07324	1.37133e-17	Negative	Refed|Starved	lncRNA	N/A
ola-miR-192-3p	TCONSR_00007912	3229	3251	157	-25.82	3243	3251	-24.2	-5.51409	0	4.07324	1.37133e-17	Negative	Refed|Starved	lncRNA	N/A
hsa-miR-28-5p	ENSONIT00000051331	624	648	151	-17.71	641	648	-14.92	4.61142	0.017107	-4.85858	1.65154e-07	Negative	Refed|Starved	3'UTR	G1/S-specific cyclin-D2
hsa-miR-28-5p	ENSONIT00000051331	452	470	148	-18.36	462	470	-17.46	4.61142	0.017107	-4.85858	1.65154e-07	Negative	Refed|Starved	3'UTR	G1/S-specific cyclin-D2
ola-miR-192-3p	ENSONIT00000040961	821	844	149	-17.62	837	844	-20.1	-5.51409	0	4.06075	0.0200445	Negative	Refed|Starved	3'UTR	ceramide transporter 1
hsa-miR-483-3p	ENSONIT00000076596	656	676	140	-13.12	669	676	-11.2	6.405	5.22e-05	-3.49512	0.000190505	Negative	Refed|Starved	3'UTR	dual specificity phosphatase 26
hsa-miR-217-5p	TCONSR_00136547	491	511	154	-17.46	504	511	-14.9	-3.61022	0.00945	6.20027	3.93299e-12	Negative	Refed|Starved	lncRNA	N/A
oni-miR-137b	ENSONIT00000082022	963	985	140	-13.09	977	985	-11.4	-2.93635	7.16e-07	7.61815	5.90746e-12	Negative	Refed|Starved	3'UTR	WD repeat containing antisense to TP53
dre-miR-200c-3p	ENSONIT00000067375	858	879	140	-13.73	872	879	-12.09	-3.39795	6.87e-09	6.58191	1.09178e-10	Negative	Refed|Starved	3'UTR	F-box and WD repeat domain containing 7
hsa-miR-483-3p	ENSONIT00000071989	171	191	151	-24.38	173	181	-14.5	6.405	5.22e-05	-3.49168	0.0107616	Negative	Refed|Starved	3'UTR	neuronal acetylcholine receptor subunit non-alpha-3
hsa-miR-483-3p	ENSONIT00000071989	171	191	151	-24.38	183	191	-24.1	6.405	5.22e-05	-3.49168	0.0107616	Negative	Refed|Starved	3'UTR	neuronal acetylcholine receptor subunit non-alpha-3
ola-miR-192-3p	TCONS_00118295	25	48	148	-19.67	41	48	-19.4	-5.51409	0	4.05516	2.3297e-06	Negative	Refed|Starved	lncRNA	N/A
ola-miR-200a	ENSONIT00000058948	239	256	144	-10.56	249	256	-12.61	-3.28268	7.07e-11	6.81007	2.16572e-14	Negative	Refed|Starved	3'UTR	rap1 GTPase-activating protein 1
hsa-miR-490-5p	ENSONIT00000078349	92	111	141	-20.59	103	111	-15.49	5.51448	0.00547	-4.04772	0.000637469	Negative	Refed|Starved	3'UTR	0
ola-miR-192-3p	ENSONIT00000047014	146	168	141	-21.45	160	168	-19.9	-5.51409	0	4.04723	0.0194933	Negative	Refed|Starved	3'UTR	RAS p21 protein activator 2
oni-miR-10740	ENSONIT00000016411	616	634	140	-21.15	627	634	-20.1	2.26302	0.0123436	-9.84257	8.33502e-16	Negative	Refed|Starved	3'UTR	actinin alpha 3
oni-miR-1788	ENSONIT00000020475	1454	1477	143	-17.84	1471	1477	-18.6	-4.0774	7.53e-07	5.46255	5.16373e-09	Negative	Refed|Starved	3'UTR	delta-1-pyrroline-5-carboxylate synthase
oni-miR-10900b	ENSONIT00000002946	1694	1715	145	-23.2	1709	1715	-18.5	3.08371	6.04e-07	-7.221	2.806e-25	Negative	Refed|Starved	3'UTR	F-box and leucine rich repeat protein 2
hsa-miR-483-3p	ENSONIT00000066635	279	299	140	-12.78	292	299	-11.69	6.405	5.22e-05	-3.47629	2.33691e-57	Negative	Refed|Starved	3'UTR	protein FAM53B
oni-miR-1788	ENSONIT00000092627	1632	1654	163	-16.24	1647	1654	-15.2	-4.0774	7.53e-07	5.45572	0.000183728	Negative	Refed|Starved	3'UTR	GTPase activating protein and VPS9 domains 1
oni-miR-1788	ENSONIT00000092627	1397	1418	146	-16.56	1410	1418	-15.7	-4.0774	7.53e-07	5.45572	0.000183728	Negative	Refed|Starved	3'UTR	GTPase activating protein and VPS9 domains 1
dre-miR-459-5p	ENSONIT00000035447	794	816	154	-16.78	808	816	-12.1	-3.30289	8.77e-06	6.73294	4.66105e-08	Negative	Refed|Starved	3'UTR	GTPase activating protein and VPS9 domains 1
dre-miR-459-5p	ENSONIT00000035447	1815	1838	153	-14.6	1830	1838	-12.33	-3.30289	8.77e-06	6.73294	4.66105e-08	Negative	Refed|Starved	3'UTR	GTPase activating protein and VPS9 domains 1
hsa-miR-28-5p	ENSONIT00000014378	772	793	140	-15.22	786	793	-15.3	4.61142	0.017107	-4.81967	1.01267e-13	Negative	Refed|Starved	3'UTR	UHRF1 binding protein 1-like
oni-miR-202	ENSONIT00000064994	659	683	141	-17.13	675	683	-15.4	-3.88047	2.92e-07	5.72717	6.45165e-10	Negative	Refed|Starved	lncRNA	0
hsa-miR-490-5p	ENSONIT00000071075	51	70	141	-20.59	62	70	-13.9	5.51448	0.00547	-4.02824	0.0013182	Negative	Refed|Starved	3'UTR	0
oni-miR-10623	ENSONIT00000070209	489	512	148	-20.38	504	512	-21.2	-4.06678	2.21e-05	5.45917	0.000229249	Negative	Refed|Starved	3'UTR	nuclear receptor subfamily 2 group C member 2
hsa-miR-423-5p	ENSONIT00000058982	232	256	143	-23.23	249	256	-23	3.34078	0.0116009	-6.64325	1.71672e-12	Negative	Refed|Starved	3'UTR	F-box and WD repeat domain containing 7
hsa-miR-423-5p	ENSONIT00000058982	497	523	142	-16.09	516	523	-16.4	3.34078	0.0116009	-6.64325	1.71672e-12	Negative	Refed|Starved	3'UTR	F-box and WD repeat domain containing 7
hsa-miR-423-5p	ENSONIT00000058982	1131	1153	144	-21.84	1135	1143	-17.16	3.34078	0.0116009	-6.64325	1.71672e-12	Negative	Refed|Starved	3'UTR	F-box and WD repeat domain containing 7
hsa-miR-423-5p	ENSONIT00000058982	1131	1153	144	-21.84	1145	1153	-22	3.34078	0.0116009	-6.64325	1.71672e-12	Negative	Refed|Starved	3'UTR	F-box and WD repeat domain containing 7
oni-miR-10623	ENSONIT00000092627	2023	2045	157	-25.33	2037	2045	-22.24	-4.06678	2.21e-05	5.45572	0.000183728	Negative	Refed|Starved	3'UTR	GTPase activating protein and VPS9 domains 1
oni-miR-8159	ENSONIT00000092627	794	816	146	-17.93	809	816	-14.8	-4.06455	0	5.45572	0.000183728	Negative	Refed|Starved	3'UTR	GTPase activating protein and VPS9 domains 1
oni-miR-8159	ENSONIT00000092627	1815	1838	144	-12.6	1831	1838	-11.03	-4.06455	0	5.45572	0.000183728	Negative	Refed|Starved	3'UTR	GTPase activating protein and VPS9 domains 1
oni-miR-8159	ENSONIT00000081528	1796	1818	140	-12.43	1811	1818	-11.1	-4.06455	0	5.45448	0.000237836	Negative	Refed|Starved	3'UTR	semaphorin-3F
oni-miR-8159	ENSONIT00000081528	1796	1818	140	-12.43	1804	1812	-10.8	-4.06455	0	5.45448	0.000237836	Negative	Refed|Starved	3'UTR	semaphorin-3F
dre-miR-212-5p	ENSONIT00000058948	362	384	142	-18.93	376	384	-20	-3.25135	6.75e-05	6.81007	2.16572e-14	Negative	Refed|Starved	3'UTR	rap1 GTPase-activating protein 1
dre-miR-141-3p	ENSONIT00000047773	627	648	146	-13.23	641	648	-12.1	-4.21289	1.1e-10	5.25406	0.000500829	Negative	Refed|Starved	3'UTR	NEDD4-like E3 ubiquitin-protein ligase WWP1
dre-miR-141-3p	ENSONIT00000041146	210	231	148	-11.82	223	231	-14.51	-4.21289	1.1e-10	5.25403	0.000388042	Negative	Refed|Starved	3'UTR	annexin A6
hsa-miR-483-3p	ENSONIT00000019324	198	220	162	-25.5	213	220	-27.65	6.405	5.22e-05	-3.45534	5.51972e-05	Negative	Refed|Starved	3'UTR	0
oni-miR-10879	ENSONIT00000051270	550	569	147	-14.79	562	569	-15.9	-3.32646	0.0149375	6.64259	2.88789e-08	Negative	Refed|Starved	3'UTR	peroxidasin
hsa-miR-148a-3p	ENSONIT00000083817	927	949	151	-21.93	942	949	-17.7	3.58878	0.0468503	-6.15664	3.79232e-06	Negative	Refed|Starved	3'UTR	poly
dre-miR-194a	ENSONIT00000000531	209	229	140	-15	221	229	-17.8	-5.03772	0.00402	4.38437	5.82868e-47	Negative	Refed|Starved	3'UTR	zinc finger protein 106
ola-miR-192-3p	ENSONIT00000029283	3027	3048	142	-19.88	3041	3048	-20.1	-5.51409	0	4.00189	2.42165e-27	Negative	Refed|Starved	lncRNA	0
ola-miR-192-3p	ENSONIT00000029283	1368	1391	168	-28.47	1383	1391	-24.8	-5.51409	0	4.00189	2.42165e-27	Negative	Refed|Starved	lncRNA	0
oni-miR-429b	ENSONIT00000053479	106	129	142	-16.39	121	129	-14.3	-2.8836	1.04e-09	7.65202	6.75184e-11	Negative	Refed|Starved	3'UTR	Oreochromis niloticus collagen alpha-1(I) chain-like (LOC100694532), mRNA.
oni-miR-194a	ENSONIT00000059282	725	746	140	-13.44	739	746	-12.23	-5.68171	0	3.87966	0.0021155	Negative	Refed|Starved	3'UTR	neurobeachin like 2
dre-miR-194a	ENSONIT00000006087	68	88	158	-17.55	81	88	-16.7	-5.03772	0.00402	4.37514	1.2679e-12	Negative	Refed|Starved	3'UTR	0
oni-miR-194a	ENSONIT00000017252	1287	1309	148	-13.49	1301	1309	-17	-5.68171	0	3.87859	0.0287515	Negative	Refed|Starved	3'UTR	leucyl and cystinyl aminopeptidase
hsa-miR-195-5p	ENSONIT00000036782	1822	1842	147	-13.25	1835	1842	-14.7	3.88809	0.00546	-5.6666	5.30783e-07	Negative	Refed|Starved	lncRNA	0
hsa-miR-195-5p	ENSONIT00000036782	1822	1842	147	-13.25	1832	1839	-11.22	3.88809	0.00546	-5.6666	5.30783e-07	Negative	Refed|Starved	lncRNA	0
hsa-miR-195-5p	ENSONIT00000036782	3681	3701	142	-14.88	3694	3701	-12.7	3.88809	0.00546	-5.6666	5.30783e-07	Negative	Refed|Starved	lncRNA	0
oni-miR-192	ENSONIT00000049691	276	296	142	-11.51	289	296	-11.6	-5.68502	0	3.87364	0.00679703	Negative	Refed|Starved	3'UTR	Oreochromis niloticus thrombospondin 1 (thbs1), mRNA.
hsa-miR-29b-2-5p	ENSONIT00000000255	564	585	148	-20.26	577	585	-20.8	-2.6439	0.0116009	8.3284	2.8347e-17	Negative	Refed|Starved	3'UTR	glycine amidinotransferase
dre-miR-194a	ENSONIT00000068035	1397	1417	141	-12.43	1410	1417	-11.6	-5.03772	0.00402	4.36681	0.00234514	Negative	Refed|Starved	3'UTR	enhancer of mRNA decapping 4
oni-miR-192	ENSONIT00000066497	299	318	141	-15.9	310	318	-13.5	-5.68502	0	3.86195	3.43271e-17	Negative	Refed|Starved	3'UTR	annexin A6
dre-miR-141-3p	ENSONIT00000085261	12	34	151	-15.99	27	34	-14.2	-4.21289	1.1e-10	5.2091	0.000526124	Negative	Refed|Starved	3'UTR	hydroxypyruvate isomerase (putative)
dre-miR-459-5p	ENSONIT00000051270	607	627	148	-14.04	620	627	-12.3	-3.30289	8.77e-06	6.64259	2.88789e-08	Negative	Refed|Starved	3'UTR	peroxidasin
dre-miR-2188-3p	ENSONIT00000047389	4231	4252	141	-18.58	4245	4252	-14.8	-2.02786	0.0102203	10.8136	1.38573e-33	Negative	Refed|Starved	3'UTR	calcium/calmodulin-dependent protein kinase type II subunit beta
oni-miR-10623	ENSONIT00000081950	1220	1242	156	-20.35	1234	1242	-19.9	-4.06678	2.21e-05	5.38949	1.18677e-05	Negative	Refed|Starved	3'UTR	malic enzyme 2
hsa-miR-483-3p	ENSONIT00000057987	91	113	141	-30.39	102	110	-22.7	6.405	5.22e-05	-3.41526	3.9029e-10	Negative	Refed|Starved	3'UTR	alsin Rho guanine nucleotide exchange factor ALS2 b
hsa-miR-483-3p	ENSONIT00000057987	91	113	141	-30.39	105	113	-28.9	6.405	5.22e-05	-3.41526	3.9029e-10	Negative	Refed|Starved	3'UTR	alsin Rho guanine nucleotide exchange factor ALS2 b
dre-miR-194a	ENSONIT00000038301	1743	1763	149	-19.06	1757	1763	-18.8	-5.03772	0.00402	4.33185	0.0121646	Negative	Refed|Starved	3'UTR	Oreochromis niloticus glucose transporter (glut1), mRNA.
hsa-miR-483-3p	ENSONIT00000041533	778	798	140	-12.23	791	798	-25.63	6.405	5.22e-05	-3.40439	7.93984e-07	Negative	Refed|Starved	3'UTR	serine/threonine-protein phosphatase 2A 55 kDa regulatory subunit B beta isoform
hsa-miR-483-3p	ENSONIT00000041533	759	779	143	-30.78	771	779	-29.3	6.405	5.22e-05	-3.40439	7.93984e-07	Negative	Refed|Starved	3'UTR	serine/threonine-protein phosphatase 2A 55 kDa regulatory subunit B beta isoform
ola-miR-192-3p	ENSONIT00000080469	1580	1599	146	-16.41	1591	1599	-15.9	-5.51409	0	3.95315	3.2372e-21	Negative	Refed|Starved	3'UTR	synaptopodin 2-like a
oni-miR-194a	ENSONIT00000018629	1034	1055	140	-12.39	1048	1055	-11.53	-5.68171	0	3.83643	0.00786464	Negative	Refed|Starved	3'UTR	hydroxymethylbilane synthase
dre-miR-429b	ENSONIT00000000694	946	966	148	-13.16	959	966	-12.21	-4.53817	0.00569	4.80242	0.00398072	Negative	Refed|Starved	3'UTR	Krueppel-like factor 5
dre-miR-194a	ENSONIT00000081371	503	526	149	-12.89	519	526	-11.3	-5.03772	0.00402	4.32334	0.00050301	Negative	Refed|Starved	3'UTR	lysyl oxidase homolog 4
hsa-miR-425-3p	ENSONIT00000034196	326	348	155	-26.92	340	348	-23.5	4.24828	0.0274334	-5.12671	0.000161385	Negative	Refed|Starved	3'UTR	pyruvate dehydrogenase (acetyl-transferring) kinase isozyme 2, mitochondrial
hsa-miR-28-5p	ENSONIT00000008016	95	115	146	-12.19	108	115	-12.7	4.61142	0.017107	-4.72272	0.00103863	Negative	Refed|Starved	3'UTR	tensin-3
oni-miR-200a	ENSONIT00000050029	105	129	158	-17.96	121	129	-17.25	-2.18867	2.92e-07	9.93519	4.52065e-23	Negative	Refed|Starved	3'UTR	Oreochromis niloticus collagen alpha-1(I) chain-like (LOC100694532), mRNA.
dre-miR-459-5p	ENSONIT00000067375	187	208	145	-15.27	200	208	-11.2	-3.30289	8.77e-06	6.58191	1.09178e-10	Negative	Refed|Starved	3'UTR	F-box and WD repeat domain containing 7
dre-miR-194a	ENSONIT00000091690	1594	1614	140	-13.51	1607	1614	-11.94	-5.03772	0.00402	4.31467	5.55338e-09	Negative	Refed|Starved	3'UTR	myelin-oligodendrocyte glycoprotein
oni-miR-10647	ENSONIT00000047142	1643	1666	142	-15.16	1659	1666	-16.6	-3.59116	0.0134115	6.05212	1.75404e-05	Negative	Refed|Starved	3'UTR	putative RNA-binding protein Luc7-like 2
hsa-miR-195-5p	ENSONIT00000021888	141	164	162	-16.96	157	164	-15	3.88809	0.00546	-5.58849	2.79625e-124	Negative	Refed|Starved	3'UTR	negative regulator of ubiquitin-like proteins 1
hsa-miR-195-5p	ENSONIT00000021888	141	164	162	-16.96	153	161	-14.5	3.88809	0.00546	-5.58849	2.79625e-124	Negative	Refed|Starved	3'UTR	negative regulator of ubiquitin-like proteins 1
dre-miR-200a-3p	ENSONIT00000002763	186	211	154	-18.89	203	211	-15.1	-2.9937	4.39e-09	7.25755	5.3401e-15	Negative	Refed|Starved	3'UTR	waprin-Phi1
dre-miR-200a-3p	ENSONIT00000042102	187	209	150	-17.87	202	209	-14.31	-2.9937	4.39e-09	7.25561	5.15024e-15	Negative	Refed|Starved	3'UTR	adenosine deaminase-like
oni-miR-10555	ENSONIT00000068297	65	89	148	-14.21	82	89	-16.36	-2.33802	0.0481769	9.265	6.51388e-35	Negative	Refed|Starved	3'UTR	dolichyl-diphosphooligosaccharide--protein glycosyltransferase non-catalytic subunit
oni-miR-4585	ENSONIT00000089028	204	225	153	-16.02	217	225	-18.5	4.20215	0.00305	-5.15154	2.6211e-36	Negative	Refed|Starved	3'UTR	sterol carrier protein 2a
oni-miR-194b	ENSONIT00000088768	107	128	140	-12.02	121	128	-11.21	-4.66051	0	4.64407	0.000319051	Negative	Refed|Starved	3'UTR	dihydrolipoamide S-acetyltransferase (E2 component of pyruvate dehydrogenase complex)
hsa-miR-328-3p	ENSONIT00000002343	1412	1434	144	-16.93	1427	1434	-18.4	5.07371	0.000924	-4.26388	0.000118891	Negative	Refed|Starved	3'UTR	roundabout homolog 2
hsa-miR-328-3p	ENSONIT00000040698	1502	1523	141	-13.07	1516	1523	-13.7	5.07371	0.000924	-4.2631	4.83641e-05	Negative	Refed|Starved	lncRNA	0
oni-miR-10623	ENSONIT00000054980	28	50	141	-18.69	42	50	-18.9	-4.06678	2.21e-05	5.31528	0.000202739	Negative	Refed|Starved	3'UTR	protein GPR108
ola-miR-192-5p	ENSONIT00000018107	7	27	146	-15.88	20	27	-12.9	-3.35515	3.53e-06	6.44266	4.80729e-08	Negative	Refed|Starved	3'UTR	acetyl-CoA acyltransferase 2
oni-miR-194a	ENSONIT00000056570	692	713	149	-23.02	707	713	-22.85	-5.68171	0	3.79896	0.0327981	Negative	Refed|Starved	3'UTR	RAS p21 protein activator 1
hsa-miR-148a-3p	ENSONIT00000057667	312	333	147	-14.14	326	333	-12.8	3.58878	0.0468503	-6.01274	4.65542e-11	Negative	Refed|Starved	3'UTR	actinin alpha 3
oni-miR-4585	ENSONIT00000034196	237	259	147	-21.19	251	259	-20.5	4.20215	0.00305	-5.12671	0.000161385	Negative	Refed|Starved	3'UTR	pyruvate dehydrogenase (acetyl-transferring) kinase isozyme 2, mitochondrial
hsa-miR-490-5p	ENSONIT00000061060	312	331	140	-11.04	324	331	-12.15	5.51448	0.00547	-3.90594	5.00692e-15	Negative	Refed|Starved	3'UTR	0
oni-miR-192	ENSONIT00000073259	299	318	141	-15.9	310	318	-13.5	-5.68502	0	3.78659	0.0318926	Negative	Refed|Starved	3'UTR	annexin A6
hsa-miR-483-3p	ENSONIT00000079164	67	88	145	-26.95	81	88	-22.9	6.405	5.22e-05	-3.35984	0.0357004	Negative	Refed|Starved	3'UTR	protein kinase cAMP-dependent type I regulatory subunit beta
hsa-miR-196b-5p	ENSONIT00000035162	30	53	150	-20.12	46	53	-18.3	4.90282	1.93e-05	-4.38441	0.00113178	Negative	Refed|Starved	3'UTR	endoplasmic reticulum aminopeptidase 2
oni-miR-34c	ENSONIT00000020475	1493	1514	150	-16.88	1507	1514	-16.1	-3.93428	1.94e-11	5.46255	5.16373e-09	Negative	Refed|Starved	3'UTR	delta-1-pyrroline-5-carboxylate synthase
oni-miR-183	ENSONIT00000079697	130	153	145	-16.55	146	153	-14.95	-2.4892	3.81e-06	8.63162	1.70225e-23	Negative	Refed|Starved	3'UTR	coiled-coil domain containing 58
dre-miR-429b	ENSONIT00000043704	526	547	156	-13.58	540	547	-13.44	-4.53817	0.00569	4.73228	0.000325048	Negative	Refed|Starved	3'UTR	protocadherin-16
oni-miR-34c	ENSONIT00000081528	956	979	142	-19.41	971	979	-18.6	-3.93428	1.94e-11	5.45448	0.000237836	Negative	Refed|Starved	3'UTR	semaphorin-3F
ola-miR-192-3p	ENSONIT00000093151	939	959	145	-17.78	952	959	-15.8	-5.51409	0	3.88603	0.00228231	Negative	Refed|Starved	lncRNA	0
ola-miR-192-3p	ENSONIT00000093151	1468	1489	141	-16.95	1482	1489	-21.19	-5.51409	0	3.88603	0.00228231	Negative	Refed|Starved	lncRNA	0
ola-miR-192-3p	ENSONIT00000093151	188	209	163	-18.96	201	209	-17.8	-5.51409	0	3.88603	0.00228231	Negative	Refed|Starved	lncRNA	0
hsa-miR-28-5p	ENSONIT00000080250	35	56	144	-14.54	49	56	-15.2	4.61142	0.017107	-4.64645	0.000794491	Negative	Refed|Starved	3'UTR	phosphatidylglycerophosphate synthase 1
oni-miR-4585	ENSONIT00000076251	25	45	141	-19.34	38	45	-20.3	4.20215	0.00305	-5.0945	7.9016e-06	Negative	Refed|Starved	3'UTR	HNF1 homeobox B
oni-miR-194a	ENSONIT00000023907	207	228	140	-13.44	221	228	-12.56	-5.68171	0	3.76605	1.40464e-64	Negative	Refed|Starved	3'UTR	canopy FGF signaling regulator 4
ola-miR-192-3p	ENSONIT00000017252	1469	1492	147	-21.82	1484	1492	-20.1	-5.51409	0	3.87859	0.0287515	Negative	Refed|Starved	3'UTR	leucyl and cystinyl aminopeptidase
oni-miR-194b	ENSONIT00000052790	349	370	142	-13.83	363	370	-12.03	-4.66051	0	4.58472	0.00267832	Negative	Refed|Starved	3'UTR	uncharacterized LOC102078622
hsa-miR-215-5p	ENSONIT00000041146	299	318	141	-15.86	310	318	-13.9	-4.06195	1.75e-05	5.25403	0.000388042	Negative	Refed|Starved	3'UTR	annexin A6
hsa-miR-328-3p	ENSONIT00000084762	347	368	149	-27.01	362	368	-27.1	5.07371	0.000924	-4.20536	0.00290922	Negative	Refed|Starved	3'UTR	cell adhesion molecule 4
hsa-miR-328-3p	ENSONIT00000084762	1125	1146	150	-17.49	1138	1146	-20.63	5.07371	0.000924	-4.20536	0.00290922	Negative	Refed|Starved	3'UTR	cell adhesion molecule 4
dre-miR-194a	ENSONIT00000060240	1035	1055	140	-11.84	1048	1055	-10.45	-5.03772	0.00402	4.23467	0.00765659	Negative	Refed|Starved	3'UTR	hydroxymethylbilane synthase
hsa-miR-328-3p	ENSONIT00000067463	26	47	159	-18.65	40	47	-21.63	5.07371	0.000924	-4.20312	0.00314199	Negative	Refed|Starved	3'UTR	arginase-1
oni-miR-137a	ENSONIT00000082022	963	985	144	-13.09	977	985	-11.4	-2.79775	0.000165	7.61815	5.90746e-12	Negative	Refed|Starved	3'UTR	WD repeat containing antisense to TP53
ola-miR-192-5p	ENSONIT00000051082	1322	1342	142	-21.84	1334	1342	-20.9	-3.35515	3.53e-06	6.34965	5.41359e-06	Negative	Refed|Starved	3'UTR	DENN domain-containing protein 1B
oni-miR-10647	ENSONIT00000056826	45	67	155	-18.1	60	67	-16.1	-3.59116	0.0134115	5.93228	5.14651e-05	Negative	Refed|Starved	3'UTR	protein phosphatase 1 regulatory subunit 13B
oni-miR-10647	ENSONIT00000056826	45	67	155	-18.1	49	57	-13.31	-3.59116	0.0134115	5.93228	5.14651e-05	Negative	Refed|Starved	3'UTR	protein phosphatase 1 regulatory subunit 13B
oni-miR-192	ENSONIT00000033368	134	157	149	-13.31	150	157	-13.5	-5.68502	0	3.74668	0.033868	Negative	Refed|Starved	3'UTR	BUB1 mitotic checkpoint serine/threonine kinase
ola-miR-192-3p	ENSONIT00000066497	39	63	141	-20.65	57	63	-19.5	-5.51409	0	3.86195	3.43271e-17	Negative	Refed|Starved	3'UTR	annexin A6
oni-miR-34c	ENSONIT00000083387	389	409	145	-14.8	402	409	-14.3	-3.93428	1.94e-11	5.40658	1.68873e-06	Negative	Refed|Starved	3'UTR	eukaryotic translation initiation factor 4, gamma 2b
oni-miR-10879	ENSONIT00000067595	160	178	148	-15.68	171	178	-14.6	-3.32646	0.0149375	6.39101	1.33339e-58	Negative	Refed|Starved	3'UTR	glutathione peroxidase 7
dre-miR-212-5p	ENSONIT00000043546	95	117	153	-15.03	110	117	-14.9	-3.25135	6.75e-05	6.53789	2.22873e-15	Negative	Refed|Starved	3'UTR	obg-like ATPase 1
dre-miR-429b	ENSONIT00000088341	105	125	150	-22.47	117	125	-23.7	-4.53817	0.00569	4.6775	1.35366e-05	Negative	Refed|Starved	3'UTR	transcription elongation regulator 1
oni-miR-187	ENSONIT00000082962	132	153	156	-17.96	146	153	-19.4	-2.40056	0.000153	8.84119	2.48784e-28	Negative	Refed|Starved	3'UTR	6-phosphofructo-2-kinase/fructose-2,6-bisphosphatase
dre-miR-182-3p	ENSONIT00000088322	94	115	153	-16.19	107	115	-16.55	-2.30145	0.000288	9.20545	2.75739e-24	Negative	Refed|Starved	3'UTR	F-box and WD repeat domain containing 7
dre-miR-141-3p	ENSONIT00000061029	79	99	142	-13.9	92	99	-12.5	-4.21289	1.1e-10	5.02257	0.000961175	Negative	Refed|Starved	3'UTR	solute carrier family 26 member 5
dre-miR-141-3p	ENSONIT00000061029	205	226	152	-12.87	218	226	-13.2	-4.21289	1.1e-10	5.02257	0.000961175	Negative	Refed|Starved	3'UTR	solute carrier family 26 member 5
hsa-miR-483-3p	ENSONIT00000061949	1499	1519	140	-17.68	1512	1519	-15.96	6.405	5.22e-05	-3.30217	0.00134616	Negative	Refed|Starved	lncRNA	0
dre-miR-194a	ENSONIT00000059386	350	370	158	-18.42	363	370	-14.9	-5.03772	0.00402	4.19706	0.00458107	Negative	Refed|Starved	3'UTR	vacuolar protein sorting 45 homolog
dre-miR-194a	ENSONIT00000059386	350	370	158	-18.42	356	364	-14.64	-5.03772	0.00402	4.19706	0.00458107	Negative	Refed|Starved	3'UTR	vacuolar protein sorting 45 homolog
dre-miR-194a	ENSONIT00000080925	1084	1105	146	-11.16	1098	1105	-10.5	-5.03772	0.00402	4.19387	0.0146245	Negative	Refed|Starved	3'UTR	Rho GTPase activating protein 12
hsa-miR-483-3p	ENSONIT00000077476	198	220	162	-25.5	213	220	-27.65	6.405	5.22e-05	-3.2952	2.82942e-09	Negative	Refed|Starved	3'UTR	0
dre-miR-141-3p	ENSONIT00000091138	136	156	147	-13.27	149	156	-13.11	-4.21289	1.1e-10	5.00049	1.33649e-07	Negative	Refed|Starved	3'UTR	BTB/POZ domain-containing protein 6-B
hsa-miR-28-5p	ENSONIT00000082344	810	832	146	-17.1	824	832	-15.5	4.61142	0.017107	-4.56789	0.000369523	Negative	Refed|Starved	3'UTR	cytoplasmic dynein 1 intermediate chain 2
dre-miR-141-3p	ENSONIT00000024659	222	243	152	-18.97	236	243	-16.7	-4.21289	1.1e-10	4.99936	3.46202e-28	Negative	Refed|Starved	3'UTR	dehydrogenase/reductase 7C
dre-miR-135c	ENSONIT00000042102	5	26	144	-15.77	18	26	-14.9	-2.90217	1.77e-05	7.25561	5.15024e-15	Negative	Refed|Starved	3'UTR	adenosine deaminase-like
hsa-miR-196b-5p	ENSONIT00000067175	333	354	154	-14.08	346	354	-12.22	4.90282	1.93e-05	-4.29468	6.20309e-22	Negative	Refed|Starved	3'UTR	proton-coupled amino acid transporter 1
hsa-miR-483-3p	ENSONIT00000088323	66	88	149	-19.88	81	88	-16.7	6.405	5.22e-05	-3.28553	0.0110292	Negative	Refed|Starved	3'UTR	0
hsa-miR-483-3p	ENSONIT00000083391	601	621	141	-17.52	613	621	-15.7	6.405	5.22e-05	-3.28541	0.00355979	Negative	Refed|Starved	3'UTR	0
hsa-miR-148a-3p	ENSONIT00000078254	1753	1774	140	-13.56	1767	1774	-13.92	3.58878	0.0468503	-5.86115	4.24795e-58	Negative	Refed|Starved	3'UTR	autophagy-related protein 9A
hsa-miR-148a-3p	ENSONIT00000078254	2362	2383	144	-14.16	2376	2383	-12.7	3.58878	0.0468503	-5.86115	4.24795e-58	Negative	Refed|Starved	3'UTR	autophagy-related protein 9A
hsa-miR-146a-5p	ENSONIT00000040466	29	48	141	-14.76	41	48	-13.5	2.94089	0.0164695	-7.14495	2.99134e-13	Negative	Refed|Starved	3'UTR	cell division cycle 73
dre-miR-133c-5p	ENSONIT00000054342	190	211	142	-13.78	204	211	-11.2	4.37195	0.00869	-4.8035	2.06148e-05	Negative	Refed|Starved	3'UTR	0
hsa-miR-490-5p	ENSONIT00000054794	92	111	141	-20.59	103	111	-15.49	5.51448	0.00547	-3.80592	4.941e-14	Negative	Refed|Starved	3'UTR	0
hsa-miR-28-5p	ENSONIT00000066338	269	290	148	-18.87	283	290	-18.91	4.61142	0.017107	-4.54734	6.60355e-33	Negative	Refed|Starved	3'UTR	0
hsa-miR-532-5p	ENSONIT00000005546	47	69	142	-17.15	62	69	-13.3	3.04444	0.0468503	-6.88538	8.10376e-24	Negative	Refed|Starved	3'UTR	DnaJ heat shock protein family (Hsp40) member B13
dre-miR-194a	ENSONIT00000060252	327	346	141	-14.37	339	346	-12.4	-5.03772	0.00402	4.16087	0.0125747	Negative	Refed|Starved	3'UTR	WD repeat domain 45
dre-miR-194a	ENSONIT00000060252	336	357	148	-15.07	339	346	-12.4	-5.03772	0.00402	4.16087	0.0125747	Negative	Refed|Starved	3'UTR	WD repeat domain 45
dre-miR-194a	ENSONIT00000060252	336	357	148	-15.07	350	357	-14.7	-5.03772	0.00402	4.16087	0.0125747	Negative	Refed|Starved	3'UTR	WD repeat domain 45
ola-miR-200b	ENSONIT00000086705	274	294	143	-19.34	286	294	-18.3	-3.61816	2.69e-13	5.7932	1.48565e-10	Negative	Refed|Starved	3'UTR	gamma-glutamyl carboxylase
ola-miR-200a	ENSONIT00000053844	111	128	151	-11.1	121	128	-12.4	-3.28268	7.07e-11	6.38502	3.23676e-10	Negative	Refed|Starved	3'UTR	transmembrane protein 43
hsa-miR-195-5p	ENSONIT00000001547	57	76	151	-15.31	69	76	-18.6	3.88809	0.00546	-5.39064	3.14805e-58	Negative	Refed|Starved	3'UTR	RNA polymerase II elongation factor ELL
oni-miR-194a	TCONSR_00041236	151	173	143	-12.86	166	173	-10.85	-5.68171	0	3.68852	3.20991e-05	Negative	Refed|Starved	lncRNA	N/A
oni-miR-1788	ENSONIT00000059393	157	178	140	-10.81	170	178	-15.11	-4.0774	7.53e-07	5.13828	0.000520462	Negative	Refed|Starved	3'UTR	endoplasmic reticulum aminopeptidase 2
dre-miR-141-3p	ENSONIT00000010199	492	511	152	-17.18	504	511	-14	-4.21289	1.1e-10	4.97256	3.25543e-06	Negative	Refed|Starved	3'UTR	gamma-aminobutyric acid receptor subunit rho-3
hsa-miR-483-3p	ENSONIT00000020490	37	61	144	-23.27	54	61	-20.8	6.405	5.22e-05	-3.27	0.0139653	Negative	Refed|Starved	3'UTR	SH3 and cysteine-rich domain-containing protein 2
oni-miR-137b	ENSONIT00000089455	353	379	154	-15.08	372	379	-15.1	-2.93635	7.16e-07	7.13207	6.83993e-11	Negative	Refed|Starved	3'UTR	platelet derived growth factor receptor alpha
oni-miR-137b	ENSONIT00000089455	559	585	151	-12.23	578	585	-12.9	-2.93635	7.16e-07	7.13207	6.83993e-11	Negative	Refed|Starved	3'UTR	platelet derived growth factor receptor alpha
hsa-miR-328-3p	ENSONIT00000012626	66	89	152	-21.01	82	89	-21.7	5.07371	0.000924	-4.12436	0.00230888	Negative	Refed|Starved	3'UTR	serine palmitoyltransferase long chain base subunit 3
oni-miR-429b	ENSONIT00000042102	187	209	143	-15.82	202	209	-12.2	-2.8836	1.04e-09	7.25561	5.15024e-15	Negative	Refed|Starved	3'UTR	adenosine deaminase-like
oni-miR-429b	ENSONIT00000042102	187	209	143	-15.82	190	198	-12.8	-2.8836	1.04e-09	7.25561	5.15024e-15	Negative	Refed|Starved	3'UTR	adenosine deaminase-like
hsa-miR-483-3p	ENSONIT00000016897	592	612	140	-13.51	605	612	-11.2	6.405	5.22e-05	-3.26615	0.00296127	Negative	Refed|Starved	3'UTR	solute carrier family 22 member 16
ola-miR-192-3p	TCONSR_00203844	39	61	144	-16.82	54	61	-18.5	-5.51409	0	3.79297	0.00228081	Negative	Refed|Starved	lncRNA	N/A
hsa-miR-196b-5p	ENSONIT00000040698	1739	1761	145	-15.79	1753	1761	-17.9	4.90282	1.93e-05	-4.2631	4.83641e-05	Negative	Refed|Starved	lncRNA	0
dre-miR-141-3p	ENSONIT00000002317	314	334	156	-20.41	326	334	-20.1	-4.21289	1.1e-10	4.96114	0.00130735	Negative	Refed|Starved	3'UTR	G2/M-phase specific E3 ubiquitin protein ligase
oni-miR-194a	ENSONIT00000022772	945	966	148	-18.29	958	966	-17.7	-5.68171	0	3.67821	2.05854e-09	Negative	Refed|Starved	3'UTR	low-density lipoprotein receptor
oni-miR-192	ENSONIT00000037488	1417	1439	142	-16.78	1432	1439	-18.2	-5.68502	0	3.67448	0.0397927	Negative	Refed|Starved	3'UTR	Oreochromis niloticus glucose transporter (glut1), mRNA.
oni-miR-192	ENSONIT00000037488	1693	1711	151	-12.51	1703	1711	-12.6	-5.68502	0	3.67448	0.0397927	Negative	Refed|Starved	3'UTR	Oreochromis niloticus glucose transporter (glut1), mRNA.
ola-miR-192-3p	ENSONIT00000073259	39	63	141	-20.65	57	63	-19.5	-5.51409	0	3.78659	0.0318926	Negative	Refed|Starved	3'UTR	annexin A6
oni-miR-194a	ENSONIT00000051998	555	579	154	-14.45	572	579	-13	-5.68171	0	3.67451	6.31607e-21	Negative	Refed|Starved	3'UTR	synaptopodin 2-like protein
oni-miR-194a	ENSONIT00000037488	1742	1763	149	-19.5	1757	1763	-18.8	-5.68171	0	3.67448	0.0397927	Negative	Refed|Starved	3'UTR	Oreochromis niloticus glucose transporter (glut1), mRNA.
oni-miR-194a	ENSONIT00000037488	395	416	140	-12.45	409	416	-10.2	-5.68171	0	3.67448	0.0397927	Negative	Refed|Starved	3'UTR	Oreochromis niloticus glucose transporter (glut1), mRNA.
hsa-miR-483-3p	ENSONIT00000003134	386	406	140	-11.78	399	406	-10.7	6.405	5.22e-05	-3.25727	0.020025	Negative	Refed|Starved	3'UTR	mitogen-activated protein kinase 15
hsa-miR-490-5p	TCONSR_00008106	993	1012	150	-13.17	1005	1012	-18.96	5.51448	0.00547	-3.7827	0.000926618	Negative	Refed|Starved	lncRNA	N/A
hsa-miR-490-5p	ENSONIT00000069405	92	111	141	-20.59	103	111	-15.49	5.51448	0.00547	-3.78241	8.16347e-27	Negative	Refed|Starved	3'UTR	0
hsa-miR-149-5p	ENSONIT00000052367	49	73	145	-18.75	66	73	-17.9	3.55085	0.0142658	-5.87344	2.1588e-08	Negative	Refed|Starved	3'UTR	ankyrin repeat and SOCS box protein 2
hsa-miR-490-5p	TCONSR_00057300	1336	1355	146	-14.69	1347	1355	-16.4	5.51448	0.00547	-3.78148	6.80873e-10	Negative	Refed|Starved	lncRNA	N/A
oni-miR-200b	ENSONIT00000042704	260	282	155	-10.82	275	282	-10	-2.57041	4.26e-10	8.1055	5.23682e-19	Negative	Refed|Starved	3'UTR	eukaryotic translation initiation factor 4, gamma 2a
hsa-miR-148a-3p	ENSONIT00000068922	405	425	152	-18.26	417	425	-17.8	3.58878	0.0468503	-5.80058	3.87677e-11	Negative	Refed|Starved	3'UTR	IQ motif and SEC7 domain-containing protein 1
hsa-miR-195-5p	ENSONIT00000016744	657	679	151	-18.12	672	679	-19.6	3.88809	0.00546	-5.35357	2.25423e-91	Negative	Refed|Starved	3'UTR	sestrin 1
hsa-miR-195-5p	ENSONIT00000016744	657	679	151	-18.12	665	673	-15.6	3.88809	0.00546	-5.35357	2.25423e-91	Negative	Refed|Starved	3'UTR	sestrin 1
hsa-miR-217-5p	ENSONIT00000062205	211	235	147	-15	228	235	-14.1	-3.61022	0.00945	5.76466	1.7962e-16	Negative	Refed|Starved	3'UTR	acyl-CoA synthetase short chain family member 2 like
hsa-miR-490-5p	ENSONIT00000091514	247	265	148	-21.67	259	265	-20.4	5.51448	0.00547	-3.77391	0.00052024	Negative	Refed|Starved	3'UTR	pre-B-cell leukemia transcription factor 1
hsa-miR-196b-5p	ENSONIT00000057242	5	26	145	-14.4	18	26	-14.2	4.90282	1.93e-05	-4.24196	4.3856e-05	Negative	Refed|Starved	3'UTR	interleukin-8
hsa-miR-483-3p	ENSONIT00000072838	547	569	144	-19.88	562	569	-17.4	6.405	5.22e-05	-3.24668	0.00532366	Negative	Refed|Starved	3'UTR	0
oni-miR-429b	ENSONIT00000044701	133	154	144	-10.07	147	154	-15.4	-2.8836	1.04e-09	7.20815	5.06958e-11	Negative	Refed|Starved	3'UTR	myosin regulatory light chain 2, smooth muscle minor isoform
dre-miR-133c-5p	ENSONIT00000091414	1844	1865	145	-12.65	1857	1865	-12.8	4.37195	0.00869	-4.7521	2.02424e-05	Negative	Refed|Starved	lncRNA	0
oni-miR-1788	ENSONIT00000076230	294	316	143	-17.43	310	316	-16.1	-4.0774	7.53e-07	5.09487	1.9321e-06	Negative	Refed|Starved	3'UTR	tripartite motif containing 45
oni-miR-10647	ENSONIT00000063135	2251	2272	142	-17.91	2265	2272	-19.6	-3.59116	0.0134115	5.78343	1.60672e-19	Negative	Refed|Starved	lncRNA	0
oni-miR-10647	ENSONIT00000063135	1519	1540	145	-16.18	1532	1540	-18.7	-3.59116	0.0134115	5.78343	1.60672e-19	Negative	Refed|Starved	lncRNA	0
oni-miR-10647	ENSONIT00000063135	1519	1540	145	-16.18	1529	1537	-14.3	-3.59116	0.0134115	5.78343	1.60672e-19	Negative	Refed|Starved	lncRNA	0
oni-miR-10647	ENSONIT00000063135	2251	2272	142	-17.91	2261	2269	-19.7	-3.59116	0.0134115	5.78343	1.60672e-19	Negative	Refed|Starved	lncRNA	0
oni-miR-1788	ENSONIT00000016016	79	100	160	-11.63	92	100	-10.6	-4.0774	7.53e-07	5.09218	6.98737e-05	Negative	Refed|Starved	3'UTR	ubiquitin-like 3b
hsa-miR-196b-5p	ENSONIT00000064619	165	187	140	-21.32	180	187	-18.7	4.90282	1.93e-05	-4.23206	0.000276646	Negative	Refed|Starved	3'UTR	autophagy related 4B cysteine peptidase
hsa-miR-195-5p	ENSONIT00000086186	485	505	143	-22.57	497	505	-21.3	3.88809	0.00546	-5.33174	0.000478614	Negative	Refed|Starved	3'UTR	differentially expressed in FDCP 8 homolog
dre-miR-194a	ENSONIT00000056644	1035	1055	140	-11.84	1048	1055	-10.45	-5.03772	0.00402	4.11103	1.40337e-45	Negative	Refed|Starved	3'UTR	hydroxymethylbilane synthase
hsa-miR-483-3p	ENSONIT00000075041	297	317	143	-20.69	311	317	-16.8	6.405	5.22e-05	-3.23108	0.00830936	Negative	Refed|Starved	3'UTR	NPHS1 adhesion molecule, nephrin
dre-miR-429b	ENSONIT00000025710	162	185	146	-14.06	178	185	-11.69	-4.53817	0.00569	4.55888	0.00704698	Negative	Refed|Starved	3'UTR	DDB1 and CUL4 associated factor 12
hsa-miR-483-3p	ENSONIT00000055973	241	261	147	-22.84	254	261	-21.8	6.405	5.22e-05	-3.22836	0.00532145	Negative	Refed|Starved	3'UTR	ubiquitin-like modifier activating enzyme 1
oni-miR-135b	ENSONIT00000042102	4	26	144	-15.77	18	26	-14.9	-2.84773	1.63e-05	7.25561	5.15024e-15	Negative	Refed|Starved	3'UTR	adenosine deaminase-like
oni-miR-194a	ENSONIT00000039740	289	311	151	-15.11	304	311	-13.4	-5.68171	0	3.63544	0.0264736	Negative	Refed|Starved	3'UTR	sodium-dependent lysophosphatidylcholine symporter 1-B
hsa-miR-217-5p	ENSONIT00000076479	141	162	153	-13.92	155	162	-12.8	-3.61022	0.00945	5.71899	6.72602e-12	Negative	Refed|Starved	3'UTR	pyruvate dehyrogenase phosphatase catalytic subunit 1
oni-miR-138	ENSONIT00000042704	280	302	141	-17.48	295	302	-18.8	-2.54696	6.87e-09	8.1055	5.23682e-19	Negative	Refed|Starved	3'UTR	eukaryotic translation initiation factor 4, gamma 2a
hsa-miR-574-3p	ENSONIT00000088954	219	240	154	-21.25	233	240	-23.72	3.4891	0.0129818	-5.9158	4.38924e-07	Negative	Refed|Starved	3'UTR	MOB kinase activator 2
hsa-miR-574-3p	ENSONIT00000088954	219	240	154	-21.25	226	234	-14.98	3.4891	0.0129818	-5.9158	4.38924e-07	Negative	Refed|Starved	3'UTR	MOB kinase activator 2
dre-miR-219-3p	ENSONIT00000020953	652	675	154	-16.92	667	675	-16.39	-2.80338	0.0141013	7.35994	8.54962e-18	Negative	Refed|Starved	3'UTR	heparan sulfate proteoglycan 2
hsa-miR-28-5p	ENSONIT00000014083	30	51	150	-18.89	43	51	-17.6	4.61142	0.017107	-4.47166	6.19533e-15	Negative	Refed|Starved	3'UTR	linkage group 14 C3orf33 homolog
hsa-miR-196b-5p	ENSONIT00000058397	17	39	142	-17.47	31	39	-17.92	4.90282	1.93e-05	-4.20573	0.000266309	Negative	Refed|Starved	3'UTR	gamma-glutamyl carboxylase
ola-miR-192-3p	ENSONIT00000037316	1576	1598	140	-17.11	1591	1598	-16.3	-5.51409	0	3.73948	0.0399935	Negative	Refed|Starved	lncRNA	0
hsa-miR-196b-5p	ENSONIT00000024465	1203	1223	170	-23.46	1215	1223	-20.2	4.90282	1.93e-05	-4.20538	0.00268558	Negative	Refed|Starved	3'UTR	membrane integral NOTCH2 associated receptor 1
dre-miR-194a	ENSONIT00000033530	503	526	149	-12.89	519	526	-11.3	-5.03772	0.00402	4.0922	0.00610094	Negative	Refed|Starved	3'UTR	lysyl oxidase homolog 4
dre-miR-137-3p	ENSONIT00000082022	964	985	144	-13.09	977	985	-10.8	-2.70571	7.93e-05	7.61815	5.90746e-12	Negative	Refed|Starved	3'UTR	WD repeat containing antisense to TP53
hsa-miR-28-5p	TCONSR_00063977	1512	1533	143	-13.87	1526	1533	-13.7	4.61142	0.017107	-4.469	0.000123245	Negative	Refed|Starved	lncRNA	N/A
dre-miR-141-3p	ENSONIT00000039696	795	815	149	-13.66	808	815	-13.06	-4.21289	1.1e-10	4.89076	0.00243682	Negative	Refed|Starved	lncRNA	0
dre-miR-141-3p	ENSONIT00000039696	2217	2241	148	-14.74	2234	2241	-15.6	-4.21289	1.1e-10	4.89076	0.00243682	Negative	Refed|Starved	lncRNA	0
oni-miR-192	ENSONIT00000089934	293	314	146	-18.69	306	314	-19.5	-5.68502	0	3.62384	0.0259847	Negative	Refed|Starved	3'UTR	ATP-binding cassette sub-family B member 9
hsa-miR-29b-2-5p	ENSONIT00000037578	32	52	145	-15.92	44	52	-15.7	-2.6439	0.0116009	7.79092	8.31664e-10	Negative	Refed|Starved	3'UTR	thyroid hormone receptor interactor 12
dre-miR-206-5p	ENSONIT00000054757	103	125	142	-13.4	117	125	-13.31	2.42695	0.0089	-8.48556	1.34666e-54	Negative	Refed|Starved	3'UTR	mitochondrial uncoupling protein 2
dre-miR-141-3p	ENSONIT00000087424	507	526	157	-13.02	518	526	-11.7	-4.21289	1.1e-10	4.88767	3.47376e-14	Negative	Refed|Starved	lncRNA	0
oni-miR-10644	ENSONIT00000009094	854	874	142	-15.54	866	874	-17.2	2.00188	0.0288039	-10.2859	6.45007e-68	Negative	Refed|Starved	3'UTR	F-box only protein 32
oni-miR-194b	ENSONIT00000081097	74	95	144	-12.4	87	95	-12.7	-4.66051	0	4.4137	8.38659e-14	Negative	Refed|Starved	3'UTR	stearoyl-CoA desaturase (delta-9-desaturase)
oni-miR-10647	ENSONIT00000064994	262	283	143	-10.69	276	283	-13.82	-3.59116	0.0134115	5.72717	6.45165e-10	Negative	Refed|Starved	lncRNA	0
hsa-miR-483-3p	ENSONIT00000035509	118	138	158	-24.65	130	138	-20.1	6.405	5.22e-05	-3.21021	0.0225598	Negative	Refed|Starved	3'UTR	HNF1 homeobox B
hsa-miR-483-3p	ENSONIT00000036875	75	96	158	-25.07	88	96	-20.4	6.405	5.22e-05	-3.2092	0.0267214	Negative	Refed|Starved	3'UTR	si:ch73-352p4.8
dre-miR-429b	ENSONIT00000077423	1606	1630	142	-18.47	1622	1630	-20.4	-4.53817	0.00569	4.52735	0.0058809	Negative	Refed|Starved	3'UTR	zinc finger protein 384
hsa-miR-483-3p	ENSONIT00000080657	1115	1135	140	-21.23	1127	1135	-23.03	6.405	5.22e-05	-3.20645	0.038302	Negative	Refed|Starved	3'UTR	0
oni-miR-194a	ENSONIT00000079384	17	38	143	-12.34	31	38	-12.8	-5.68171	0	3.61136	0.00757895	Negative	Refed|Starved	3'UTR	protein tyrosine kinase 7 (inactive)
hsa-miR-328-3p	ENSONIT00000025293	285	307	142	-23.12	301	307	-18.8	5.07371	0.000924	-4.0432	0.00121731	Negative	Refed|Starved	3'UTR	carnitine O-palmitoyltransferase 1, liver isoform
oni-miR-1788	ENSONIT00000061029	7	28	155	-20.82	21	28	-19.7	-4.0774	7.53e-07	5.02257	0.000961175	Negative	Refed|Starved	3'UTR	solute carrier family 26 member 5
ola-miR-192-3p	ENSONIT00000072654	18	37	145	-18.08	30	37	-17.4	-5.51409	0	3.71229	0.0363201	Negative	Refed|Starved	3'UTR	0
oni-miR-192	ENSONIT00000093136	226	249	153	-19.61	242	249	-16.6	-5.68502	0	3.59899	4.17498e-05	Negative	Refed|Starved	3'UTR	actin, cytoplasmic 1
hsa-miR-490-5p	ENSONIT00000089496	92	111	141	-20.59	103	111	-15.49	5.51448	0.00547	-3.70976	9.57633e-24	Negative	Refed|Starved	3'UTR	0
hsa-miR-483-3p	ENSONIT00000080365	47	67	163	-28.63	59	67	-25.4	6.405	5.22e-05	-3.19324	0.000168515	Negative	Refed|Starved	3'UTR	natriuretic peptide receptor 1b
hsa-miR-574-3p	ENSONIT00000078254	687	708	144	-15.82	701	708	-15.9	3.4891	0.0129818	-5.86115	4.24795e-58	Negative	Refed|Starved	3'UTR	autophagy-related protein 9A
hsa-miR-574-3p	ENSONIT00000078254	1690	1711	140	-16.49	1704	1711	-17.61	3.4891	0.0129818	-5.86115	4.24795e-58	Negative	Refed|Starved	3'UTR	autophagy-related protein 9A
oni-miR-194b	ENSONIT00000000531	208	229	144	-16.13	221	229	-20.4	-4.66051	0	4.38437	5.82868e-47	Negative	Refed|Starved	3'UTR	zinc finger protein 106
hsa-miR-148a-3p	ENSONIT00000066188	312	333	147	-14.14	326	333	-12.8	3.58878	0.0468503	-5.69265	3.853e-12	Negative	Refed|Starved	3'UTR	actinin alpha 3
oni-miR-192	ENSONIT00000068355	1031	1054	145	-11.28	1047	1054	-10.7	-5.68502	0	3.59239	0.0447143	Negative	Refed|Starved	3'UTR	zgc:172271
dre-miR-194a	ENSONIT00000022864	457	477	147	-18.63	470	477	-16.5	-5.03772	0.00402	4.05359	0.000419781	Negative	Refed|Starved	3'UTR	nidogen 1b
oni-miR-4585	ENSONIT00000051331	209	229	142	-14.84	221	229	-14.5	4.20215	0.00305	-4.85858	1.65154e-07	Negative	Refed|Starved	3'UTR	G1/S-specific cyclin-D2
hsa-miR-490-5p	ENSONIT00000041613	143	162	150	-19.24	155	162	-19.3	5.51448	0.00547	-3.70111	6.29017e-10	Negative	Refed|Starved	3'UTR	Rho guanine nucleotide exchange factor 26
hsa-miR-490-5p	ENSONIT00000076827	985	1002	147	-16.68	995	1002	-17.5	5.51448	0.00547	-3.69951	0.0348682	Negative	Refed|Starved	3'UTR	hemicentin-2
dre-miR-200b-3p	ENSONIT00000086705	273	294	143	-19.34	286	294	-18.3	-3.52127	0	5.7932	1.48565e-10	Negative	Refed|Starved	3'UTR	gamma-glutamyl carboxylase
hsa-miR-217-5p	ENSONIT00000013394	292	314	150	-18.54	306	314	-20.15	-3.61022	0.00945	5.64967	5.31388e-06	Negative	Refed|Starved	3'UTR	drebrin like
oni-miR-194b	ENSONIT00000006087	67	88	154	-17.27	81	88	-15.5	-4.66051	0	4.37514	1.2679e-12	Negative	Refed|Starved	3'UTR	0
oni-miR-4585	ENSONIT00000045330	106	131	155	-19.83	123	131	-20.3	4.20215	0.00305	-4.85178	1.1968e-06	Negative	Refed|Starved	3'UTR	serine/threonine-protein phosphatase 2A 55 kDa regulatory subunit B gamma isoform
dre-miR-200a-3p	ENSONIT00000058948	235	257	150	-11.53	249	257	-13.41	-2.9937	4.39e-09	6.81007	2.16572e-14	Negative	Refed|Starved	3'UTR	rap1 GTPase-activating protein 1
oni-miR-1788	ENSONIT00000024659	893	914	140	-13.8	907	914	-14.75	-4.0774	7.53e-07	4.99936	3.46202e-28	Negative	Refed|Starved	3'UTR	dehydrogenase/reductase 7C
oni-miR-183	ENSONIT00000087731	247	269	140	-15.57	262	269	-12.2	-2.4892	3.81e-06	8.18512	1.05786e-11	Negative	Refed|Starved	3'UTR	supervillin
oni-miR-183	ENSONIT00000087731	315	337	149	-16.37	329	337	-13.7	-2.4892	3.81e-06	8.18512	1.05786e-11	Negative	Refed|Starved	3'UTR	supervillin
hsa-miR-196b-5p	ENSONIT00000083138	1414	1440	142	-16.71	1433	1440	-16.21	4.90282	1.93e-05	-4.15308	0.00274123	Negative	Refed|Starved	3'UTR	synapsin II
ola-miR-200a	TCONSR_00136547	100	118	144	-12.74	111	118	-13	-3.28268	7.07e-11	6.20027	3.93299e-12	Negative	Refed|Starved	lncRNA	N/A
hsa-miR-183-5p	ENSONIT00000056826	973	994	144	-14.53	986	994	-16.12	-3.43067	0.000943	5.93228	5.14651e-05	Negative	Refed|Starved	3'UTR	protein phosphatase 1 regulatory subunit 13B
ola-miR-192-3p	TCONSR_00041236	976	994	151	-17.49	987	994	-18.66	-5.51409	0	3.68852	3.20991e-05	Negative	Refed|Starved	lncRNA	N/A
ola-miR-192-3p	TCONSR_00041236	935	957	150	-17.82	949	957	-15.6	-5.51409	0	3.68852	3.20991e-05	Negative	Refed|Starved	lncRNA	N/A
oni-miR-4585	ENSONIT00000009495	122	143	150	-19.28	135	143	-22.5	4.20215	0.00305	-4.83985	1.24201e-30	Negative	Refed|Starved	3'UTR	suppressor of cytokine signaling 2
hsa-miR-425-3p	ENSONIT00000000483	10	32	151	-21.31	24	32	-22.1	4.24828	0.0274334	-4.78042	1.00397e-05	Negative	Refed|Starved	3'UTR	receptor-type tyrosine-protein phosphatase T
ola-miR-192-3p	ENSONIT00000018013	319	339	159	-20.73	332	339	-19.3	-5.51409	0	3.6824	1.22409e-13	Negative	Refed|Starved	3'UTR	peptidase inhibitor 15
ola-miR-192-3p	ENSONIT00000022772	516	539	153	-19.21	533	539	-19.2	-5.51409	0	3.67821	2.05854e-09	Negative	Refed|Starved	3'UTR	low-density lipoprotein receptor
hsa-miR-195-5p	ENSONIT00000003775	342	362	143	-22.59	354	362	-21.3	3.88809	0.00546	-5.21464	1.99313e-12	Negative	Refed|Starved	3'UTR	pleckstrin homology domain containing, family H (with MyTH4 domain) member 2
ola-miR-192-3p	ENSONIT00000037488	1722	1746	144	-17.03	1739	1746	-15.43	-5.51409	0	3.67448	0.0397927	Negative	Refed|Starved	3'UTR	Oreochromis niloticus glucose transporter (glut1), mRNA.
hsa-miR-574-3p	ENSONIT00000068922	1026	1047	144	-19.14	1040	1047	-17.3	3.4891	0.0129818	-5.80058	3.87677e-11	Negative	Refed|Starved	3'UTR	IQ motif and SEC7 domain-containing protein 1
hsa-miR-29b-2-5p	ENSONIT00000053479	162	185	149	-14.38	178	185	-16.6	-2.6439	0.0116009	7.65202	6.75184e-11	Negative	Refed|Starved	3'UTR	Oreochromis niloticus collagen alpha-1(I) chain-like (LOC100694532), mRNA.
hsa-miR-483-3p	ENSONIT00000072009	107	127	143	-21.23	119	127	-20.2	6.405	5.22e-05	-3.15777	7.11911e-37	Negative	Refed|Starved	3'UTR	cyclin Pas1/PHO80 domain containing 1
hsa-miR-483-3p	ENSONIT00000004528	53	74	158	-23.68	67	74	-20.4	6.405	5.22e-05	-3.15754	0.0330931	Negative	Refed|Starved	3'UTR	sodium-dependent phosphate transporter 1-B
hsa-miR-574-3p	ENSONIT00000013647	334	354	147	-22.26	347	354	-18.5	3.4891	0.0129818	-5.79498	2.3787e-06	Negative	Refed|Starved	3'UTR	NDRG family member 4
hsa-miR-574-3p	ENSONIT00000013647	1031	1052	140	-13.75	1044	1052	-12.6	3.4891	0.0129818	-5.79498	2.3787e-06	Negative	Refed|Starved	3'UTR	NDRG family member 4
hsa-miR-483-3p	ENSONIT00000003059	50	68	144	-21.33	60	68	-21.1	6.405	5.22e-05	-3.15513	5.30555e-09	Negative	Refed|Starved	3'UTR	G protein-coupled receptor 157
hsa-miR-490-5p	ENSONIT00000020383	354	373	147	-17.45	366	373	-15	5.51448	0.00547	-3.66262	0.0349567	Negative	Refed|Starved	3'UTR	NIMA related kinase 5
oni-miR-194b	ENSONIT00000038301	1294	1314	146	-16.92	1298	1304	-10.45	-4.66051	0	4.33185	0.0121646	Negative	Refed|Starved	3'UTR	Oreochromis niloticus glucose transporter (glut1), mRNA.
oni-miR-194b	ENSONIT00000038301	1742	1763	141	-19.24	1757	1763	-17.7	-4.66051	0	4.33185	0.0121646	Negative	Refed|Starved	3'UTR	Oreochromis niloticus glucose transporter (glut1), mRNA.
oni-miR-194b	ENSONIT00000038301	395	416	140	-12.45	409	416	-10.13	-4.66051	0	4.33185	0.0121646	Negative	Refed|Starved	3'UTR	Oreochromis niloticus glucose transporter (glut1), mRNA.
oni-miR-194b	ENSONIT00000038301	1294	1314	146	-16.92	1306	1314	-15.3	-4.66051	0	4.33185	0.0121646	Negative	Refed|Starved	3'UTR	Oreochromis niloticus glucose transporter (glut1), mRNA.
ola-miR-183-5p	ENSONIT00000058948	398	416	145	-16.19	408	416	-15.4	-2.9614	1.16e-07	6.81007	2.16572e-14	Negative	Refed|Starved	3'UTR	rap1 GTPase-activating protein 1
oni-miR-194b	ENSONIT00000081371	504	526	150	-13.44	519	526	-11.23	-4.66051	0	4.32334	0.00050301	Negative	Refed|Starved	3'UTR	lysyl oxidase homolog 4
oni-miR-1788	ENSONIT00000022126	48	69	146	-10.9	62	69	-11.1	-4.0774	7.53e-07	4.93762	1.18871e-51	Negative	Refed|Starved	3'UTR	ankyrin repeat and SOCS box containing 12
oni-miR-1788	ENSONIT00000039705	709	731	148	-15.17	724	731	-13.9	-4.0774	7.53e-07	4.93737	0.00104816	Negative	Refed|Starved	3'UTR	N-fatty-acyl-amino acid synthase/hydrolase PM20D1.2
hsa-miR-28-5p	ENSONIT00000022500	233	254	142	-15.68	247	254	-13.3	4.61142	0.017107	-4.36501	2.01209e-64	Negative	Refed|Starved	3'UTR	rab proteins geranylgeranyltransferase component A 1
oni-miR-219a-3p	ENSONIT00000058948	1343	1366	149	-16.4	1359	1366	-17.32	-2.95474	0.000226	6.81007	2.16572e-14	Negative	Refed|Starved	3'UTR	rap1 GTPase-activating protein 1
oni-miR-34c	ENSONIT00000053961	941	962	144	-24.97	954	962	-23.2	-3.93428	1.94e-11	5.11233	1.79783e-05	Negative	Refed|Starved	lncRNA	0
oni-miR-194a	ENSONIT00000061756	405	425	146	-14.92	418	425	-13.4	-5.68171	0	3.53632	1.84315e-29	Negative	Refed|Starved	3'UTR	mitochondrial fission process 1
hsa-miR-423-5p	ENSONIT00000057667	257	280	146	-19.89	273	280	-21.1	3.34078	0.0116009	-6.01274	4.65542e-11	Negative	Refed|Starved	3'UTR	actinin alpha 3
hsa-miR-423-5p	ENSONIT00000057667	433	455	141	-24.49	447	455	-23.5	3.34078	0.0116009	-6.01274	4.65542e-11	Negative	Refed|Starved	3'UTR	actinin alpha 3
oni-miR-8159	TCONSR_00190398	24	50	140	-23.35	43	50	-20.5	-4.06455	0	4.94019	1.74748e-09	Negative	Refed|Starved	lncRNA	N/A
oni-miR-8159	ENSONIT00000039705	602	626	144	-13.31	618	626	-13.2	-4.06455	0	4.93737	0.00104816	Negative	Refed|Starved	3'UTR	N-fatty-acyl-amino acid synthase/hydrolase PM20D1.2
hsa-miR-28-5p	ENSONIT00000060919	269	290	148	-18.87	283	290	-18.91	4.61142	0.017107	-4.35175	8.08039e-17	Negative	Refed|Starved	3'UTR	0
oni-miR-34c	ENSONIT00000092051	808	828	142	-16	821	828	-14.52	-3.93428	1.94e-11	5.10005	5.00899e-10	Negative	Refed|Starved	3'UTR	leucine-rich repeat-containing protein 52
dre-miR-736	ENSONIT00000058982	1232	1253	141	-13.2	1246	1253	-11.6	3.01983	0.0123436	-6.64325	1.71672e-12	Negative	Refed|Starved	3'UTR	F-box and WD repeat domain containing 7
hsa-miR-215-5p	ENSONIT00000078352	348	368	143	-13.36	360	368	-11.7	-4.06195	1.75e-05	4.93533	4.44477e-35	Negative	Refed|Starved	3'UTR	alanyl-tRNA editing protein Aarsd1
dre-miR-429b	ENSONIT00000081097	85	106	148	-19.01	98	106	-20.6	-4.53817	0.00569	4.4137	8.38659e-14	Negative	Refed|Starved	3'UTR	stearoyl-CoA desaturase (delta-9-desaturase)
ola-miR-200b	ENSONIT00000080978	378	396	144	-14.15	389	396	-12.2	-3.61816	2.69e-13	5.53051	1.92006e-36	Negative	Refed|Starved	lncRNA	0
oni-miR-219b	ENSONIT00000090895	26	48	141	-16.08	40	48	-14.1	-2.80413	0.00869	7.1287	7.15887e-84	Negative	Refed|Starved	3'UTR	0
hsa-miR-127-3p	ENSONIT00000036849	36	57	143	-24.39	49	57	-21.3	4.30735	6.18e-05	-4.63748	2.76065e-15	Negative	Refed|Starved	3'UTR	phosphatidylinositol 3-kinase catalytic subunit type 3
dre-miR-2187-3p	ENSONIT00000088322	674	695	142	-15.64	687	695	-18.4	-2.16952	0.0124126	9.20545	2.75739e-24	Negative	Refed|Starved	3'UTR	F-box and WD repeat domain containing 7
oni-miR-122	ENSONIT00000020953	1175	1196	140	-16.31	1189	1196	-13.9	-2.71343	3.21e-07	7.35994	8.54962e-18	Negative	Refed|Starved	3'UTR	heparan sulfate proteoglycan 2
oni-miR-4585	ENSONIT00000091414	960	979	143	-16.49	971	979	-17.61	4.20215	0.00305	-4.7521	2.02424e-05	Negative	Refed|Starved	lncRNA	0
oni-miR-10647	ENSONIT00000047134	140	162	159	-17.31	154	162	-19.89	-3.59116	0.0134115	5.55884	2.7699e-09	Negative	Refed|Starved	3'UTR	procollagen galactosyltransferase 2
hsa-miR-490-5p	ENSONIT00000069812	4	25	165	-26.47	18	25	-24.2	5.51448	0.00547	-3.61974	5.30753e-07	Negative	Refed|Starved	3'UTR	GRIP1 associated protein 1
ola-miR-192-3p	ENSONIT00000067466	56	80	154	-20.46	73	80	-20.8	-5.51409	0	3.61918	0.00322123	Negative	Refed|Starved	3'UTR	parathyroid hormone-related protein
oni-miR-137a	ENSONIT00000089455	353	379	158	-15.46	372	379	-14.7	-2.79775	0.000165	7.13207	6.83993e-11	Negative	Refed|Starved	3'UTR	platelet derived growth factor receptor alpha
hsa-miR-28-5p	ENSONIT00000013236	150	172	162	-19.69	164	172	-18.5	4.61142	0.017107	-4.32647	1.69365e-21	Negative	Refed|Starved	3'UTR	DET1 and DDB1 associated 1
dre-miR-194a	ENSONIT00000006554	1252	1272	140	-12.02	1265	1272	-10.92	-5.03772	0.00402	3.95971	0.000670697	Negative	Refed|Starved	3'UTR	cyclin F
oni-miR-1788	ENSONIT00000039696	36	58	151	-12.71	51	58	-14.66	-4.0774	7.53e-07	4.89076	0.00243682	Negative	Refed|Starved	lncRNA	0
oni-miR-1788	ENSONIT00000039696	36	58	151	-12.71	42	50	-12.7	-4.0774	7.53e-07	4.89076	0.00243682	Negative	Refed|Starved	lncRNA	0
dre-miR-135c	ENSONIT00000086797	398	419	159	-12.32	411	419	-12.12	-2.90217	1.77e-05	6.86923	2.16136e-10	Negative	Refed|Starved	3'UTR	motile sperm domain containing 1
hsa-miR-195-5p	ENSONIT00000034196	282	303	141	-16.36	295	303	-14.4	3.88809	0.00546	-5.12671	0.000161385	Negative	Refed|Starved	3'UTR	pyruvate dehydrogenase (acetyl-transferring) kinase isozyme 2, mitochondrial
oni-miR-1788	ENSONIT00000087424	570	593	165	-26.02	585	593	-23.1	-4.0774	7.53e-07	4.88767	3.47376e-14	Negative	Refed|Starved	lncRNA	0
dre-miR-194a	ENSONIT00000086063	150	170	147	-14.66	163	170	-14.81	-5.03772	0.00402	3.95423	2.9112e-11	Negative	Refed|Starved	3'UTR	solute carrier family 1 member 4
dre-miR-194a	ENSONIT00000080469	1258	1277	141	-17.22	1269	1277	-15.9	-5.03772	0.00402	3.95315	3.2372e-21	Negative	Refed|Starved	3'UTR	synaptopodin 2-like a
oni-miR-194a	ENSONIT00000091600	236	257	145	-19.88	249	257	-19.1	-5.68171	0	3.49995	0.0162784	Negative	Refed|Starved	3'UTR	diamine acetyltransferase 2
hsa-miR-196b-5p	ENSONIT00000048720	1990	2012	155	-19.54	2004	2012	-18.27	4.90282	1.93e-05	-4.05553	0.000447949	Negative	Refed|Starved	lncRNA	0
oni-miR-192	ENSONIT00000061187	659	679	153	-15.02	672	679	-14.5	-5.68502	0	3.49698	0.0129724	Negative	Refed|Starved	3'UTR	coiled-coil domain-containing protein 92
hsa-miR-490-5p	ENSONIT00000077651	1058	1077	140	-16.88	1069	1077	-19.3	5.51448	0.00547	-3.60266	0.00666682	Negative	Refed|Starved	lncRNA	0
oni-miR-10647	ENSONIT00000080978	725	746	152	-17.78	739	746	-17.6	-3.59116	0.0134115	5.53051	1.92006e-36	Negative	Refed|Starved	lncRNA	0
hsa-miR-215-5p	ENSONIT00000087424	439	459	151	-13.06	452	459	-12.7	-4.06195	1.75e-05	4.88767	3.47376e-14	Negative	Refed|Starved	lncRNA	0
ola-miR-192-3p	ENSONIT00000035894	164	184	161	-18.68	176	184	-25.69	-5.51409	0	3.60036	0.0456353	Negative	Refed|Starved	3'UTR	multidrug resistance-associated protein 4
oni-miR-1788	ENSONIT00000054672	27	48	142	-10.81	41	48	-13.5	-4.0774	7.53e-07	4.86727	0.00235739	Negative	Refed|Starved	3'UTR	paired amphipathic helix protein Sin3a
oni-miR-1788	ENSONIT00000054672	471	491	150	-18.43	483	491	-19	-4.0774	7.53e-07	4.86727	0.00235739	Negative	Refed|Starved	3'UTR	paired amphipathic helix protein Sin3a
hsa-miR-183-5p	ENSONIT00000063135	662	684	146	-15.92	677	684	-14.4	-3.43067	0.000943	5.78343	1.60672e-19	Negative	Refed|Starved	lncRNA	0
hsa-miR-423-5p	ENSONIT00000092663	727	748	156	-30.7	740	748	-29.5	3.34078	0.0116009	-5.93599	2.90387e-07	Negative	Refed|Starved	3'UTR	myosin VB
hsa-miR-195-5p	ENSONIT00000016956	49	69	150	-12.94	62	69	-13.56	3.88809	0.00546	-5.09998	7.90989e-17	Negative	Refed|Starved	3'UTR	glycolipid transfer protein
oni-miR-10879	ENSONIT00000091756	649	671	151	-13.8	664	671	-12.1	-3.32646	0.0149375	5.9604	1.28271e-10	Negative	Refed|Starved	3'UTR	malic enzyme 2
hsa-miR-28-5p	ENSONIT00000070539	72	93	141	-22.85	87	93	-19.6	4.61142	0.017107	-4.29056	0.00238948	Negative	Refed|Starved	3'UTR	L-amino-acid oxidase
hsa-miR-28-5p	ENSONIT00000070539	630	648	140	-15.62	641	648	-14.6	4.61142	0.017107	-4.29056	0.00238948	Negative	Refed|Starved	3'UTR	L-amino-acid oxidase
oni-miR-10617	ENSONIT00000044687	236	257	140	-13.62	249	257	-13.85	-2.36657	0.0360157	8.35995	1.25803e-11	Negative	Refed|Starved	3'UTR	Oreochromis niloticus collagen type I alpha 2 chain (col1a2), mRNA.
oni-miR-8159	ENSONIT00000054672	58	82	152	-20.01	75	82	-17.3	-4.06455	0	4.86727	0.00235739	Negative	Refed|Starved	3'UTR	paired amphipathic helix protein Sin3a
ola-miR-200b	ENSONIT00000020475	961	983	145	-12.99	976	983	-11.4	-3.61816	2.69e-13	5.46255	5.16373e-09	Negative	Refed|Starved	3'UTR	delta-1-pyrroline-5-carboxylate synthase
ola-miR-200b	ENSONIT00000020475	1591	1611	156	-15.24	1603	1611	-13.2	-3.61816	2.69e-13	5.46255	5.16373e-09	Negative	Refed|Starved	3'UTR	delta-1-pyrroline-5-carboxylate synthase
ola-miR-200b	ENSONIT00000070209	1008	1027	149	-10.42	1020	1027	-11.51	-3.61816	2.69e-13	5.45917	0.000229249	Negative	Refed|Starved	3'UTR	nuclear receptor subfamily 2 group C member 2
hsa-miR-195-5p	ENSONIT00000060771	291	311	151	-14.99	304	311	-19.5	3.88809	0.00546	-5.07938	6.6571e-14	Negative	Refed|Starved	3'UTR	0
oni-miR-192	ENSONIT00000033184	525	546	145	-17.08	539	546	-16.3	-5.68502	0	3.47336	1.30206e-21	Negative	Refed|Starved	lncRNA	0
hsa-miR-195-5p	ENSONIT00000087910	18	40	150	-18.16	33	40	-17.5	3.88809	0.00546	-5.07732	3.33063e-191	Negative	Refed|Starved	3'UTR	tumor protein, translationally-controlled 1
hsa-miR-483-3p	ENSONIT00000058898	117	138	146	-33.22	125	133	-24.6	6.405	5.22e-05	-3.08201	1.85585e-05	Negative	Refed|Starved	3'UTR	0
hsa-miR-483-3p	ENSONIT00000058898	117	138	146	-33.22	130	138	-30.6	6.405	5.22e-05	-3.08201	1.85585e-05	Negative	Refed|Starved	3'UTR	0
hsa-miR-483-3p	ENSONIT00000009267	1027	1047	143	-22.38	1039	1047	-22.1	6.405	5.22e-05	-3.08182	0.0100688	Negative	Refed|Starved	3'UTR	0
oni-miR-194b	ENSONIT00000060240	1034	1055	140	-12.39	1048	1055	-12.46	-4.66051	0	4.23467	0.00765659	Negative	Refed|Starved	3'UTR	hydroxymethylbilane synthase
ola-miR-200b	ENSONIT00000081528	488	507	157	-14.83	499	507	-15.7	-3.61816	2.69e-13	5.45448	0.000237836	Negative	Refed|Starved	3'UTR	semaphorin-3F
hsa-miR-483-3p	ENSONIT00000014082	14	36	142	-15.68	29	36	-14.4	6.405	5.22e-05	-3.07774	1.13503e-05	Negative	Refed|Starved	3'UTR	HNF1 homeobox a
hsa-miR-215-5p	ENSONIT00000046816	25	45	143	-13.36	37	45	-11.7	-4.06195	1.75e-05	4.85245	6.83616e-96	Negative	Refed|Starved	3'UTR	alanyl-tRNA editing protein Aarsd1
hsa-miR-217-5p	ENSONIT00000070209	209	231	155	-18.77	223	231	-18	-3.61022	0.00945	5.45917	0.000229249	Negative	Refed|Starved	3'UTR	nuclear receptor subfamily 2 group C member 2
dre-miR-141-3p	ENSONIT00000088341	104	125	156	-21.24	118	125	-19.1	-4.21289	1.1e-10	4.6775	1.35366e-05	Negative	Refed|Starved	3'UTR	transcription elongation regulator 1
oni-miR-10644	ENSONIT00000016411	1234	1255	153	-29.28	1247	1255	-29.1	2.00188	0.0288039	-9.84257	8.33502e-16	Negative	Refed|Starved	3'UTR	actinin alpha 3
oni-miR-1788	ENSONIT00000005764	138	160	156	-19.43	153	160	-19.3	-4.0774	7.53e-07	4.83191	0.00375607	Negative	Refed|Starved	3'UTR	tRNA methyltransferase 13 homolog
hsa-miR-127-3p	ENSONIT00000002055	94	114	141	-24.37	107	114	-21.4	4.30735	6.18e-05	-4.57214	1.62975e-06	Negative	Refed|Starved	3'UTR	potassium channel subfamily K member 10
dre-miR-200c-3p	ENSONIT00000086705	273	294	143	-19.34	286	294	-18.3	-3.39795	6.87e-09	5.7932	1.48565e-10	Negative	Refed|Starved	3'UTR	gamma-glutamyl carboxylase
dre-miR-429b	TCONSR_00054783	2013	2033	160	-15.51	2025	2033	-12.36	-4.53817	0.00569	4.33688	1.45868e-14	Negative	Refed|Starved	lncRNA	N/A
dre-miR-133c-5p	ENSONIT00000034661	2337	2358	154	-16.52	2350	2358	-15.7	4.37195	0.00869	-4.49757	5.89891e-59	Negative	Refed|Starved	3'UTR	ankyrin repeat and SOCS box protein 13
hsa-miR-483-3p	ENSONIT00000077835	48	69	147	-31.82	63	69	-28	6.405	5.22e-05	-3.06959	0.00699214	Negative	Refed|Starved	3'UTR	solute carrier family 6 member 17
hsa-miR-28-5p	ENSONIT00000040698	1478	1499	153	-11.78	1476	1484	-11.9	4.61142	0.017107	-4.2631	4.83641e-05	Negative	Refed|Starved	lncRNA	0
hsa-miR-28-5p	ENSONIT00000040698	12	32	147	-12.24	25	32	-13.2	4.61142	0.017107	-4.2631	4.83641e-05	Negative	Refed|Starved	lncRNA	0
hsa-miR-28-5p	ENSONIT00000040698	1478	1499	153	-11.78	1492	1499	-13.52	4.61142	0.017107	-4.2631	4.83641e-05	Negative	Refed|Starved	lncRNA	0
dre-miR-429b	ENSONIT00000038301	939	960	148	-14.3	953	960	-11.9	-4.53817	0.00569	4.33185	0.0121646	Negative	Refed|Starved	3'UTR	Oreochromis niloticus glucose transporter (glut1), mRNA.
dre-miR-429b	ENSONIT00000038301	1500	1521	146	-12.15	1513	1521	-11.37	-4.53817	0.00569	4.33185	0.0121646	Negative	Refed|Starved	3'UTR	Oreochromis niloticus glucose transporter (glut1), mRNA.
oni-miR-429b	ENSONIT00000058948	820	842	149	-13.87	835	842	-11.9	-2.8836	1.04e-09	6.81007	2.16572e-14	Negative	Refed|Starved	3'UTR	rap1 GTPase-activating protein 1
hsa-miR-28-5p	ENSONIT00000006086	423	445	140	-16.06	439	445	-17.1	4.61142	0.017107	-4.25787	0.000257512	Negative	Refed|Starved	3'UTR	transmembrane and immunoglobulin domain-containing protein 1
hsa-miR-28-5p	ENSONIT00000039098	128	150	152	-19.98	142	150	-19.95	4.61142	0.017107	-4.25767	0.00185103	Negative	Refed|Starved	3'UTR	hepatocyte nuclear factor 4-gamma
hsa-miR-148a-3p	ENSONIT00000073403	107	129	148	-14.93	122	129	-16.4	3.58878	0.0468503	-5.47069	1.91579e-07	Negative	Refed|Starved	3'UTR	plac8 onzin related protein 1
ola-miR-135a	ENSONIT00000086797	399	419	159	-10.9	411	419	-11.75	-2.85695	0.000101	6.86923	2.16136e-10	Negative	Refed|Starved	3'UTR	motile sperm domain containing 1
hsa-miR-28-5p	ENSONIT00000014897	1291	1313	147	-20.15	1306	1313	-17.8	4.61142	0.017107	-4.25509	0.00226451	Negative	Refed|Starved	3'UTR	sodium channel protein type 2 subunit alpha
hsa-miR-28-5p	ENSONIT00000014897	1786	1808	144	-18.04	1801	1808	-16.3	4.61142	0.017107	-4.25509	0.00226451	Negative	Refed|Starved	3'UTR	sodium channel protein type 2 subunit alpha
hsa-miR-483-3p	ENSONIT00000042159	1762	1786	154	-28.5	1778	1786	-24.7	6.405	5.22e-05	-3.06319	2.01161e-07	Negative	Refed|Starved	3'UTR	0
hsa-miR-28-5p	ENSONIT00000063336	112	133	153	-20.96	125	133	-18.2	4.61142	0.017107	-4.25448	5.97426e-07	Negative	Refed|Starved	3'UTR	uncharacterized LOC100701357
oni-miR-192	ENSONIT00000088153	299	318	141	-15.9	310	318	-13.5	-5.68502	0	3.45037	0.0422341	Negative	Refed|Starved	3'UTR	annexin A6
ola-miR-182	ENSONIT00000068411	317	340	155	-15.59	333	340	-14.3	-2.67207	1.03e-08	7.33348	9.02194e-16	Negative	Refed|Starved	3'UTR	transmembrane emp24 domain-containing protein 5
oni-miR-10647	ENSONIT00000081528	143	163	149	-18.73	142	150	-11.7	-3.59116	0.0134115	5.45448	0.000237836	Negative	Refed|Starved	3'UTR	semaphorin-3F
oni-miR-10647	ENSONIT00000081528	143	163	149	-18.73	155	163	-19.8	-3.59116	0.0134115	5.45448	0.000237836	Negative	Refed|Starved	3'UTR	semaphorin-3F
hsa-miR-423-5p	ENSONIT00000078254	1436	1456	149	-23.71	1449	1456	-25.1	3.34078	0.0116009	-5.86115	4.24795e-58	Negative	Refed|Starved	3'UTR	autophagy-related protein 9A
ola-miR-192-3p	ENSONIT00000034082	860	881	150	-15.78	874	881	-14.55	-5.51409	0	3.55034	4.87531e-05	Negative	Refed|Starved	3'UTR	ornithine aminotransferase
oni-miR-135b	ENSONIT00000086797	397	419	159	-12.57	411	419	-13.22	-2.84773	1.63e-05	6.86923	2.16136e-10	Negative	Refed|Starved	3'UTR	motile sperm domain containing 1
oni-miR-194b	ENSONIT00000059386	343	364	147	-12.91	356	364	-14.39	-4.66051	0	4.19706	0.00458107	Negative	Refed|Starved	3'UTR	vacuolar protein sorting 45 homolog
oni-miR-194b	ENSONIT00000080925	1083	1105	146	-11.65	1098	1105	-10.9	-4.66051	0	4.19387	0.0146245	Negative	Refed|Starved	3'UTR	Rho GTPase activating protein 12
dre-miR-194a	ENSONIT00000059282	726	746	140	-12.89	739	746	-10.33	-5.03772	0.00402	3.87966	0.0021155	Negative	Refed|Starved	3'UTR	neurobeachin like 2
ola-miR-192-3p	ENSONIT00000074912	12	34	140	-19.9	27	34	-16.72	-5.51409	0	3.54376	0.00218483	Negative	Refed|Starved	3'UTR	four and a half LIM domains 2
dre-miR-194a	ENSONIT00000017252	1288	1309	148	-12.94	1301	1309	-15	-5.03772	0.00402	3.87859	0.0287515	Negative	Refed|Starved	3'UTR	leucyl and cystinyl aminopeptidase
hsa-miR-28-5p	ENSONIT00000015124	61	82	140	-12.32	75	82	-15.2	4.61142	0.017107	-4.23624	0.0062044	Negative	Refed|Starved	3'UTR	sulfotransferase family 4A, member 1
dre-miR-133c-5p	ENSONIT00000018270	112	133	140	-19.35	126	133	-16.4	4.37195	0.00869	-4.46808	0.000704103	Negative	Refed|Starved	3'UTR	leucine-rich repeat LGI family member 2
hsa-miR-196b-5p	ENSONIT00000076435	51	74	142	-18.03	67	74	-16.4	4.90282	1.93e-05	-3.98201	2.112e-05	Negative	Refed|Starved	3'UTR	protein NLRC3
ola-miR-192-3p	ENSONIT00000070876	759	781	143	-22.25	775	781	-18.66	-5.51409	0	3.53812	0.0481374	Negative	Refed|Starved	3'UTR	solute carrier family 30 member 9
oni-miR-194a	ENSONIT00000019158	60	81	147	-12.88	74	81	-11.67	-5.68171	0	3.42962	3.46061e-11	Negative	Refed|Starved	3'UTR	zinc finger protein 367
oni-miR-10900b	ENSONIT00000000066	210	231	144	-10.76	224	231	-10	3.08371	6.04e-07	-6.31604	2.63707e-22	Negative	Refed|Starved	3'UTR	syntabulin
dre-miR-141-3p	ENSONIT00000050097	414	435	145	-13.83	428	435	-14.65	-4.21289	1.1e-10	4.62307	0.00266922	Negative	Refed|Starved	3'UTR	folylpolyglutamate synthase
dre-miR-200b-3p	ENSONIT00000080978	377	396	149	-14.15	389	396	-12.2	-3.52127	0	5.53051	1.92006e-36	Negative	Refed|Starved	lncRNA	0
hsa-miR-328-3p	ENSONIT00000064230	23	44	140	-15.18	37	44	-19.71	5.07371	0.000924	-3.8367	0.00104702	Negative	Refed|Starved	3'UTR	cocaine- and amphetamine-regulated transcript protein
oni-miR-122	ENSONIT00000082412	500	521	156	-14.91	514	521	-16.75	-2.71343	3.21e-07	7.16924	1.75187e-08	Negative	Refed|Starved	3'UTR	acetyl-CoA carboxylase
dre-miR-133c-5p	TCONSR_00001793	311	332	150	-16.77	324	332	-14.8	4.37195	0.00869	-4.44897	1.30628e-06	Negative	Refed|Starved	lncRNA	N/A
hsa-miR-195-5p	ENSONIT00000072555	657	679	151	-18.12	672	679	-19.6	3.88809	0.00546	-4.99693	1.20178e-67	Negative	Refed|Starved	3'UTR	sestrin 1
hsa-miR-195-5p	ENSONIT00000072555	657	679	151	-18.12	665	673	-15.6	3.88809	0.00546	-4.99693	1.20178e-67	Negative	Refed|Starved	3'UTR	sestrin 1
oni-miR-34c	ENSONIT00000022126	1392	1413	152	-18.31	1407	1413	-18.7	-3.93428	1.94e-11	4.93762	1.18871e-51	Negative	Refed|Starved	3'UTR	ankyrin repeat and SOCS box containing 12
hsa-miR-196b-5p	ENSONIT00000059066	850	873	146	-18.88	865	873	-20.4	4.90282	1.93e-05	-3.95951	1.59291e-06	Negative	Refed|Starved	3'UTR	retinol dehydrogenase 12
oni-miR-202	ENSONIT00000024659	535	557	151	-12.92	550	557	-10.5	-3.88047	2.92e-07	4.99936	3.46202e-28	Negative	Refed|Starved	3'UTR	dehydrogenase/reductase 7C
hsa-miR-146a-5p	ENSONIT00000022974	841	862	143	-13.53	855	862	-14.3	2.94089	0.0164695	-6.59609	1.11757e-11	Negative	Refed|Starved	3'UTR	pyruvate dehydrogenase (acetyl-transferring) kinase isozyme 2, mitochondrial
hsa-miR-328-3p	ENSONIT00000022367	2620	2641	142	-12.51	2634	2641	-27.06	5.07371	0.000924	-3.82265	8.83399e-05	Negative	Refed|Starved	3'UTR	calcium-binding mitochondrial carrier protein SCaMC-1
hsa-miR-28-5p	ENSONIT00000084762	623	644	143	-16.2	636	644	-16.5	4.61142	0.017107	-4.20536	0.00290922	Negative	Refed|Starved	3'UTR	cell adhesion molecule 4
oni-miR-194b	ENSONIT00000060252	103	124	140	-15.62	117	124	-12.3	-4.66051	0	4.16087	0.0125747	Negative	Refed|Starved	3'UTR	WD repeat domain 45
oni-miR-194b	ENSONIT00000060252	335	357	141	-14.48	350	357	-12.4	-4.66051	0	4.16087	0.0125747	Negative	Refed|Starved	3'UTR	WD repeat domain 45
oni-miR-192	ENSONIT00000022370	299	318	141	-15.9	310	318	-13.5	-5.68502	0	3.41065	1.14638e-20	Negative	Refed|Starved	3'UTR	annexin A6
hsa-miR-183-5p	ENSONIT00000013394	890	912	153	-17.43	905	912	-17	-3.43067	0.000943	5.64967	5.31388e-06	Negative	Refed|Starved	3'UTR	drebrin like
hsa-miR-490-5p	ENSONIT00000022773	1766	1785	140	-10.81	1778	1785	-14.71	5.51448	0.00547	-3.51458	0.00595469	Negative	Refed|Starved	3'UTR	leucine rich repeat containing G protein-coupled receptor 5
ola-miR-192-3p	ENSONIT00000049677	247	269	169	-35.51	262	269	-30.7	-5.51409	0	3.5128	0.0207351	Negative	Refed|Starved	3'UTR	meiotic nuclear divisions 1
hsa-miR-28-5p	ENSONIT00000093672	314	335	140	-17.18	327	335	-19.1	4.61142	0.017107	-4.19787	5.09746e-10	Negative	Refed|Starved	3'UTR	polypeptide N-acetylgalactosaminyltransferase 18
oni-miR-122	ENSONIT00000089455	511	532	145	-19.75	524	532	-18.31	-2.71343	3.21e-07	7.13207	6.83993e-11	Negative	Refed|Starved	3'UTR	platelet derived growth factor receptor alpha
dre-miR-219-3p	ENSONIT00000077871	5	27	156	-19.15	20	27	-18.2	-2.80338	0.0141013	6.90109	1.11237e-09	Negative	Refed|Starved	3'UTR	NEDD8-activating enzyme E1 catalytic subunit
oni-miR-192	ENSONIT00000011995	25	45	143	-11.47	38	45	-13.3	-5.68502	0	3.40299	5.92768e-10	Negative	Refed|Starved	3'UTR	solute carrier family 35 member F2
hsa-miR-490-5p	TCONSR_00057301	1270	1289	146	-14.69	1281	1289	-16.4	5.51448	0.00547	-3.508	2.93265e-12	Negative	Refed|Starved	lncRNA	N/A
oni-miR-122	ENSONIT00000090895	157	175	150	-16.57	168	175	-18.2	-2.71343	3.21e-07	7.1287	7.15887e-84	Negative	Refed|Starved	3'UTR	0
ola-miR-200b	ENSONIT00000067984	343	363	142	-13.29	356	363	-11.8	-3.61816	2.69e-13	5.34168	0.000321528	Negative	Refed|Starved	3'UTR	collagen type IV alpha 1 chain
dre-miR-194a	ENSONIT00000018629	1035	1055	140	-11.84	1048	1055	-10.45	-5.03772	0.00402	3.83643	0.00786464	Negative	Refed|Starved	3'UTR	hydroxymethylbilane synthase
ola-miR-192-3p	ENSONIT00000089231	184	205	146	-16.06	185	193	-16.61	-5.51409	0	3.50292	0.0187273	Negative	Refed|Starved	3'UTR	UBX domain protein 7
ola-miR-192-3p	ENSONIT00000089231	184	205	146	-16.06	197	205	-15.6	-5.51409	0	3.50292	0.0187273	Negative	Refed|Starved	3'UTR	UBX domain protein 7
dre-miR-137-3p	ENSONIT00000089455	354	379	158	-15.46	372	379	-13.5	-2.70571	7.93e-05	7.13207	6.83993e-11	Negative	Refed|Starved	3'UTR	platelet derived growth factor receptor alpha
oni-miR-1788	ENSONIT00000043704	100	121	140	-13	109	117	-10.4	-4.0774	7.53e-07	4.73228	0.000325048	Negative	Refed|Starved	3'UTR	protocadherin-16
oni-miR-1788	ENSONIT00000043704	100	121	140	-13	113	121	-18.8	-4.0774	7.53e-07	4.73228	0.000325048	Negative	Refed|Starved	3'UTR	protocadherin-16
hsa-miR-328-3p	ENSONIT00000073500	196	215	151	-21.51	208	215	-18.05	5.07371	0.000924	-3.80204	0.000523585	Negative	Refed|Starved	3'UTR	peroxiredoxin like 2B
ola-miR-182	ENSONIT00000044701	136	159	168	-20.55	151	159	-19	-2.67207	1.03e-08	7.20815	5.06958e-11	Negative	Refed|Starved	3'UTR	myosin regulatory light chain 2, smooth muscle minor isoform
oni-miR-194a	ENSONIT00000073641	1511	1533	147	-12.64	1526	1533	-13.11	-5.68171	0	3.38983	0.0127137	Negative	Refed|Starved	3'UTR	endoplasmic reticulum aminopeptidase 1
dre-miR-200b-3p	ENSONIT00000020475	960	983	145	-13.36	976	983	-11.4	-3.52127	0	5.46255	5.16373e-09	Negative	Refed|Starved	3'UTR	delta-1-pyrroline-5-carboxylate synthase
dre-miR-200b-3p	ENSONIT00000020475	1590	1611	157	-15.24	1603	1611	-13.2	-3.52127	0	5.46255	5.16373e-09	Negative	Refed|Starved	3'UTR	delta-1-pyrroline-5-carboxylate synthase
hsa-miR-490-5p	ENSONIT00000000433	1715	1734	150	-24.58	1726	1734	-24.5	5.51448	0.00547	-3.4875	0.000603359	Negative	Refed|Starved	3'UTR	magnesium transporter NIPA2
hsa-miR-328-3p	ENSONIT00000073018	433	454	140	-16.79	447	454	-24.94	5.07371	0.000924	-3.78881	1.05885e-12	Negative	Refed|Starved	3'UTR	sorbin and SH3 domain containing 1
dre-miR-200b-3p	ENSONIT00000070209	1007	1027	149	-11.37	1020	1027	-11.51	-3.52127	0	5.45917	0.000229249	Negative	Refed|Starved	3'UTR	nuclear receptor subfamily 2 group C member 2
ola-miR-192-5p	ENSONIT00000064994	662	684	142	-17.8	676	684	-16.2	-3.35515	3.53e-06	5.72717	6.45165e-10	Negative	Refed|Starved	lncRNA	0
hsa-miR-28-5p	ENSONIT00000059355	381	401	142	-21.54	395	401	-19.5	4.61142	0.017107	-4.16664	2.90877e-10	Negative	Refed|Starved	3'UTR	myotilin
dre-miR-200b-3p	ENSONIT00000081528	482	507	158	-14.83	499	507	-15.7	-3.52127	0	5.45448	0.000237836	Negative	Refed|Starved	3'UTR	semaphorin-3F
hsa-miR-196b-5p	ENSONIT00000040759	22	42	145	-15.97	34	42	-14.55	4.90282	1.93e-05	-3.91558	2.07009e-86	Negative	Refed|Starved	3'UTR	SRSF protein kinase 3
hsa-miR-483-3p	ENSONIT00000074506	284	306	153	-23.35	299	306	-21.8	6.405	5.22e-05	-2.99603	2.12431e-16	Negative	Refed|Starved	3'UTR	protein SOGA3
hsa-miR-483-3p	ENSONIT00000074506	1057	1078	142	-15.26	1071	1078	-15.76	6.405	5.22e-05	-2.99603	2.12431e-16	Negative	Refed|Starved	3'UTR	protein SOGA3
hsa-miR-483-3p	ENSONIT00000013187	1513	1533	148	-17.7	1526	1533	-15.3	6.405	5.22e-05	-2.99601	2.0744e-23	Negative	Refed|Starved	3'UTR	unc-51 like autophagy activating kinase 2
dre-miR-141-3p	ENSONIT00000093445	1232	1252	154	-13.65	1244	1252	-12.4	-4.21289	1.1e-10	4.55002	2.56357e-09	Negative	Refed|Starved	lncRNA	0
oni-miR-194b	ENSONIT00000056644	1034	1055	140	-12.39	1048	1055	-12.46	-4.66051	0	4.11103	1.40337e-45	Negative	Refed|Starved	3'UTR	hydroxymethylbilane synthase
oni-miR-429b	ENSONIT00000051270	895	915	149	-13.81	908	915	-11.9	-2.8836	1.04e-09	6.64259	2.88789e-08	Negative	Refed|Starved	3'UTR	peroxidasin
ola-miR-192-3p	ENSONIT00000033184	497	519	161	-18.13	512	519	-20.9	-5.51409	0	3.47336	1.30206e-21	Negative	Refed|Starved	lncRNA	0
ola-miR-192-3p	ENSONIT00000033184	4545	4570	147	-22.09	4563	4570	-22.7	-5.51409	0	3.47336	1.30206e-21	Negative	Refed|Starved	lncRNA	0
hsa-miR-28-5p	ENSONIT00000083138	665	687	143	-19.91	679	687	-19.3	4.61142	0.017107	-4.15308	0.00274123	Negative	Refed|Starved	3'UTR	synapsin II
hsa-miR-490-5p	ENSONIT00000048017	995	1014	142	-17.38	1007	1014	-16.1	5.51448	0.00547	-3.4718	0.000393328	Negative	Refed|Starved	3'UTR	major histocompatibility complex class I-related gene protein
dre-miR-459-5p	ENSONIT00000057530	446	468	160	-15.87	460	468	-15.9	-3.30289	8.77e-06	5.79569	4.28905e-05	Negative	Refed|Starved	3'UTR	ubiquinol-cytochrome-c reductase complex assembly factor 1
dre-miR-194a	ENSONIT00000056570	693	713	144	-23.02	707	713	-21.9	-5.03772	0.00402	3.79896	0.0327981	Negative	Refed|Starved	3'UTR	RAS p21 protein activator 1
oni-miR-10555	ENSONIT00000087731	586	608	167	-30.43	600	608	-28.6	-2.33802	0.0481769	8.18512	1.05786e-11	Negative	Refed|Starved	3'UTR	supervillin
hsa-miR-148a-3p	ENSONIT00000086186	132	153	152	-16.08	145	153	-16.1	3.58878	0.0468503	-5.33174	0.000478614	Negative	Refed|Starved	3'UTR	differentially expressed in FDCP 8 homolog
dre-miR-133c-5p	ENSONIT00000041205	477	498	140	-13.15	491	498	-10.7	4.37195	0.00869	-4.37625	0.000887287	Negative	Refed|Starved	3'UTR	RAC-gamma serine/threonine-protein kinase
oni-miR-10592	ENSONIT00000067375	1797	1820	143	-26.86	1812	1820	-26.4	-2.90615	3.6e-05	6.58191	1.09178e-10	Negative	Refed|Starved	3'UTR	F-box and WD repeat domain containing 7
hsa-miR-532-5p	ENSONIT00000024224	274	296	145	-11.01	289	296	-16.1	3.04444	0.0468503	-6.27918	3.77976e-35	Negative	Refed|Starved	3'UTR	glutamine synthetase
hsa-miR-483-3p	ENSONIT00000046268	120	140	147	-20.89	133	140	-20.3	6.405	5.22e-05	-2.98224	0.00569385	Negative	Refed|Starved	3'UTR	0
oni-miR-4585	ENSONIT00000003039	651	671	143	-15.24	663	671	-16.2	4.20215	0.00305	-4.54514	0.000955579	Negative	Refed|Starved	3'UTR	solute carrier family 7 member 9
oni-miR-194a	ENSONIT00000022865	456	477	152	-18.63	470	477	-16.5	-5.68171	0	3.3612	0.000489903	Negative	Refed|Starved	3'UTR	nidogen 1b
hsa-miR-490-5p	ENSONIT00000007728	23	42	142	-12.68	36	42	-18.65	5.51448	0.00547	-3.46264	9.18049e-15	Negative	Refed|Starved	3'UTR	acyl-CoA binding domain containing 7
hsa-miR-328-3p	ENSONIT00000039606	442	463	140	-19.91	441	449	-19.4	5.07371	0.000924	-3.75898	0.00614222	Negative	Refed|Starved	3'UTR	ecto-NOX disulfide-thiol exchanger 2
hsa-miR-328-3p	ENSONIT00000039606	442	463	140	-19.91	456	463	-21.1	5.07371	0.000924	-3.75898	0.00614222	Negative	Refed|Starved	3'UTR	ecto-NOX disulfide-thiol exchanger 2
oni-miR-194b	ENSONIT00000033530	504	526	150	-13.44	519	526	-11.23	-4.66051	0	4.0922	0.00610094	Negative	Refed|Starved	3'UTR	lysyl oxidase homolog 4
hsa-miR-183-5p	ENSONIT00000047134	108	128	144	-16.66	120	128	-15.7	-3.43067	0.000943	5.55884	2.7699e-09	Negative	Refed|Starved	3'UTR	procollagen galactosyltransferase 2
oni-miR-192	ENSONIT00000059775	1948	1968	142	-10.53	1961	1968	-11.2	-5.68502	0	3.35309	0.0118874	Negative	Refed|Starved	3'UTR	S-adenosylmethionine synthase
dre-miR-338-5p	ENSONIT00000015183	317	341	155	-13.35	333	341	-15.81	2.25515	6.76e-06	-8.45068	6.78345e-30	Negative	Refed|Starved	3'UTR	glutathione-specific gamma-glutamylcyclotransferase 1
hsa-miR-328-3p	TCONSR_00207026	676	699	141	-17.46	692	699	-26.09	5.07371	0.000924	-3.75566	0.000228727	Negative	Refed|Starved	lncRNA	N/A
hsa-miR-490-5p	ENSONIT00000019324	309	329	141	-15.24	322	329	-18.6	5.51448	0.00547	-3.45534	5.51972e-05	Negative	Refed|Starved	3'UTR	0
hsa-miR-196b-5p	ENSONIT00000000097	30	52	150	-20.71	46	52	-19.61	4.90282	1.93e-05	-3.88613	0.00207854	Negative	Refed|Starved	3'UTR	si:ch73-352p4.8
oni-miR-194a	ENSONIT00000059775	1411	1432	140	-11.94	1425	1432	-10.3	-5.68171	0	3.35309	0.0118874	Negative	Refed|Starved	3'UTR	S-adenosylmethionine synthase
oni-miR-194a	ENSONIT00000059775	1134	1155	148	-16.13	1147	1155	-17.9	-5.68171	0	3.35309	0.0118874	Negative	Refed|Starved	3'UTR	S-adenosylmethionine synthase
oni-miR-10879	ENSONIT00000064994	242	264	144	-11.07	257	264	-10.5	-3.32646	0.0149375	5.72717	6.45165e-10	Negative	Refed|Starved	lncRNA	0
hsa-miR-490-5p	ENSONIT00000045928	365	384	150	-17.66	377	384	-17.09	5.51448	0.00547	-3.45473	7.04822e-14	Negative	Refed|Starved	3'UTR	WD repeat and FYVE domain containing 2
oni-miR-192	ENSONIT00000086628	1310	1330	148	-13.98	1323	1330	-14.1	-5.68502	0	3.35108	0.0122246	Negative	Refed|Starved	3'UTR	transmembrane p24 trafficking protein 7
ola-miR-192-3p	ENSONIT00000088153	39	63	141	-20.65	57	63	-19.5	-5.51409	0	3.45037	0.0422341	Negative	Refed|Starved	3'UTR	annexin A6
oni-miR-4585	ENSONIT00000080533	1521	1541	148	-14.39	1534	1541	-14.9	4.20215	0.00305	-4.52745	3.06448e-06	Negative	Refed|Starved	3'UTR	exocyst complex component 5
hsa-miR-423-5p	ENSONIT00000066188	257	280	146	-19.89	273	280	-21.1	3.34078	0.0116009	-5.69265	3.853e-12	Negative	Refed|Starved	3'UTR	actinin alpha 3
hsa-miR-423-5p	ENSONIT00000066188	433	455	141	-24.49	447	455	-23.5	3.34078	0.0116009	-5.69265	3.853e-12	Negative	Refed|Starved	3'UTR	actinin alpha 3
dre-miR-429b	ENSONIT00000084881	33	54	152	-24.08	46	54	-19.5	-4.53817	0.00569	4.1882	0.00276503	Negative	Refed|Starved	3'UTR	ATP-citrate synthase
dre-miR-141-3p	ENSONIT00000054073	63	84	143	-12.32	78	84	-10.2	-4.21289	1.1e-10	4.51032	0.00862601	Negative	Refed|Starved	3'UTR	enhancer of mRNA decapping 4
hsa-miR-423-5p	ENSONIT00000055206	67	88	142	-19.29	80	88	-25.4	3.34078	0.0116009	-5.68542	1.28352e-06	Negative	Refed|Starved	3'UTR	DENN domain-containing protein 1B
oni-miR-10900b	ENSONIT00000083817	256	277	145	-11.84	270	277	-10.22	3.08371	6.04e-07	-6.15664	3.79232e-06	Negative	Refed|Starved	3'UTR	poly
oni-miR-429b	ENSONIT00000067375	855	879	141	-11.72	872	879	-10.89	-2.8836	1.04e-09	6.58191	1.09178e-10	Negative	Refed|Starved	3'UTR	F-box and WD repeat domain containing 7
dre-miR-194a	ENSONIT00000023907	208	228	140	-12.89	221	228	-10.86	-5.03772	0.00402	3.76605	1.40464e-64	Negative	Refed|Starved	3'UTR	canopy FGF signaling regulator 4
oni-miR-4585	ENSONIT00000057624	56	78	148	-20	70	78	-19.7	4.20215	0.00305	-4.51444	1.17117e-05	Negative	Refed|Starved	3'UTR	ribosomal protein L24
hsa-miR-182-5p	ENSONIT00000068411	316	340	155	-15.66	333	340	-14.3	-2.58656	8.52e-07	7.33348	9.02194e-16	Negative	Refed|Starved	3'UTR	transmembrane emp24 domain-containing protein 5
oni-miR-183	ENSONIT00000082022	464	487	153	-16.39	479	487	-16.26	-2.4892	3.81e-06	7.61815	5.90746e-12	Negative	Refed|Starved	3'UTR	WD repeat containing antisense to TP53
dre-miR-459-5p	ENSONIT00000070048	226	247	148	-18.19	233	241	-15.59	-3.30289	8.77e-06	5.73518	1.29105e-06	Negative	Refed|Starved	3'UTR	hephaestin-like protein 1
dre-miR-459-5p	ENSONIT00000070048	226	247	148	-18.19	239	247	-19.6	-3.30289	8.77e-06	5.73518	1.29105e-06	Negative	Refed|Starved	3'UTR	hephaestin-like protein 1
ola-miR-200a	ENSONIT00000068927	201	218	142	-11.62	211	218	-11.4	-3.28268	7.07e-11	5.76971	9.56833e-05	Negative	Refed|Starved	3'UTR	dimethylglycine dehydrogenase
hsa-miR-148a-3p	ENSONIT00000013634	153	175	161	-24.04	167	175	-21.5	3.58878	0.0468503	-5.27465	1.09741e-05	Negative	Refed|Starved	3'UTR	HEPACAM family member 2
oni-miR-194b	ENSONIT00000040961	816	838	140	-16.4	830	838	-15.7	-4.66051	0	4.06075	0.0200445	Negative	Refed|Starved	3'UTR	ceramide transporter 1
hsa-miR-196b-5p	ENSONIT00000063260	1007	1028	144	-15.6	1021	1028	-13.5	4.90282	1.93e-05	-3.85869	0.000104323	Negative	Refed|Starved	3'UTR	butyrophilin-like protein 2
hsa-miR-328-3p	ENSONIT00000041260	906	927	140	-12.51	920	927	-13.9	5.07371	0.000924	-3.72784	0.00173566	Negative	Refed|Starved	3'UTR	0
hsa-miR-483-3p	ENSONIT00000054609	896	916	141	-22.94	908	916	-21.1	6.405	5.22e-05	-2.9521	0.000134968	Negative	Refed|Starved	3'UTR	serine palmitoyltransferase small subunit B
oni-miR-4585	ENSONIT00000034661	152	173	152	-24.65	165	173	-24.5	4.20215	0.00305	-4.49757	5.89891e-59	Negative	Refed|Starved	3'UTR	ankyrin repeat and SOCS box protein 13
oni-miR-10647	ENSONIT00000009658	317	338	144	-14.19	332	338	-19.1	-3.59116	0.0134115	5.26256	0.000153209	Negative	Refed|Starved	3'UTR	echinoderm microtubule-associated protein-like 2
oni-miR-34c	ENSONIT00000000694	71	92	156	-28.48	86	92	-25	-3.93428	1.94e-11	4.80242	0.00398072	Negative	Refed|Starved	3'UTR	Krueppel-like factor 5
oni-miR-192	ENSONIT00000071944	1210	1229	149	-21.13	1222	1229	-18.2	-5.68502	0	3.32348	5.54031e-17	Negative	Refed|Starved	lncRNA	0
oni-miR-194b	ENSONIT00000022864	456	477	145	-18.63	470	477	-16.5	-4.66051	0	4.05359	0.000419781	Negative	Refed|Starved	3'UTR	nidogen 1b
hsa-miR-483-3p	ENSONIT00000053248	389	410	148	-16.62	402	410	-21.71	6.405	5.22e-05	-2.94941	0.0276794	Negative	Refed|Starved	3'UTR	cdc42-interacting protein 4 homolog
hsa-miR-483-3p	ENSONIT00000091704	464	483	141	-15.81	476	483	-16.69	6.405	5.22e-05	-2.94918	0.0140885	Negative	Refed|Starved	lncRNA	0
hsa-miR-483-3p	ENSONIT00000091704	2083	2103	140	-12.84	2096	2103	-11.93	6.405	5.22e-05	-2.94918	0.0140885	Negative	Refed|Starved	lncRNA	0
oni-miR-194a	ENSONIT00000071944	3638	3659	162	-17.25	3651	3659	-18.3	-5.68171	0	3.32348	5.54031e-17	Negative	Refed|Starved	lncRNA	0
hsa-miR-328-3p	ENSONIT00000023558	9	30	140	-13.69	23	30	-15.1	5.07371	0.000924	-3.71919	0.0191344	Negative	Refed|Starved	3'UTR	glutamate decarboxylase 1
hsa-miR-490-5p	ENSONIT00000043277	244	263	150	-20.07	255	263	-20.7	5.51448	0.00547	-3.41986	0.0355651	Negative	Refed|Starved	3'UTR	cadherin 8
oni-miR-194a	ENSONIT00000025268	64	85	149	-16.11	77	85	-16.7	-5.68171	0	3.3191	3.60539e-06	Negative	Refed|Starved	3'UTR	0
oni-miR-4585	ENSONIT00000092322	38	60	166	-19.42	52	60	-17.5	4.20215	0.00305	-4.48661	2.71316e-07	Negative	Refed|Starved	3'UTR	plac8 onzin related protein 1
dre-miR-206-5p	ENSONIT00000055458	260	282	144	-21.38	274	282	-22.9	2.42695	0.0089	-7.76253	3.2899e-11	Negative	Refed|Starved	3'UTR	ubiquitin-like modifier activating enzyme 1
hsa-miR-483-3p	ENSONIT00000031906	1049	1068	143	-13.19	1061	1068	-12.75	6.405	5.22e-05	-2.94065	0.00381779	Negative	Refed|Starved	lncRNA	0
hsa-miR-490-5p	ENSONIT00000057987	231	250	140	-14.96	243	250	-14.4	5.51448	0.00547	-3.41526	3.9029e-10	Negative	Refed|Starved	3'UTR	alsin Rho guanine nucleotide exchange factor ALS2 b
hsa-miR-28-5p	ENSONIT00000061877	1761	1782	153	-16.94	1774	1782	-20.58	4.61142	0.017107	-4.08328	0.00401394	Negative	Refed|Starved	3'UTR	atlastin GTPase 1
hsa-miR-195-5p	ENSONIT00000009495	24	46	166	-21.83	38	46	-20.4	3.88809	0.00546	-4.83985	1.24201e-30	Negative	Refed|Starved	3'UTR	suppressor of cytokine signaling 2
oni-miR-194a	ENSONIT00000083700	86	107	144	-12	101	107	-10.5	-5.68171	0	3.3116	1.82699e-05	Negative	Refed|Starved	3'UTR	interferon-induced very large GTPase 1-like
dre-miR-200b-3p	ENSONIT00000067984	342	363	142	-13.29	356	363	-11.8	-3.52127	0	5.34168	0.000321528	Negative	Refed|Starved	3'UTR	collagen type IV alpha 1 chain
ola-miR-192-3p	ENSONIT00000022370	39	63	141	-20.65	57	63	-19.5	-5.51409	0	3.41065	1.14638e-20	Negative	Refed|Starved	3'UTR	annexin A6
dre-miR-429b	ENSONIT00000074606	273	293	143	-10.29	286	293	-10.3	-4.53817	0.00569	4.14252	0.010964	Negative	Refed|Starved	3'UTR	ral guanine nucleotide dissociation stimulator like 1
dre-miR-429b	ENSONIT00000074606	438	459	140	-13.32	452	459	-11.2	-4.53817	0.00569	4.14252	0.010964	Negative	Refed|Starved	3'UTR	ral guanine nucleotide dissociation stimulator like 1
dre-miR-200c-3p	ENSONIT00000080978	377	396	149	-14.15	389	396	-12.2	-3.39795	6.87e-09	5.53051	1.92006e-36	Negative	Refed|Starved	lncRNA	0
dre-miR-141-3p	ENSONIT00000064379	319	341	151	-16.05	334	341	-12.7	-4.21289	1.1e-10	4.45753	4.18536e-11	Negative	Refed|Starved	3'UTR	FRAS1 related extracellular matrix 3
[truncated: 21,251 more rows]
