# Supplementary material for: Coding and Noncoding Genes Involved in Atrophy and Compensatory Muscle Growth in Nile Tilapia
Source: Cells. 2022 Aug 12;11(16):2504. doi: 10.3390/cells11162504 (PMC9406742; doi:10.3390/cells11162504)
Supplement: Supplementary file 1 [file cells-11-02504-s001.zip › Supplementary Table S3.xlsx]

## Sheet: Table S3
Table S3: protein-coding transcripts and lncRNAs exhibiting expression correlation and harboring the same microRNA binding sites
mRNA	lncRNA	correlation	log2fc-mRNA	log2fc-lncRNA	direction	annotation	common microRNAs binding sites	group
ENSONIT00000034906	ENSONIT00000041971	0.826589	-2.35939	2.10852	positive	F-box only protein 32	dre-miR-460-5p	Refed|Control
ENSONIT00000077138	ENSONIT00000041971	0.830239	-2.12139	2.10852	positive	forkhead box protein O1-A	dre-miR-460-5p,hsa-let-7d-5p,hsa-let-7e-5p,hsa-let-7g-5p,hsa-miR-136-5p,hsa-miR-370-3p,hsa-miR-411-3p,oni-miR-29c	Refed|Control
ENSONIT00000078254	ENSONIT00000041971	0.86476	-2.20782	2.10852	positive	autophagy-related protein 9A	dre-miR-460-5p,hsa-miR-136-5p,hsa-miR-140-3p,hsa-miR-382-5p,ola-miR-460-5p	Refed|Control
ENSONIT00000090668	ENSONIT00000041971	0.862092	-3.67178	2.10852	positive	pyruvate dehydrogenase (acetyl-transferring) kinase isozyme 2, mitochondrial	dre-miR-460-5p,hsa-miR-136-5p,hsa-miR-411-3p,ola-miR-460-5p,oni-miR-135c	Refed|Control
ENSONIT00000022772	ENSONIT00000040742	0.816592	3.07715	2.42738	positive	low-density lipoprotein receptor	hsa-miR-1260a	Refed|Control
ENSONIT00000079800	ENSONIT00000077753	0.829434	2.75469	2.4484	positive	low-density lipoprotein receptor	hsa-miR-1260a,hsa-miR-132-5p,hsa-miR-574-5p	Refed|Control
ENSONIT00000022772	ENSONIT00000077753	0.858399	3.07715	2.4484	positive	low-density lipoprotein receptor	hsa-miR-1260a,hsa-miR-132-5p,hsa-miR-574-5p	Refed|Control
ENSONIT00000000703	ENSONIT00000041971	0.835693	-2.40054	2.10852	positive	lipin 1	hsa-miR-136-5p	Refed|Control
ENSONIT00000057876	ENSONIT00000038760	0.847982	-2.03865	-2.11139	positive	cytochrome c oxidase subunit 4 isoform 2, mitochondrial	hsa-miR-136-5p	Refed|Control
ENSONIT00000056443	ENSONIT00000041971	0.904796	2.30087	2.10852	positive	complement factor properdin	hsa-miR-136-5p	Refed|Control
ENSONIT00000008921	TCONSR_00065706	0.874791	2.10269	2.1538	positive	interleukin-11	hsa-miR-139-5p,hsa-miR-212-3p,hsa-miR-30a-5p,hsa-miR-574-5p	Refed|Control
ENSONIT00000010726	ENSONIT00000041971	0.853192	-2.38183	2.10852	positive	HMG-box transcription factor 1	hsa-miR-140-3p	Refed|Control
ENSONIT00000088351	ENSONIT00000077753	0.814998	2.00671	2.4484	positive	melanotransferrin	hsa-miR-185-5p,hsa-miR-342-3p,hsa-miR-382-5p,hsa-miR-495-3p,oni-miR-29a,oni-miR-29d	Refed|Control
ENSONIT00000012773	TCONSR_00065706	0.956416	3.57012	2.1538	positive	transmembrane 6 superfamily member 2	hsa-miR-212-3p,hsa-miR-326,hsa-miR-330-5p,hsa-miR-382-5p,hsa-miR-421,oni-miR-29c	Refed|Control
ENSONIT00000017570	TCONSR_00065706	0.913847	2.7088	2.1538	positive	proline dehydrogenase 1, mitochondrial	hsa-miR-212-3p,hsa-miR-382-5p,hsa-miR-495-3p,oni-miR-1,oni-miR-29c	Refed|Control
ENSONIT00000016111	TCONSR_00065706	0.812372	-2.39375	2.1538	positive	Oreochromis niloticus growth hormone receptor (ghr), mRNA.	hsa-miR-212-3p,hsa-miR-421	Refed|Control
ENSONIT00000004454	TCONSR_00065706	0.835193	2.60044	2.1538	positive	V-type proton ATPase 116 kDa subunit a	hsa-miR-219a-2-3p,hsa-miR-382-5p,hsa-miR-495-3p,oni-miR-135c	Refed|Control
ENSONIT00000020272	ENSONIT00000040742	0.924751	2.54997	2.42738	positive	stearoyl-CoA desaturase (delta-9-desaturase)	hsa-miR-320b,hsa-miR-320c,hsa-miR-485-5p	Refed|Control
ENSONIT00000093449	TCONSR_00065706	0.901484	2.0144	2.1538	positive	methionine adenosyltransferase I, alpha	hsa-miR-338-5p,hsa-miR-382-5p,hsa-miR-495-3p,hsa-miR-574-5p	Refed|Control
ENSONIT00000084013	ENSONIT00000077753	0.850358	2.1513	2.4484	positive	sodium-dependent phosphate transporter 1-B	hsa-miR-382-5p,hsa-miR-574-5p	Refed|Control
ENSONIT00000061218	ENSONIT00000077753	0.875276	2.12918	2.4484	positive	vegetative cell wall protein gp1	hsa-miR-484	Refed|Control
ENSONIT00000061218	ENSONIT00000040742	0.918248	2.12918	2.42738	positive	vegetative cell wall protein gp1	hsa-miR-484	Refed|Control
ENSONIT00000050010	TCONSR_00136547	0.808768	2.26473	3.33366	positive	0	hsa-miR-574-5p	Refed|Control
ENSONIT00000021872	TCONSR_00136547	0.83517	2.65424	3.33366	positive	sarcolemma associated protein b	hsa-miR-574-5p	Refed|Control
ENSONIT00000019874	TCONSR_00136547	0.881318	2.14429	3.33366	positive	pannexin 3	hsa-miR-574-5p	Refed|Control
ENSONIT00000090895	ENSONIT00000077753	0.915368	5.42365	2.4484	positive	0	hsa-miR-574-5p	Refed|Control
ENSONIT00000025004	TCONSR_00065706	0.848582	2.54661	2.1538	positive	crystallin, mu	hsa-miR-877-5p	Refed|Control
ENSONIT00000003079	ENSONIT00000041971	0.80291	-2.05539	2.10852	positive	mitochondrial coenzyme A transporter SLC25A42	oni-miR-29c	Refed|Control
ENSONIT00000010442	ENSONIT00000086565	0.866279	-3.09853	-3.06217	positive	anoctamin 3	dre-miR-129-3-3p	Refed|Starved
ENSONIT00000004101	ENSONIT00000086565	0.881493	-3.95295	-3.06217	positive	calcium and integrin-binding family member 2	dre-miR-129-3-3p	Refed|Starved
ENSONIT00000011803	ENSONIT00000086565	0.877191	-3.53745	-3.06217	positive	formimidoyltransferase cyclodeaminase	dre-miR-129-3-3p	Refed|Starved
ENSONIT00000087745	ENSONIT00000048720	0.80104	-4.57502	-4.05553	positive	membrane protein, palmitoylated 1	dre-miR-129-3-3p	Refed|Starved
ENSONIT00000010159	ENSONIT00000048720	0.902195	-2.66326	-4.05553	positive	solute carrier family 6 member 20	dre-miR-129-3-3p	Refed|Starved
ENSONIT00000014872	TCONSR_00054783	0.824314	4.7056	4.33688	positive	polymerase (RNA) III (DNA directed) polypeptide G	dre-miR-129-3-3p	Refed|Starved
ENSONIT00000014872	ENSONIT00000060610	0.816845	4.7056	2.72385	positive	polymerase (RNA) III (DNA directed) polypeptide G	dre-miR-129-3-3p	Refed|Starved
ENSONIT00000022784	ENSONIT00000093712	0.92854	-3.41463	-3.33122	positive	kelch like ECH associated protein 1	dre-miR-129-3-3p	Refed|Starved
ENSONIT00000079069	ENSONIT00000093712	0.915251	-4.86702	-3.33122	positive	membrane protein, palmitoylated 1	dre-miR-129-3-3p	Refed|Starved
ENSONIT00000012255	ENSONIT00000093712	0.959031	-2.15282	-3.33122	positive	3-oxo-5-beta-steroid 4-dehydrogenase	dre-miR-129-3-3p	Refed|Starved
ENSONIT00000089028	ENSONIT00000093712	0.854289	-5.15154	-3.33122	positive	sterol carrier protein 2a	dre-miR-129-3-3p	Refed|Starved
ENSONIT00000011803	ENSONIT00000036782	0.804227	-3.53745	-5.6666	positive	formimidoyltransferase cyclodeaminase	dre-miR-129-3-3p	Refed|Starved
ENSONIT00000010442	ENSONIT00000088167	0.954587	-3.09853	-2.56772	positive	anoctamin 3	dre-miR-129-3-3p	Refed|Starved
ENSONIT00000003793	TCONSR_00054783	0.866018	2.79533	4.33688	positive	cadherin 15	dre-miR-129-3-3p	Refed|Starved
ENSONIT00000074447	ENSONIT00000075950	0.857079	3.74693	-2.20113	positive	ankyrin repeat domain 11	dre-miR-129-3-3p	Refed|Starved
ENSONIT00000074447	ENSONIT00000092631	0.890038	3.74693	-2.46432	positive	ankyrin repeat domain 11	dre-miR-129-3-3p	Refed|Starved
ENSONIT00000003216	ENSONIT00000048720	0.9252	-3.22301	-4.05553	positive	N-terminal EF-hand calcium binding protein 1	dre-miR-129-3-3p	Refed|Starved
ENSONIT00000003216	ENSONIT00000086565	0.961759	-3.22301	-3.06217	positive	N-terminal EF-hand calcium binding protein 1	dre-miR-129-3-3p	Refed|Starved
ENSONIT00000054609	ENSONIT00000063064	0.935242	-2.9521	-2.60168	positive	serine palmitoyltransferase small subunit B	dre-miR-129-3-3p	Refed|Starved
ENSONIT00000058899	ENSONIT00000088167	0.86915	-4.09982	-2.56772	positive	CD166 antigen homolog	dre-miR-129-3-3p	Refed|Starved
ENSONIT00000045990	ENSONIT00000036782	0.855463	-2.76304	-5.6666	positive	transmembrane protein 86A	dre-miR-129-3-3p,dre-miR-133c-5p,dre-miR-135c,dre-miR-2187-3p,dre-miR-2188-3p,dre-miR-338-5p,hsa-miR-195-5p,hsa-miR-29a-3p,hsa-miR-29b-2-5p,ola-miR-135a,ola-miR-137,ola-miR-192-3p,oni-miR-10611,oni-miR-10617,oni-miR-10647,oni-miR-10879,oni-miR-135b,oni-miR-137a,oni-miR-137b,oni-miR-138,oni-miR-200a,oni-miR-449a,oni-miR-449b-5p	Refed|Starved
ENSONIT00000014137	TCONSR_00054783	0.801762	2.94847	4.33688	positive	0	dre-miR-129-3-3p,dre-miR-133c-5p,dre-miR-141-3p,dre-miR-200a-3p,dre-miR-200b-3p,dre-miR-200c-3p,dre-miR-2188-3p,dre-miR-429b,dre-miR-730,hsa-miR-146a-5p,hsa-miR-182-5p,hsa-miR-217-5p,hsa-miR-29b-2-5p,hsa-miR-328-3p,hsa-miR-483-3p,ola-miR-182,ola-miR-200b,oni-miR-10611,oni-miR-10647,oni-miR-10869,oni-miR-122,oni-miR-138,oni-miR-1788,oni-miR-200a,oni-miR-200b,oni-miR-429b	Refed|Starved
ENSONIT00000023762	ENSONIT00000048720	0.8715	-2.68338	-4.05553	positive	0	dre-miR-129-3-3p,dre-miR-135b-3p,dre-miR-135c,hsa-miR-148a-3p,hsa-miR-196b-5p,hsa-miR-29a-3p,hsa-miR-29b-2-5p,hsa-miR-425-3p,ola-miR-135a,ola-miR-137,oni-miR-10623,oni-miR-10674,oni-miR-10869,oni-miR-10900b,oni-miR-135a,oni-miR-135b,oni-miR-138	Refed|Starved
ENSONIT00000014137	TCONSR_00007912	0.895986	2.94847	4.07324	positive	0	dre-miR-129-3-3p,dre-miR-135c,dre-miR-141-3p,dre-miR-200a-3p,dre-miR-200b-3p,dre-miR-200c-3p,dre-miR-219-3p,dre-miR-429b,dre-miR-736,hsa-miR-148a-3p,hsa-miR-182-5p,hsa-miR-195-5p,hsa-miR-196b-5p,hsa-miR-217-5p,hsa-miR-29b-2-5p,hsa-miR-328-3p,hsa-miR-425-3p,ola-miR-135a,ola-miR-182,ola-miR-192-3p,ola-miR-200b,oni-miR-10623,oni-miR-10644,oni-miR-10647,oni-miR-10900b,oni-miR-122,oni-miR-135a,oni-miR…	Refed|Starved
ENSONIT00000016887	ENSONIT00000036782	0.840816	-2.35471	-5.6666	positive	0	dre-miR-129-3-3p,dre-miR-135c,dre-miR-187,dre-miR-2187-3p,dre-miR-2188-3p,dre-miR-429b,hsa-miR-183-5p,hsa-miR-195-5p,hsa-miR-29a-3p,hsa-miR-29b-2-5p,ola-miR-135a,ola-miR-137,oni-miR-10611,oni-miR-10617,oni-miR-10644,oni-miR-10647,oni-miR-10879,oni-miR-135a,oni-miR-135b,oni-miR-183,oni-miR-187,oni-miR-200a,oni-miR-200b,oni-miR-2188,oni-miR-429b,oni-miR-449a,oni-miR-449b-5p,oni-miR-454b,oni-miR-8159	Refed|Starved
ENSONIT00000014137	ENSONIT00000060610	0.882529	2.94847	2.72385	positive	0	dre-miR-129-3-3p,dre-miR-135c,dre-miR-200b-3p,dre-miR-200c-3p,dre-miR-206-5p,dre-miR-212-5p,dre-miR-219-3p,hsa-miR-146a-5p,hsa-miR-182-5p,hsa-miR-215-5p,hsa-miR-29b-2-5p,hsa-miR-328-3p,hsa-miR-483-3p,ola-miR-135a,ola-miR-182,ola-miR-192-5p,oni-miR-10555,oni-miR-10611,oni-miR-10647,oni-miR-10869,oni-miR-10879,oni-miR-10900b,oni-miR-135b,oni-miR-137a,oni-miR-137b,oni-miR-138,oni-miR-192,oni-miR-200…	Refed|Starved
ENSONIT00000023762	ENSONIT00000093712	0.816703	-2.68338	-3.33122	positive	0	dre-miR-129-3-3p,dre-miR-135c,dre-miR-200b-3p,dre-miR-200c-3p,dre-miR-206-5p,dre-miR-2187-3p,dre-miR-429b,dre-miR-730,hsa-miR-29b-2-5p,ola-miR-135a,ola-miR-192-3p,oni-miR-10617,oni-miR-10644,oni-miR-10869,oni-miR-10900b,oni-miR-135a,oni-miR-135b,oni-miR-138,oni-miR-200b,oni-miR-429b	Refed|Starved
ENSONIT00000014137	ENSONIT00000040742	0.914514	2.94847	4.2461	positive	0	dre-miR-129-3-3p,dre-miR-135c,dre-miR-200b-3p,dre-miR-200c-3p,dre-miR-212-5p,dre-miR-219-3p,hsa-miR-146a-5p,hsa-miR-215-5p,hsa-miR-328-3p,hsa-miR-423-5p,hsa-miR-483-3p,ola-miR-135a,ola-miR-192-5p,oni-miR-10555,oni-miR-10611,oni-miR-10623,oni-miR-10879,oni-miR-135b,oni-miR-192,oni-miR-200b,oni-miR-219b,oni-miR-7550	Refed|Starved
ENSONIT00000022980	ENSONIT00000093712	0.828345	-2.16958	-3.33122	positive	tetratricopeptide repeat domain 26	dre-miR-129-3-3p,dre-miR-135c,dre-miR-200b-3p,dre-miR-200c-3p,dre-miR-429b,hsa-miR-29b-2-5p,ola-miR-192-3p,ola-miR-200b,oni-miR-135b,oni-miR-200b,oni-miR-429b	Refed|Starved
ENSONIT00000014137	ENSONIT00000077753	0.908163	2.94847	3.98689	positive	0	dre-miR-129-3-3p,dre-miR-135c,dre-miR-206-5p,dre-miR-212-5p,dre-miR-219-3p,hsa-miR-146a-5p,hsa-miR-215-5p,hsa-miR-29b-2-5p,hsa-miR-328-3p,hsa-miR-423-5p,ola-miR-135a,ola-miR-137,ola-miR-192-5p,oni-miR-10555,oni-miR-10611,oni-miR-10647,oni-miR-10879,oni-miR-10900b,oni-miR-135b,oni-miR-192,oni-miR-449a	Refed|Starved
ENSONIT00000023762	ENSONIT00000036782	0.870918	-2.68338	-5.6666	positive	0	dre-miR-129-3-3p,dre-miR-135c,dre-miR-2187-3p,dre-miR-2188-3p,dre-miR-2188-5p,dre-miR-429b,hsa-let-7g-5p,hsa-miR-183-5p,hsa-miR-195-5p,hsa-miR-29a-3p,hsa-miR-29b-2-5p,ola-miR-135a,ola-miR-137,ola-miR-192-3p,oni-miR-10611,oni-miR-10617,oni-miR-10644,oni-miR-10900b,oni-miR-135a,oni-miR-135b,oni-miR-138,oni-miR-183,oni-miR-200a,oni-miR-200b,oni-miR-2188,oni-miR-429b,oni-miR-449a,oni-miR-449b-5p,oni-…	Refed|Starved
ENSONIT00000022980	ENSONIT00000036782	0.874755	-2.16958	-5.6666	positive	tetratricopeptide repeat domain 26	dre-miR-129-3-3p,dre-miR-135c,dre-miR-2188-3p,dre-miR-429b,hsa-miR-195-5p,hsa-miR-29b-2-5p,ola-miR-192-3p,oni-miR-135b,oni-miR-200b,oni-miR-429b,oni-miR-454b	Refed|Starved
ENSONIT00000074506	ENSONIT00000093712	0.833312	-2.99603	-3.33122	positive	protein SOGA3	dre-miR-129-3-3p,dre-miR-135c,ola-miR-135a,ola-miR-192-3p,oni-miR-10869,oni-miR-135a,oni-miR-135b,oni-miR-138	Refed|Starved
ENSONIT00000010159	ENSONIT00000036782	0.887566	-2.66326	-5.6666	positive	solute carrier family 6 member 20	dre-miR-129-3-3p,dre-miR-137-3p,dre-miR-2187-3p,dre-miR-2188-3p,dre-miR-2188-5p,dre-miR-429b,hsa-miR-195-5p,oni-miR-10647,oni-miR-10879,oni-miR-137a,oni-miR-137b,oni-miR-200a,oni-miR-200b,oni-miR-2188,oni-miR-429b,oni-miR-449a,oni-miR-449b-5p	Refed|Starved
ENSONIT00000011915	ENSONIT00000036782	0.886594	-3.35094	-5.6666	positive	ubiquitin specific peptidase 28	dre-miR-129-3-3p,dre-miR-137-3p,hsa-miR-195-5p,ola-miR-192-3p,oni-miR-137a,oni-miR-137b,oni-miR-454b	Refed|Starved
ENSONIT00000087990	ENSONIT00000036782	0.846061	-3.15858	-5.6666	positive	ubiquitin specific peptidase 28	dre-miR-129-3-3p,dre-miR-137-3p,hsa-miR-195-5p,ola-miR-192-3p,oni-miR-137a,oni-miR-137b,oni-miR-454b	Refed|Starved
ENSONIT00000045783	ENSONIT00000036782	0.881944	-3.94764	-5.6666	positive	ubiquitin specific peptidase 28	dre-miR-129-3-3p,dre-miR-137-3p,hsa-miR-195-5p,ola-miR-192-3p,oni-miR-137a,oni-miR-137b,oni-miR-454b	Refed|Starved
ENSONIT00000017252	TCONSR_00136547	0.880202	3.87859	6.20027	positive	leucyl and cystinyl aminopeptidase	dre-miR-129-3-3p,dre-miR-141-3p,dre-miR-194a,dre-miR-200a-3p,dre-miR-338-5p,ola-miR-192-3p,oni-miR-1788,oni-miR-194a,oni-miR-194b,oni-miR-200a,oni-miR-7550	Refed|Starved
ENSONIT00000008926	TCONSR_00054783	0.814594	3.16324	4.33688	positive	E2F transcription factor 3	dre-miR-129-3-3p,dre-miR-141-3p,dre-miR-200a-3p,dre-miR-429b,dre-miR-730,hsa-miR-146a-5p,hsa-miR-182-5p,ola-miR-182,oni-miR-10647,oni-miR-122,oni-miR-1788,oni-miR-200a,oni-miR-429b	Refed|Starved
ENSONIT00000014919	TCONSR_00054783	0.803443	3.08338	4.33688	positive	xin actin-binding repeat-containing protein 2	dre-miR-129-3-3p,dre-miR-141-3p,dre-miR-200a-3p,dre-miR-730,hsa-miR-483-3p,oni-miR-10611,oni-miR-10647,oni-miR-10869,oni-miR-200a,oni-miR-449b-5p	Refed|Starved
ENSONIT00000023762	ENSONIT00000086565	0.855014	-2.68338	-3.06217	positive	0	dre-miR-129-3-3p,dre-miR-182-3p,dre-miR-212-5p,dre-miR-2187-3p,hsa-miR-196b-5p,hsa-miR-28-5p,ola-miR-137,oni-miR-10617,oni-miR-454b,oni-miR-7550	Refed|Starved
ENSONIT00000080807	ENSONIT00000086565	0.936908	-3.51773	-3.06217	positive	proprotein convertase subtilisin/kexin type 1	dre-miR-129-3-3p,dre-miR-182-3p,hsa-miR-28-5p,oni-miR-34c	Refed|Starved
ENSONIT00000058899	ENSONIT00000036782	0.918621	-4.09982	-5.6666	positive	CD166 antigen homolog	dre-miR-129-3-3p,dre-miR-187,dre-miR-2187-3p,dre-miR-429b,oni-miR-10617,oni-miR-187,oni-miR-200a,oni-miR-200b	Refed|Starved
ENSONIT00000056685	ENSONIT00000036782	0.809095	-3.29794	-5.6666	positive	serine/threonine-protein phosphatase 2B catalytic subunit alpha isoform	dre-miR-129-3-3p,dre-miR-187,dre-miR-2188-3p,hsa-miR-29b-2-5p,ola-miR-192-3p,oni-miR-138,oni-miR-187,oni-miR-449a,oni-miR-449b-5p	Refed|Starved
ENSONIT00000010442	ENSONIT00000036782	0.83764	-3.09853	-5.6666	positive	anoctamin 3	dre-miR-129-3-3p,dre-miR-187,hsa-miR-195-5p,oni-miR-10900b,oni-miR-187,oni-miR-449b-5p	Refed|Starved
ENSONIT00000043848	ENSONIT00000076739	0.866158	-3.40755	-2.56457	positive	6-phosphofructo-2-kinase/fructose-2,6-biphosphatase 4b	dre-miR-129-3-3p,dre-miR-194a,dre-miR-459-5p,hsa-miR-122-3p,oni-miR-194a	Refed|Starved
ENSONIT00000054620	ENSONIT00000076739	0.83251	-2.51868	-2.56457	positive	6-phosphofructo-2-kinase/fructose-2,6-biphosphatase 4b	dre-miR-129-3-3p,dre-miR-194a,dre-miR-459-5p,hsa-miR-122-3p,oni-miR-194a	Refed|Starved
ENSONIT00000043848	ENSONIT00000091704	0.832412	-3.40755	-2.94918	positive	6-phosphofructo-2-kinase/fructose-2,6-biphosphatase 4b	dre-miR-129-3-3p,dre-miR-194a,dre-miR-459-5p,hsa-miR-29b-2-5p,oni-miR-10555,oni-miR-122,oni-miR-194a	Refed|Starved
ENSONIT00000086063	TCONSR_00136547	0.867642	3.95423	6.20027	positive	solute carrier family 1 member 4	dre-miR-129-3-3p,dre-miR-194a,oni-miR-194a	Refed|Starved
ENSONIT00000078254	ENSONIT00000093712	0.81051	-5.86115	-3.33122	positive	autophagy-related protein 9A	dre-miR-129-3-3p,dre-miR-200b-3p,dre-miR-200c-3p,dre-miR-206-5p,dre-miR-2187-3p,dre-miR-429b,dre-miR-730,hsa-miR-29b-2-5p,ola-miR-192-3p,ola-miR-200b,oni-miR-200b,oni-miR-429b	Refed|Starved
ENSONIT00000046251	ENSONIT00000093712	0.926133	-3.21149	-3.33122	positive	transmembrane and coiled-coil domain family 1	dre-miR-129-3-3p,dre-miR-200b-3p,dre-miR-200c-3p,dre-miR-2187-3p,dre-miR-429b,ola-miR-192-3p,ola-miR-200b,oni-miR-10644,oni-miR-200b,oni-miR-219b,oni-miR-429b	Refed|Starved
ENSONIT00000045802	ENSONIT00000093712	0.913209	-3.13254	-3.33122	positive	transmembrane and coiled-coil domain family 1	dre-miR-129-3-3p,dre-miR-200b-3p,dre-miR-200c-3p,dre-miR-2187-3p,dre-miR-429b,ola-miR-192-3p,ola-miR-200b,oni-miR-10644,oni-miR-200b,oni-miR-219b,oni-miR-429b	Refed|Starved
ENSONIT00000010159	ENSONIT00000093712	0.862271	-2.66326	-3.33122	positive	solute carrier family 6 member 20	dre-miR-129-3-3p,dre-miR-200b-3p,dre-miR-200c-3p,dre-miR-2187-3p,dre-miR-429b,ola-miR-200b,oni-miR-200b,oni-miR-429b	Refed|Starved
ENSONIT00000038682	ENSONIT00000091704	0.807069	-2.32803	-2.94918	positive	C-X-C chemokine receptor type 3	dre-miR-129-3-3p,dre-miR-200b-3p,dre-miR-200c-3p,dre-miR-459-5p,hsa-miR-217-5p,hsa-miR-483-3p,ola-miR-192-3p,ola-miR-200b,oni-miR-10647,oni-miR-122,oni-miR-132b-5p,oni-miR-137a,oni-miR-137b,oni-miR-200b,oni-miR-429b	Refed|Starved
ENSONIT00000086063	TCONSR_00007912	0.818245	3.95423	4.07324	positive	solute carrier family 1 member 4	dre-miR-129-3-3p,dre-miR-200b-3p,dre-miR-200c-3p,hsa-miR-195-5p,ola-miR-183-5p,ola-miR-200b,oni-miR-10623,oni-miR-10647,oni-miR-200b	Refed|Starved
ENSONIT00000086063	TCONSR_00054783	0.903665	3.95423	4.33688	positive	solute carrier family 1 member 4	dre-miR-129-3-3p,dre-miR-200b-3p,dre-miR-200c-3p,ola-miR-200b,oni-miR-10647,oni-miR-200b	Refed|Starved
ENSONIT00000003216	ENSONIT00000093712	0.801959	-3.22301	-3.33122	positive	N-terminal EF-hand calcium binding protein 1	dre-miR-129-3-3p,dre-miR-200b-3p,dre-miR-200c-3p,oni-miR-200b	Refed|Starved
ENSONIT00000086063	ENSONIT00000093445	0.836147	3.95423	4.55002	positive	solute carrier family 1 member 4	dre-miR-129-3-3p,dre-miR-206-5p,hsa-miR-195-5p,hsa-miR-28-5p,oni-miR-10647	Refed|Starved
ENSONIT00000073864	ENSONIT00000093712	0.853906	-3.1634	-3.33122	positive	serine/threonine-protein phosphatase 2B catalytic subunit alpha isoform	dre-miR-129-3-3p,dre-miR-206-5p,hsa-miR-29b-2-5p,ola-miR-192-3p,oni-miR-138,oni-miR-219b	Refed|Starved
ENSONIT00000080807	ENSONIT00000093712	0.801961	-3.51773	-3.33122	positive	proprotein convertase subtilisin/kexin type 1	dre-miR-129-3-3p,dre-miR-206-5p,oni-miR-10644,oni-miR-10869	Refed|Starved
ENSONIT00000016074	ENSONIT00000093712	0.939085	-3.01015	-3.33122	positive	carbonic anhydrase 4	dre-miR-129-3-3p,dre-miR-206-5p,oni-miR-10900b,oni-miR-138	Refed|Starved
ENSONIT00000010159	ENSONIT00000086565	0.901813	-2.66326	-3.06217	positive	solute carrier family 6 member 20	dre-miR-129-3-3p,dre-miR-212-5p,dre-miR-2187-3p,oni-miR-10760	Refed|Starved
ENSONIT00000058863	ENSONIT00000036782	0.815038	-2.39128	-5.6666	positive	nuclear receptor-binding protein 2	dre-miR-129-3-3p,dre-miR-2187-3p,dre-miR-2188-5p,oni-miR-10611,oni-miR-10644,oni-miR-10647,oni-miR-2188	Refed|Starved
ENSONIT00000035113	ENSONIT00000036782	0.866296	-3.45902	-5.6666	positive	solute carrier family 6 member 9	dre-miR-129-3-3p,dre-miR-2187-3p,dre-miR-338-5p,hsa-miR-183-5p,hsa-miR-195-5p,hsa-miR-29a-3p,ola-miR-183-5p,ola-miR-192-3p,oni-miR-10879,oni-miR-183	Refed|Starved
ENSONIT00000011460	ENSONIT00000036782	0.838655	-2.09363	-5.6666	positive	transmembrane protein 106C	dre-miR-129-3-3p,dre-miR-2187-3p,dre-miR-338-5p,hsa-miR-195-5p,ola-miR-192-3p,oni-miR-10611,oni-miR-449b-5p	Refed|Starved
ENSONIT00000011460	ENSONIT00000093712	0.839603	-2.09363	-3.33122	positive	transmembrane protein 106C	dre-miR-129-3-3p,dre-miR-2187-3p,dre-miR-338-5p,ola-miR-192-3p	Refed|Starved
ENSONIT00000036992	ENSONIT00000036782	0.900799	-2.79018	-5.6666	positive	hippocalcin-like protein 1	dre-miR-129-3-3p,dre-miR-2187-3p,dre-miR-429b,dre-miR-459-5p,hsa-miR-195-5p,ola-miR-192-3p,oni-miR-10879,oni-miR-138,oni-miR-200b,oni-miR-429b,oni-miR-454b,oni-miR-8159	Refed|Starved
ENSONIT00000058863	ENSONIT00000093712	0.802564	-2.39128	-3.33122	positive	nuclear receptor-binding protein 2	dre-miR-129-3-3p,dre-miR-2187-3p,dre-miR-730,oni-miR-10552,oni-miR-10644	Refed|Starved
ENSONIT00000065037	ENSONIT00000093445	0.842054	3.11231	4.55002	positive	heterogeneous nuclear ribonucleoprotein Q	dre-miR-129-3-3p,dre-miR-2187-3p,dre-miR-9-3p,hsa-let-7d-5p,hsa-let-7g-5p,hsa-miR-196b-5p,oni-miR-10647,oni-miR-1788,oni-miR-454b,oni-miR-9a-3p,oni-miR-9a-7-3p	Refed|Starved
ENSONIT00000051998	ENSONIT00000093445	0.827953	3.67451	4.55002	positive	synaptopodin 2-like protein	dre-miR-129-3-3p,dre-miR-2187-3p,dre-miR-9-3p,oni-miR-10611,oni-miR-1788,oni-miR-9a-3p,oni-miR-9a-7-3p	Refed|Starved
ENSONIT00000070310	ENSONIT00000086565	0.82545	-5.20339	-3.06217	positive	cAMP-specific 3',5'-cyclic phosphodiesterase 4B	dre-miR-129-3-3p,dre-miR-2187-3p,hsa-miR-146a-5p,oni-miR-10617,oni-miR-1788,oni-miR-454b,oni-miR-7550	Refed|Starved
ENSONIT00000036992	ENSONIT00000086565	0.814449	-2.79018	-3.06217	positive	hippocalcin-like protein 1	dre-miR-129-3-3p,dre-miR-2187-3p,oni-miR-10555,oni-miR-454b	Refed|Starved
ENSONIT00000058899	ENSONIT00000086565	0.850865	-4.09982	-3.06217	positive	CD166 antigen homolog	dre-miR-129-3-3p,dre-miR-2187-3p,oni-miR-10617	Refed|Starved
ENSONIT00000002188	ENSONIT00000093445	0.869958	3.45218	4.55002	positive	glycoprotein hormone subunit beta 5	dre-miR-129-3-3p,dre-miR-2188-3p	Refed|Starved
ENSONIT00000012255	ENSONIT00000088167	0.860516	-2.15282	-2.56772	positive	3-oxo-5-beta-steroid 4-dehydrogenase	dre-miR-129-3-3p,dre-miR-2188-3p	Refed|Starved
ENSONIT00000003216	ENSONIT00000088167	0.938831	-3.22301	-2.56772	positive	N-terminal EF-hand calcium binding protein 1	dre-miR-129-3-3p,dre-miR-2188-3p	Refed|Starved
ENSONIT00000054609	ENSONIT00000092631	0.927044	-2.9521	-2.46432	positive	serine palmitoyltransferase small subunit B	dre-miR-129-3-3p,dre-miR-2188-3p,dre-miR-221-5p,hsa-miR-483-3p	Refed|Starved
ENSONIT00000023762	ENSONIT00000088167	0.961642	-2.68338	-2.56772	positive	0	dre-miR-129-3-3p,dre-miR-2188-3p,dre-miR-730,hsa-miR-149-5p,hsa-miR-28-5p,hsa-miR-29b-2-5p,oni-miR-10869,oni-miR-138,oni-miR-7550	Refed|Starved
ENSONIT00000016887	ENSONIT00000088167	0.957791	-2.35471	-2.56772	positive	0	dre-miR-129-3-3p,dre-miR-2188-3p,hsa-miR-28-5p,hsa-miR-29b-2-5p,oni-miR-10552,oni-miR-10869,oni-miR-10879,oni-miR-219b	Refed|Starved
ENSONIT00000056685	ENSONIT00000088167	0.95131	-3.29794	-2.56772	positive	serine/threonine-protein phosphatase 2B catalytic subunit alpha isoform	dre-miR-129-3-3p,dre-miR-2188-3p,hsa-miR-29b-2-5p,hsa-miR-574-3p,oni-miR-138,oni-miR-219b	Refed|Starved
ENSONIT00000073864	ENSONIT00000088167	0.897328	-3.1634	-2.56772	positive	serine/threonine-protein phosphatase 2B catalytic subunit alpha isoform	dre-miR-129-3-3p,dre-miR-2188-3p,hsa-miR-29b-2-5p,hsa-miR-574-3p,oni-miR-138,oni-miR-219b	Refed|Starved
ENSONIT00000016950	ENSONIT00000036782	0.839791	-4.61469	-5.6666	positive	F-box protein 25	dre-miR-129-3-3p,dre-miR-2188-3p,ola-miR-192-3p	Refed|Starved
ENSONIT00000003216	ENSONIT00000036782	0.876563	-3.22301	-5.6666	positive	N-terminal EF-hand calcium binding protein 1	dre-miR-129-3-3p,dre-miR-2188-3p,oni-miR-10647,oni-miR-200a,oni-miR-200b	Refed|Starved
ENSONIT00000010159	ENSONIT00000088167	0.938623	-2.66326	-2.56772	positive	solute carrier family 6 member 20	dre-miR-129-3-3p,dre-miR-2188-3p,oni-miR-10879	Refed|Starved
ENSONIT00000055956	ENSONIT00000036782	0.904671	-3.94952	-5.6666	positive	diacylglycerol kinase delta	dre-miR-129-3-3p,dre-miR-2188-5p,hsa-miR-195-5p,hsa-miR-29b-2-5p,oni-miR-10647,oni-miR-138,oni-miR-2188,oni-miR-449a,oni-miR-449b-5p	Refed|Starved
ENSONIT00000079155	ENSONIT00000036782	0.884975	-4.09341	-5.6666	positive	diacylglycerol kinase delta	dre-miR-129-3-3p,dre-miR-2188-5p,hsa-miR-29b-2-5p,oni-miR-10647,oni-miR-138,oni-miR-2188,oni-miR-449a,oni-miR-449b-5p	Refed|Starved
ENSONIT00000089028	ENSONIT00000036782	0.885232	-5.15154	-5.6666	positive	sterol carrier protein 2a	dre-miR-129-3-3p,dre-miR-2188-5p,oni-miR-10647,oni-miR-2188	Refed|Starved
ENSONIT00000054609	ENSONIT00000075950	0.876979	-2.9521	-2.20113	positive	serine palmitoyltransferase small subunit B	dre-miR-129-3-3p,dre-miR-221-5p,dre-miR-730	Refed|Starved
ENSONIT00000016074	ENSONIT00000048720	0.858325	-3.01015	-4.05553	positive	carbonic anhydrase 4	dre-miR-129-3-3p,dre-miR-221-5p,dre-miR-9-3p,hsa-miR-182-5p,ola-miR-182,oni-miR-10900b,oni-miR-138	Refed|Starved
ENSONIT00000056463	TCONSR_00136547	0.807302	3.54206	6.20027	positive	mutS homolog 4	dre-miR-129-3-3p,dre-miR-338-5p,hsa-miR-217-5p,ola-miR-200a,oni-miR-1788,oni-miR-200a	Refed|Starved
ENSONIT00000073845	ENSONIT00000036782	0.892991	-3.73964	-5.6666	positive	zgc:152904	dre-miR-129-3-3p,dre-miR-338-5p,oni-miR-10617,oni-miR-10644,oni-miR-10647,oni-miR-10900b	Refed|Starved
ENSONIT00000073845	ENSONIT00000093712	0.860149	-3.73964	-3.33122	positive	zgc:152904	dre-miR-129-3-3p,dre-miR-338-5p,oni-miR-10617,oni-miR-10644,oni-miR-10900b	Refed|Starved
ENSONIT00000056537	ENSONIT00000036782	0.880594	-6.40894	-5.6666	positive	phosphoinositide-3-kinase interacting protein 1	dre-miR-129-3-3p,dre-miR-429b,oni-miR-10644,oni-miR-200a,oni-miR-200b,oni-miR-429b	Refed|Starved
ENSONIT00000084250	ENSONIT00000036782	0.912347	-3.30248	-5.6666	positive	1-acylglycerol-3-phosphate O-acyltransferase ABHD5	dre-miR-129-3-3p,dre-miR-459-5p,hsa-miR-195-5p,ola-miR-183-5p,oni-miR-10617,oni-miR-138,oni-miR-200a,oni-miR-454b,oni-miR-8159	Refed|Starved
ENSONIT00000038682	ENSONIT00000076739	0.829109	-2.32803	-2.56457	positive	C-X-C chemokine receptor type 3	dre-miR-129-3-3p,dre-miR-459-5p,hsa-miR-215-5p,ola-miR-192-3p,oni-miR-10647,oni-miR-132b-5p,oni-miR-192	Refed|Starved
ENSONIT00000093034	ENSONIT00000036782	0.884476	-3.16144	-5.6666	positive	RUN and FYVE domain containing 2	dre-miR-129-3-3p,dre-miR-459-5p,hsa-miR-29b-2-5p,oni-miR-138,oni-miR-8159	Refed|Starved
ENSONIT00000042831	ENSONIT00000036782	0.811739	-3.27347	-5.6666	positive	uncharacterized LOC102078746	dre-miR-129-3-3p,dre-miR-459-5p,oni-miR-10617,oni-miR-10647,oni-miR-137b,oni-miR-2188,oni-miR-8159	Refed|Starved
ENSONIT00000004101	ENSONIT00000036782	0.946655	-3.95295	-5.6666	positive	calcium and integrin-binding family member 2	dre-miR-129-3-3p,dre-miR-459-5p,oni-miR-8159	Refed|Starved
ENSONIT00000047146	ENSONIT00000093712	0.848341	-2.65814	-3.33122	positive	prospero homeobox 3	dre-miR-129-3-3p,dre-miR-730,ola-miR-192-3p,oni-miR-10869	Refed|Starved
ENSONIT00000042831	ENSONIT00000093712	0.947412	-3.27347	-3.33122	positive	uncharacterized LOC102078746	dre-miR-129-3-3p,dre-miR-730,oni-miR-10617	Refed|Starved
ENSONIT00000017252	TCONSR_00204867	0.93593	3.87859	3.63483	positive	leucyl and cystinyl aminopeptidase	dre-miR-129-3-3p,hsa-miR-148a-3p	Refed|Starved
ENSONIT00000012255	ENSONIT00000048720	0.91725	-2.15282	-4.05553	positive	3-oxo-5-beta-steroid 4-dehydrogenase	dre-miR-129-3-3p,hsa-miR-182-5p	Refed|Starved
ENSONIT00000076008	TCONSR_00054783	0.811626	3.64412	4.33688	positive	nexilin (F actin binding protein)	dre-miR-129-3-3p,hsa-miR-182-5p,ola-miR-182	Refed|Starved
ENSONIT00000080807	ENSONIT00000048720	0.913814	-3.51773	-4.05553	positive	proprotein convertase subtilisin/kexin type 1	dre-miR-129-3-3p,hsa-miR-182-5p,ola-miR-182,oni-miR-10869	Refed|Starved
ENSONIT00000010442	ENSONIT00000048720	0.91581	-3.09853	-4.05553	positive	anoctamin 3	dre-miR-129-3-3p,hsa-miR-182-5p,ola-miR-182,oni-miR-10900b	Refed|Starved
ENSONIT00000087745	ENSONIT00000036782	0.855138	-4.57502	-5.6666	positive	membrane protein, palmitoylated 1	dre-miR-129-3-3p,hsa-miR-183-5p,ola-miR-183-5p,oni-miR-10617,oni-miR-10644,oni-miR-137a,oni-miR-137b,oni-miR-183,oni-miR-454b	Refed|Starved
ENSONIT00000047146	ENSONIT00000036782	0.912676	-2.65814	-5.6666	positive	prospero homeobox 3	dre-miR-129-3-3p,hsa-miR-195-5p,ola-miR-192-3p,oni-miR-8159	Refed|Starved
ENSONIT00000080807	ENSONIT00000036782	0.905288	-3.51773	-5.6666	positive	proprotein convertase subtilisin/kexin type 1	dre-miR-129-3-3p,hsa-miR-195-5p,oni-miR-10644,oni-miR-449a,oni-miR-449b-5p	Refed|Starved
ENSONIT00000065037	TCONSR_00007912	0.815479	3.11231	4.07324	positive	heterogeneous nuclear ribonucleoprotein Q	dre-miR-129-3-3p,hsa-miR-196b-5p,hsa-miR-29b-2-5p,hsa-miR-490-5p,oni-miR-10647,oni-miR-10900b,oni-miR-1788,oni-miR-34c,oni-miR-8159	Refed|Starved
ENSONIT00000065037	ENSONIT00000060610	0.813877	3.11231	2.72385	positive	heterogeneous nuclear ribonucleoprotein Q	dre-miR-129-3-3p,hsa-miR-215-5p,hsa-miR-29b-2-5p,ola-miR-192-5p,oni-miR-10647,oni-miR-10900b,oni-miR-192,oni-miR-202	Refed|Starved
ENSONIT00000080807	ENSONIT00000088167	0.972442	-3.51773	-2.56772	positive	proprotein convertase subtilisin/kexin type 1	dre-miR-129-3-3p,hsa-miR-28-5p,oni-miR-10869	Refed|Starved
ENSONIT00000056685	ENSONIT00000048720	0.911932	-3.29794	-4.05553	positive	serine/threonine-protein phosphatase 2B catalytic subunit alpha isoform	dre-miR-129-3-3p,hsa-miR-29b-2-5p,hsa-miR-532-5p,oni-miR-138	Refed|Starved
ENSONIT00000073864	ENSONIT00000048720	0.971147	-3.1634	-4.05553	positive	serine/threonine-protein phosphatase 2B catalytic subunit alpha isoform	dre-miR-129-3-3p,hsa-miR-29b-2-5p,hsa-miR-532-5p,oni-miR-138	Refed|Starved
ENSONIT00000046081	ENSONIT00000093712	0.889204	-2.30844	-3.33122	positive	0	dre-miR-129-3-3p,hsa-miR-29b-2-5p,oni-miR-10552	Refed|Starved
ENSONIT00000005511	ENSONIT00000036782	0.902922	-2.42543	-5.6666	positive	ubiquitin-conjugating enzyme E2 2	dre-miR-129-3-3p,hsa-miR-29b-2-5p,oni-miR-10647	Refed|Starved
ENSONIT00000065037	TCONSR_00054783	0.935163	3.11231	4.33688	positive	heterogeneous nuclear ribonucleoprotein Q	dre-miR-129-3-3p,hsa-miR-29b-2-5p,oni-miR-10647,oni-miR-1788	Refed|Starved
ENSONIT00000079155	ENSONIT00000093712	0.85842	-4.09341	-3.33122	positive	diacylglycerol kinase delta	dre-miR-129-3-3p,hsa-miR-29b-2-5p,oni-miR-10869,oni-miR-138	Refed|Starved
ENSONIT00000055956	ENSONIT00000093712	0.863121	-3.94952	-3.33122	positive	diacylglycerol kinase delta	dre-miR-129-3-3p,hsa-miR-29b-2-5p,oni-miR-10869,oni-miR-138	Refed|Starved
ENSONIT00000093034	ENSONIT00000088167	0.815881	-3.16144	-2.56772	positive	RUN and FYVE domain containing 2	dre-miR-129-3-3p,hsa-miR-29b-2-5p,oni-miR-138	Refed|Starved
ENSONIT00000004101	ENSONIT00000048720	0.845137	-3.95295	-4.05553	positive	calcium and integrin-binding family member 2	dre-miR-129-3-3p,hsa-miR-425-3p,oni-miR-10552	Refed|Starved
ENSONIT00000056685	ENSONIT00000086565	0.892799	-3.29794	-3.06217	positive	serine/threonine-protein phosphatase 2B catalytic subunit alpha isoform	dre-miR-129-3-3p,hsa-miR-532-5p	Refed|Starved
ENSONIT00000073864	ENSONIT00000086565	0.95417	-3.1634	-3.06217	positive	serine/threonine-protein phosphatase 2B catalytic subunit alpha isoform	dre-miR-129-3-3p,hsa-miR-532-5p	Refed|Starved
ENSONIT00000073845	ENSONIT00000086565	0.800223	-3.73964	-3.06217	positive	zgc:152904	dre-miR-129-3-3p,hsa-miR-532-5p,oni-miR-10617,oni-miR-122	Refed|Starved
ENSONIT00000084250	ENSONIT00000088167	0.905909	-3.30248	-2.56772	positive	1-acylglycerol-3-phosphate O-acyltransferase ABHD5	dre-miR-129-3-3p,hsa-miR-574-3p,ola-miR-183-5p,oni-miR-138	Refed|Starved
ENSONIT00000016074	ENSONIT00000086565	0.823837	-3.01015	-3.06217	positive	carbonic anhydrase 4	dre-miR-129-3-3p,ola-miR-183-5p	Refed|Starved
ENSONIT00000016950	ENSONIT00000093712	0.922361	-4.61469	-3.33122	positive	F-box protein 25	dre-miR-129-3-3p,ola-miR-192-3p	Refed|Starved
ENSONIT00000011803	ENSONIT00000093712	0.968954	-3.53745	-3.33122	positive	formimidoyltransferase cyclodeaminase	dre-miR-129-3-3p,oni-miR-10552	Refed|Starved
ENSONIT00000011803	ENSONIT00000088167	0.889148	-3.53745	-2.56772	positive	formimidoyltransferase cyclodeaminase	dre-miR-129-3-3p,oni-miR-10552	Refed|Starved
ENSONIT00000011803	ENSONIT00000048720	0.937062	-3.53745	-4.05553	positive	formimidoyltransferase cyclodeaminase	dre-miR-129-3-3p,oni-miR-10552	Refed|Starved
ENSONIT00000004101	ENSONIT00000093712	0.823003	-3.95295	-3.33122	positive	calcium and integrin-binding family member 2	dre-miR-129-3-3p,oni-miR-10552,oni-miR-219b	Refed|Starved
ENSONIT00000004101	ENSONIT00000088167	0.912449	-3.95295	-2.56772	positive	calcium and integrin-binding family member 2	dre-miR-129-3-3p,oni-miR-10552,oni-miR-219b	Refed|Starved
ENSONIT00000074447	ENSONIT00000063064	0.893601	3.74693	-2.60168	positive	ankyrin repeat domain 11	dre-miR-129-3-3p,oni-miR-10555	Refed|Starved
ENSONIT00000051998	TCONSR_00054783	0.87321	3.67451	4.33688	positive	synaptopodin 2-like protein	dre-miR-129-3-3p,oni-miR-10611,oni-miR-1788	Refed|Starved
ENSONIT00000087745	ENSONIT00000093712	0.933312	-4.57502	-3.33122	positive	membrane protein, palmitoylated 1	dre-miR-129-3-3p,oni-miR-10617,oni-miR-10644	Refed|Starved
ENSONIT00000061309	TCONSR_00054783	0.800903	2.32505	4.33688	positive	diamine acetyltransferase 2	dre-miR-129-3-3p,oni-miR-10647	Refed|Starved
ENSONIT00000039737	ENSONIT00000093712	0.90661	-7.61415	-3.33122	positive	endoplasmic reticulum chaperone BiP	dre-miR-129-3-3p,oni-miR-10869	Refed|Starved
ENSONIT00000036992	ENSONIT00000088167	0.953781	-2.79018	-2.56772	positive	hippocalcin-like protein 1	dre-miR-129-3-3p,oni-miR-10869,oni-miR-10879,oni-miR-138	Refed|Starved
ENSONIT00000036992	ENSONIT00000048720	0.806483	-2.79018	-4.05553	positive	hippocalcin-like protein 1	dre-miR-129-3-3p,oni-miR-10869,oni-miR-138	Refed|Starved
ENSONIT00000010442	ENSONIT00000093712	0.87972	-3.09853	-3.33122	positive	anoctamin 3	dre-miR-129-3-3p,oni-miR-10900b	Refed|Starved
ENSONIT00000012255	ENSONIT00000086565	0.857184	-2.15282	-3.06217	positive	3-oxo-5-beta-steroid 4-dehydrogenase	dre-miR-129-3-3p,oni-miR-122	Refed|Starved
ENSONIT00000079069	ENSONIT00000036782	0.864261	-4.86702	-5.6666	positive	membrane protein, palmitoylated 1	dre-miR-129-3-3p,oni-miR-137a,oni-miR-137b,oni-miR-454b	Refed|Starved
ENSONIT00000022846	ENSONIT00000036782	0.844719	-2.88023	-5.6666	positive	granulin precursor	dre-miR-129-3-3p,oni-miR-454b	Refed|Starved
ENSONIT00000019392	TCONSR_00054783	0.910287	2.96726	4.33688	positive	tyrosyl-tRNA synthetase 1	dre-miR-133c-5p	Refed|Starved
ENSONIT00000061030	TCONSR_00191006	0.831988	-2.99566	-2.93395	positive	0	dre-miR-133c-5p	Refed|Starved
ENSONIT00000046178	TCONSR_00191006	0.934919	-2.5716	-2.93395	positive	UDP-glucuronosyltransferase 2A1-like	dre-miR-133c-5p	Refed|Starved
ENSONIT00000016551	TCONSR_00191006	0.866038	-2.29887	-2.93395	positive	multidrug and toxin extrusion protein 1	dre-miR-133c-5p	Refed|Starved
ENSONIT00000001551	TCONSR_00191006	0.945891	-2.36618	-2.93395	positive	F-box protein 16	dre-miR-133c-5p	Refed|Starved
ENSONIT00000016932	TCONSR_00191006	0.85395	-3.50366	-2.93395	positive	adenylate kinase 9	dre-miR-133c-5p	Refed|Starved
ENSONIT00000011264	TCONSR_00191006	0.967807	-2.65336	-2.93395	positive	activin A receptor type 1	dre-miR-133c-5p	Refed|Starved
ENSONIT00000046971	TCONSR_00191006	0.948828	-2.23483	-2.93395	positive	annexin A13	dre-miR-133c-5p	Refed|Starved
ENSONIT00000061476	TCONSR_00191006	0.892939	-4.16533	-2.93395	positive	0	dre-miR-133c-5p	Refed|Starved
ENSONIT00000016551	ENSONIT00000039669	0.965405	-2.29887	-2.59881	positive	multidrug and toxin extrusion protein 1	dre-miR-133c-5p	Refed|Starved
ENSONIT00000016932	ENSONIT00000039669	0.954995	-3.50366	-2.59881	positive	adenylate kinase 9	dre-miR-133c-5p	Refed|Starved
ENSONIT00000091856	ENSONIT00000075950	0.860741	4.09178	-2.20113	positive	zinc finger protein 429	dre-miR-133c-5p	Refed|Starved
ENSONIT00000015652	ENSONIT00000075950	0.857557	-2.87695	-2.20113	positive	toll-like receptor 9	dre-miR-133c-5p	Refed|Starved
ENSONIT00000057357	ENSONIT00000003445	0.933517	-3.12398	-2.12282	positive	UDP-glucuronosyltransferase 2A1-like	dre-miR-133c-5p	Refed|Starved
ENSONIT00000045873	ENSONIT00000003445	0.975793	-2.58914	-2.12282	positive	UDP-glucuronosyltransferase 2A1-like	dre-miR-133c-5p	Refed|Starved
ENSONIT00000007217	ENSONIT00000003445	0.896523	-2.10825	-2.12282	positive	GRB2 associated binding protein 2	dre-miR-133c-5p	Refed|Starved
ENSONIT00000091742	ENSONIT00000003445	0.909484	-2.69372	-2.12282	positive	probable G-protein coupled receptor 171	dre-miR-133c-5p	Refed|Starved
ENSONIT00000022763	ENSONIT00000003445	0.928521	-2.60398	-2.12282	positive	bestrophin 3	dre-miR-133c-5p	Refed|Starved
ENSONIT00000012266	ENSONIT00000003445	0.836391	-3.14452	-2.12282	positive	vacuolar protein sorting 4 homolog B	dre-miR-133c-5p	Refed|Starved
ENSONIT00000065175	ENSONIT00000003445	0.90143	-2.81869	-2.12282	positive	vacuole membrane protein 1	dre-miR-133c-5p	Refed|Starved
ENSONIT00000049121	TCONSR_00108625	0.8784	-3.03772	-3.66487	positive	gamma-aminobutyric acid receptor subunit beta-4	dre-miR-133c-5p	Refed|Starved
ENSONIT00000038567	TCONSR_00108625	0.931858	-2.95389	-3.66487	positive	neuronal vesicle trafficking associated 2	dre-miR-133c-5p	Refed|Starved
ENSONIT00000091856	ENSONIT00000063064	0.886488	4.09178	-2.60168	positive	zinc finger protein 429	dre-miR-133c-5p	Refed|Starved
ENSONIT00000054345	TCONSR_00108625	0.844739	-2.06053	-3.66487	positive	zinc finger protein 429	dre-miR-133c-5p	Refed|Starved
ENSONIT00000088244	ENSONIT00000003445	0.911199	-2.16594	-2.12282	positive	ankyrin repeat and IBR domain containing 1	dre-miR-133c-5p	Refed|Starved
ENSONIT00000061030	ENSONIT00000031906	0.889657	-2.99566	-2.94065	positive	0	dre-miR-133c-5p	Refed|Starved
ENSONIT00000061030	TCONSR_00108625	0.924847	-2.99566	-3.66487	positive	0	dre-miR-133c-5p	Refed|Starved
ENSONIT00000080635	TCONSR_00108625	0.892171	-2.20187	-3.66487	positive	cell migration inducing hyaluronidase 2	dre-miR-133c-5p	Refed|Starved
ENSONIT00000045873	ENSONIT00000061949	0.846214	-2.58914	-3.30217	positive	UDP-glucuronosyltransferase 2A1-like	dre-miR-133c-5p	Refed|Starved
ENSONIT00000023296	ENSONIT00000041596	0.899116	-3.78492	-2.85541	positive	choline O-acetyltransferase	dre-miR-133c-5p	Refed|Starved
ENSONIT00000004160	TCONSR_00054783	0.851046	2.20455	4.33688	positive	nuclear casein kinase and cyclin dependent kinase substrate 1	dre-miR-133c-5p	Refed|Starved
ENSONIT00000018270	ENSONIT00000039669	0.812481	-4.46808	-2.59881	positive	leucine-rich repeat LGI family member 2	dre-miR-133c-5p	Refed|Starved
ENSONIT00000018270	ENSONIT00000041596	0.807932	-4.46808	-2.85541	positive	leucine-rich repeat LGI family member 2	dre-miR-133c-5p	Refed|Starved
ENSONIT00000018270	ENSONIT00000031906	0.820873	-4.46808	-2.94065	positive	leucine-rich repeat LGI family member 2	dre-miR-133c-5p	Refed|Starved
ENSONIT00000018270	TCONSR_00108625	0.826625	-4.46808	-3.66487	positive	leucine-rich repeat LGI family member 2	dre-miR-133c-5p	Refed|Starved
ENSONIT00000067205	TCONSR_00108625	0.822945	-2.40959	-3.66487	positive	phosphoinositide-3-kinase regulatory subunit 1	dre-miR-133c-5p	Refed|Starved
ENSONIT00000068151	TCONSR_00001793	0.913676	-3.3225	-4.44897	positive	eukaryotic translation initiation factor 4E-binding protein 1	dre-miR-133c-5p	Refed|Starved
ENSONIT00000052820	TCONSR_00001793	0.881378	-6.82794	-4.44897	positive	0	dre-miR-133c-5p	Refed|Starved
ENSONIT00000065175	TCONSR_00001793	0.893212	-2.81869	-4.44897	positive	vacuole membrane protein 1	dre-miR-133c-5p	Refed|Starved
ENSONIT00000054345	TCONSR_00001793	0.921653	-2.06053	-4.44897	positive	zinc finger protein 429	dre-miR-133c-5p	Refed|Starved
ENSONIT00000080635	TCONSR_00001793	0.927402	-2.20187	-4.44897	positive	cell migration inducing hyaluronidase 2	dre-miR-133c-5p	Refed|Starved
ENSONIT00000057357	TCONSR_00001793	0.89114	-3.12398	-4.44897	positive	UDP-glucuronosyltransferase 2A1-like	dre-miR-133c-5p	Refed|Starved
ENSONIT00000045873	TCONSR_00001793	0.938426	-2.58914	-4.44897	positive	UDP-glucuronosyltransferase 2A1-like	dre-miR-133c-5p	Refed|Starved
ENSONIT00000091742	TCONSR_00001793	0.967385	-2.69372	-4.44897	positive	probable G-protein coupled receptor 171	dre-miR-133c-5p	Refed|Starved
ENSONIT00000022763	TCONSR_00001793	0.917421	-2.60398	-4.44897	positive	bestrophin 3	dre-miR-133c-5p	Refed|Starved
ENSONIT00000003574	TCONSR_00001793	0.945318	-2.6076	-4.44897	positive	pleckstrin homology domain containing B2	dre-miR-133c-5p	Refed|Starved
ENSONIT00000048273	TCONSR_00001793	0.928099	-2.16362	-4.44897	positive	phospholipid scramblase 3b	dre-miR-133c-5p	Refed|Starved
ENSONIT00000068151	TCONSR_00001792	0.845472	-3.3225	-3.58722	positive	eukaryotic translation initiation factor 4E-binding protein 1	dre-miR-133c-5p	Refed|Starved
ENSONIT00000065175	TCONSR_00001792	0.852015	-2.81869	-3.58722	positive	vacuole membrane protein 1	dre-miR-133c-5p	Refed|Starved
ENSONIT00000054345	TCONSR_00001792	0.895002	-2.06053	-3.58722	positive	zinc finger protein 429	dre-miR-133c-5p	Refed|Starved
ENSONIT00000080635	TCONSR_00001792	0.80333	-2.20187	-3.58722	positive	cell migration inducing hyaluronidase 2	dre-miR-133c-5p	Refed|Starved
ENSONIT00000057357	TCONSR_00001792	0.836075	-3.12398	-3.58722	positive	UDP-glucuronosyltransferase 2A1-like	dre-miR-133c-5p	Refed|Starved
ENSONIT00000045873	TCONSR_00001792	0.904788	-2.58914	-3.58722	positive	UDP-glucuronosyltransferase 2A1-like	dre-miR-133c-5p	Refed|Starved
ENSONIT00000091742	TCONSR_00001792	0.825191	-2.69372	-3.58722	positive	probable G-protein coupled receptor 171	dre-miR-133c-5p	Refed|Starved
ENSONIT00000022763	TCONSR_00001792	0.931139	-2.60398	-3.58722	positive	bestrophin 3	dre-miR-133c-5p	Refed|Starved
ENSONIT00000012266	TCONSR_00001792	0.812371	-3.14452	-3.58722	positive	vacuolar protein sorting 4 homolog B	dre-miR-133c-5p	Refed|Starved
ENSONIT00000003574	TCONSR_00001792	0.885567	-2.6076	-3.58722	positive	pleckstrin homology domain containing B2	dre-miR-133c-5p	Refed|Starved
ENSONIT00000048273	TCONSR_00001792	0.872006	-2.16362	-3.58722	positive	phospholipid scramblase 3b	dre-miR-133c-5p	Refed|Starved
ENSONIT00000068151	ENSONIT00000084085	0.807185	-3.3225	-3.60606	positive	eukaryotic translation initiation factor 4E-binding protein 1	dre-miR-133c-5p	Refed|Starved
ENSONIT00000016203	ENSONIT00000084085	0.876565	-2.31128	-3.60606	positive	synaptotagmin 12	dre-miR-133c-5p	Refed|Starved
ENSONIT00000067672	ENSONIT00000084085	0.95014	-3.27017	-3.60606	positive	cilia and flagella associated protein 161	dre-miR-133c-5p	Refed|Starved
ENSONIT00000080635	ENSONIT00000084085	0.83292	-2.20187	-3.60606	positive	cell migration inducing hyaluronidase 2	dre-miR-133c-5p	Refed|Starved
ENSONIT00000023296	ENSONIT00000084085	0.8547	-3.78492	-3.60606	positive	choline O-acetyltransferase	dre-miR-133c-5p	Refed|Starved
ENSONIT00000016551	ENSONIT00000084085	0.961587	-2.29887	-3.60606	positive	multidrug and toxin extrusion protein 1	dre-miR-133c-5p	Refed|Starved
ENSONIT00000016932	ENSONIT00000084085	0.949946	-3.50366	-3.60606	positive	adenylate kinase 9	dre-miR-133c-5p	Refed|Starved
ENSONIT00000047766	ENSONIT00000084085	0.972311	-3.57522	-3.60606	positive	heme transporter hrg1-B	dre-miR-133c-5p	Refed|Starved
ENSONIT00000011264	ENSONIT00000084085	0.988525	-2.65336	-3.60606	positive	activin A receptor type 1	dre-miR-133c-5p	Refed|Starved
ENSONIT00000013850	ENSONIT00000084085	0.985631	-3.59668	-3.60606	positive	WD repeat-containing protein 78	dre-miR-133c-5p	Refed|Starved
ENSONIT00000093203	ENSONIT00000084085	0.927512	-2.97056	-3.60606	positive	stathmin-2	dre-miR-133c-5p	Refed|Starved
ENSONIT00000016551	ENSONIT00000036782	0.851714	-2.29887	-5.6666	positive	multidrug and toxin extrusion protein 1	dre-miR-133c-5p	Refed|Starved
ENSONIT00000016932	ENSONIT00000036782	0.832098	-3.50366	-5.6666	positive	adenylate kinase 9	dre-miR-133c-5p	Refed|Starved
ENSONIT00000048273	ENSONIT00000036782	0.803676	-2.16362	-5.6666	positive	phospholipid scramblase 3b	dre-miR-133c-5p	Refed|Starved
ENSONIT00000011264	ENSONIT00000091414	0.897728	-2.65336	-4.7521	positive	activin A receptor type 1	dre-miR-133c-5p	Refed|Starved
ENSONIT00000013850	ENSONIT00000091414	0.81539	-3.59668	-4.7521	positive	WD repeat-containing protein 78	dre-miR-133c-5p	Refed|Starved
ENSONIT00000054342	ENSONIT00000091414	0.853674	-4.8035	-4.7521	positive	0	dre-miR-133c-5p	Refed|Starved
ENSONIT00000061476	ENSONIT00000091414	0.923559	-4.16533	-4.7521	positive	0	dre-miR-133c-5p	Refed|Starved
ENSONIT00000056643	TCONSR_00150112	0.880048	-2.07157	-2.73397	positive	0	dre-miR-133c-5p	Refed|Starved
ENSONIT00000076277	TCONSR_00150112	0.864076	-2.09998	-2.73397	positive	tripartite motif containing 23	dre-miR-133c-5p	Refed|Starved
ENSONIT00000068151	TCONSR_00150112	0.939857	-3.3225	-2.73397	positive	eukaryotic translation initiation factor 4E-binding protein 1	dre-miR-133c-5p	Refed|Starved
ENSONIT00000067333	TCONSR_00150112	0.950412	-2.47613	-2.73397	positive	receptor tyrosine-protein kinase erbB-2	dre-miR-133c-5p	Refed|Starved
ENSONIT00000065175	TCONSR_00150112	0.880302	-2.81869	-2.73397	positive	vacuole membrane protein 1	dre-miR-133c-5p	Refed|Starved
ENSONIT00000060907	TCONSR_00150112	0.890512	-3.1458	-2.73397	positive	vacuole membrane protein 1	dre-miR-133c-5p	Refed|Starved
ENSONIT00000054345	TCONSR_00150112	0.948807	-2.06053	-2.73397	positive	zinc finger protein 429	dre-miR-133c-5p	Refed|Starved
ENSONIT00000088244	TCONSR_00150112	0.964425	-2.16594	-2.73397	positive	ankyrin repeat and IBR domain containing 1	dre-miR-133c-5p	Refed|Starved
ENSONIT00000013775	TCONSR_00150112	0.971189	-2.75232	-2.73397	positive	solute carrier family 15 member 4	dre-miR-133c-5p	Refed|Starved
ENSONIT00000080635	TCONSR_00150112	0.889189	-2.20187	-2.73397	positive	cell migration inducing hyaluronidase 2	dre-miR-133c-5p	Refed|Starved
ENSONIT00000045873	TCONSR_00150112	0.824729	-2.58914	-2.73397	positive	UDP-glucuronosyltransferase 2A1-like	dre-miR-133c-5p	Refed|Starved
ENSONIT00000013187	TCONSR_00150112	0.87896	-2.99601	-2.73397	positive	unc-51 like autophagy activating kinase 2	dre-miR-133c-5p	Refed|Starved
ENSONIT00000055058	TCONSR_00150112	0.877214	-2.5494	-2.73397	positive	sushi domain-containing protein 6	dre-miR-133c-5p	Refed|Starved
ENSONIT00000047766	TCONSR_00150112	0.888705	-3.57522	-2.73397	positive	heme transporter hrg1-B	dre-miR-133c-5p	Refed|Starved
ENSONIT00000069869	TCONSR_00150112	0.803987	-2.73926	-2.73397	positive	lysine demethylase 4A	dre-miR-133c-5p	Refed|Starved
ENSONIT00000011264	TCONSR_00150112	0.835864	-2.65336	-2.73397	positive	activin A receptor type 1	dre-miR-133c-5p	Refed|Starved
ENSONIT00000048913	TCONSR_00150112	0.913292	-3.60001	-2.73397	positive	RNA-binding motif, single-stranded-interacting protein 1	dre-miR-133c-5p	Refed|Starved
ENSONIT00000048114	TCONSR_00150112	0.952406	-2.50597	-2.73397	positive	mRNA-decapping enzyme 1B	dre-miR-133c-5p	Refed|Starved
ENSONIT00000022763	TCONSR_00150112	0.883711	-2.60398	-2.73397	positive	bestrophin 3	dre-miR-133c-5p	Refed|Starved
ENSONIT00000046971	TCONSR_00150112	0.879766	-2.23483	-2.73397	positive	annexin A13	dre-miR-133c-5p	Refed|Starved
ENSONIT00000078254	TCONSR_00150112	0.916055	-5.86115	-2.73397	positive	autophagy-related protein 9A	dre-miR-133c-5p	Refed|Starved
ENSONIT00000048803	TCONSR_00150112	0.920658	-2.88901	-2.73397	positive	kelch like family member 21	dre-miR-133c-5p	Refed|Starved
ENSONIT00000080314	TCONSR_00150112	0.950435	-3.12075	-2.73397	positive	transmembrane protein 131	dre-miR-133c-5p	Refed|Starved
ENSONIT00000053591	TCONSR_00150112	0.935863	-8.90748	-2.73397	positive	transmembrane protein 131	dre-miR-133c-5p	Refed|Starved
ENSONIT00000003574	TCONSR_00150112	0.908804	-2.6076	-2.73397	positive	pleckstrin homology domain containing B2	dre-miR-133c-5p	Refed|Starved
ENSONIT00000048273	TCONSR_00150112	0.841142	-2.16362	-2.73397	positive	phospholipid scramblase 3b	dre-miR-133c-5p	Refed|Starved
ENSONIT00000050487	TCONSR_00150112	0.821808	-2.13372	-2.73397	positive	0	dre-miR-133c-5p	Refed|Starved
ENSONIT00000061476	TCONSR_00150112	0.866221	-4.16533	-2.73397	positive	0	dre-miR-133c-5p	Refed|Starved
ENSONIT00000093203	TCONSR_00108625	0.982294	-2.97056	-3.66487	positive	stathmin-2	dre-miR-133c-5p	Refed|Starved
ENSONIT00000061476	TCONSR_00108625	0.883183	-4.16533	-3.66487	positive	0	dre-miR-133c-5p	Refed|Starved
ENSONIT00000068151	ENSONIT00000003445	0.932296	-3.3225	-2.12282	positive	eukaryotic translation initiation factor 4E-binding protein 1	dre-miR-133c-5p	Refed|Starved
ENSONIT00000068151	ENSONIT00000061949	0.862189	-3.3225	-3.30217	positive	eukaryotic translation initiation factor 4E-binding protein 1	dre-miR-133c-5p	Refed|Starved
ENSONIT00000016203	ENSONIT00000031906	0.971991	-2.31128	-2.94065	positive	synaptotagmin 12	dre-miR-133c-5p	Refed|Starved
ENSONIT00000016203	TCONSR_00108625	0.91347	-2.31128	-3.66487	positive	synaptotagmin 12	dre-miR-133c-5p	Refed|Starved
ENSONIT00000067672	TCONSR_00108625	0.852524	-3.27017	-3.66487	positive	cilia and flagella associated protein 161	dre-miR-133c-5p	Refed|Starved
ENSONIT00000089127	ENSONIT00000084085	0.813925	-2.44153	-3.60606	positive	phosphorylase b kinase regulatory subunit alpha, liver isoform	dre-miR-133c-5p	Refed|Starved
ENSONIT00000089127	ENSONIT00000078973	0.817881	-2.44153	-2.02623	positive	phosphorylase b kinase regulatory subunit alpha, liver isoform	dre-miR-133c-5p	Refed|Starved
ENSONIT00000003847	TCONSR_00150112	0.803509	-3.86231	-2.73397	positive	carbonic anhydrase 7	dre-miR-133c-5p	Refed|Starved
ENSONIT00000003847	TCONSR_00191006	0.983694	-3.86231	-2.93395	positive	carbonic anhydrase 7	dre-miR-133c-5p	Refed|Starved
ENSONIT00000006841	TCONSR_00150112	0.805307	-2.72902	-2.73397	positive	si:zfos-80g12.1	dre-miR-133c-5p	Refed|Starved
ENSONIT00000006841	ENSONIT00000003445	0.819475	-2.72902	-2.12282	positive	si:zfos-80g12.1	dre-miR-133c-5p	Refed|Starved
ENSONIT00000006141	ENSONIT00000034291	0.864985	2.69362	2.19504	positive	pre-mRNA processing factor 19	dre-miR-133c-5p	Refed|Starved
ENSONIT00000000591	ENSONIT00000034291	0.862203	2.12672	2.19504	positive	transmembrane protein 263	dre-miR-133c-5p	Refed|Starved
ENSONIT00000048803	ENSONIT00000061949	0.831756	-2.88901	-3.30217	positive	kelch like family member 21	dre-miR-133c-5p	Refed|Starved
ENSONIT00000016551	ENSONIT00000041596	0.85513	-2.29887	-2.85541	positive	multidrug and toxin extrusion protein 1	dre-miR-133c-5p	Refed|Starved
ENSONIT00000016551	ENSONIT00000031906	0.972899	-2.29887	-2.94065	positive	multidrug and toxin extrusion protein 1	dre-miR-133c-5p	Refed|Starved
ENSONIT00000016551	TCONSR_00108625	0.961144	-2.29887	-3.66487	positive	multidrug and toxin extrusion protein 1	dre-miR-133c-5p	Refed|Starved
ENSONIT00000016932	ENSONIT00000041596	0.851954	-3.50366	-2.85541	positive	adenylate kinase 9	dre-miR-133c-5p	Refed|Starved
ENSONIT00000016932	ENSONIT00000031906	0.967884	-3.50366	-2.94065	positive	adenylate kinase 9	dre-miR-133c-5p	Refed|Starved
ENSONIT00000016932	TCONSR_00108625	0.955298	-3.50366	-3.66487	positive	adenylate kinase 9	dre-miR-133c-5p	Refed|Starved
ENSONIT00000011264	TCONSR_00108625	0.9526	-2.65336	-3.66487	positive	activin A receptor type 1	dre-miR-133c-5p	Refed|Starved
ENSONIT00000022763	ENSONIT00000061949	0.838464	-2.60398	-3.30217	positive	bestrophin 3	dre-miR-133c-5p	Refed|Starved
ENSONIT00000012266	ENSONIT00000061949	0.83344	-3.14452	-3.30217	positive	vacuolar protein sorting 4 homolog B	dre-miR-133c-5p	Refed|Starved
ENSONIT00000037215	ENSONIT00000003445	0.881994	-3.004	-2.12282	positive	HCK proto-oncogene, Src family tyrosine kinase	dre-miR-133c-5p,dre-miR-135b-3p,dre-miR-194a,dre-miR-2188-3p,dre-miR-338-5p,oni-miR-10647,oni-miR-194a,oni-miR-194b	Refed|Starved
ENSONIT00000045990	ENSONIT00000003445	0.961446	-2.76304	-2.12282	positive	transmembrane protein 86A	dre-miR-133c-5p,dre-miR-135b-3p,dre-miR-2187-3p,dre-miR-2188-3p,dre-miR-338-5p,hsa-miR-195-5p,hsa-miR-29b-2-5p,ola-miR-192-3p,oni-miR-10647,oni-miR-10879,oni-miR-137b,oni-miR-194a,oni-miR-194b	Refed|Starved
ENSONIT00000078254	ENSONIT00000003445	0.916539	-5.86115	-2.12282	positive	autophagy-related protein 9A	dre-miR-133c-5p,dre-miR-135b-3p,dre-miR-2187-3p,dre-miR-2188-3p,dre-miR-459-5p,hsa-miR-195-5p,hsa-miR-29b-2-5p,ola-miR-192-3p,oni-miR-10879	Refed|Starved
ENSONIT00000086051	ENSONIT00000063064	0.893222	2.11545	-2.60168	positive	protein AMBP	dre-miR-133c-5p,dre-miR-135c,dre-miR-141-3p,dre-miR-200a-3p,dre-miR-429b,oni-miR-10879,oni-miR-135b,oni-miR-200a,oni-miR-429b	Refed|Starved
ENSONIT00000086051	ENSONIT00000075950	0.87912	2.11545	-2.20113	positive	protein AMBP	dre-miR-133c-5p,dre-miR-135c,dre-miR-141-3p,dre-miR-200a-3p,oni-miR-10647,oni-miR-135a,oni-miR-135b,oni-miR-194a,oni-miR-194b,oni-miR-200a,oni-miR-429b	Refed|Starved
ENSONIT00000050212	ENSONIT00000036782	0.890967	-2.12295	-5.6666	positive	RAB3A, member RAS oncogene family	dre-miR-133c-5p,dre-miR-135c,dre-miR-187,dre-miR-338-5p,dre-miR-429b,hsa-let-7g-5p,hsa-miR-183-5p,hsa-miR-29a-3p,ola-miR-135a,ola-miR-137,ola-miR-183-5p,oni-miR-10611,oni-miR-10617,oni-miR-10647,oni-miR-10879,oni-miR-135a,oni-miR-135b,oni-miR-137a,oni-miR-137b,oni-miR-183,oni-miR-187,oni-miR-200a,oni-miR-200b,oni-miR-429b,oni-miR-449a,oni-miR-449b-5p,oni-miR-454b	Refed|Starved
ENSONIT00000086233	ENSONIT00000091414	0.838052	-2.24506	-4.7521	positive	prostaglandin E receptor 3	dre-miR-133c-5p,dre-miR-135c,dre-miR-200c-3p,dre-miR-429b,dre-miR-730,hsa-miR-149-5p,ola-miR-135a,oni-miR-135a,oni-miR-135b,oni-miR-1788,oni-miR-200b,oni-miR-429b,oni-miR-454b	Refed|Starved
ENSONIT00000006017	ENSONIT00000031906	0.935288	-2.81709	-2.94065	positive	0	dre-miR-133c-5p,dre-miR-135c,dre-miR-206-5p,dre-miR-2188-3p,dre-miR-221-5p,hsa-miR-195-5p,hsa-miR-217-5p,ola-miR-135a,ola-miR-192-3p,oni-miR-10644,oni-miR-135a,oni-miR-135b	Refed|Starved
ENSONIT00000045990	TCONSR_00001793	0.94836	-2.76304	-4.44897	positive	transmembrane protein 86A	dre-miR-133c-5p,dre-miR-135c,dre-miR-206-5p,dre-miR-2188-3p,ola-miR-135a,oni-miR-10552,oni-miR-122,oni-miR-135b,oni-miR-138,oni-miR-1788,oni-miR-449a,oni-miR-449b-5p	Refed|Starved
ENSONIT00000006017	ENSONIT00000041596	0.890225	-2.81709	-2.85541	positive	0	dre-miR-133c-5p,dre-miR-135c,dre-miR-206-5p,dre-miR-221-5p,dre-miR-730,ola-miR-192-3p,oni-miR-10647,oni-miR-10900b,oni-miR-135a,oni-miR-135b,oni-miR-138	Refed|Starved
ENSONIT00000024863	TCONSR_00001793	0.883725	-2.38524	-4.44897	positive	anthrax toxin receptor 1	dre-miR-133c-5p,dre-miR-135c,dre-miR-206-5p,ola-miR-135a,oni-miR-135a,oni-miR-135b,oni-miR-138,oni-miR-1788,oni-miR-449a,oni-miR-449b-5p	Refed|Starved
ENSONIT00000006017	ENSONIT00000036782	0.871167	-2.81709	-5.6666	positive	0	dre-miR-133c-5p,dre-miR-135c,dre-miR-2187-3p,dre-miR-2188-3p,dre-miR-338-5p,hsa-miR-195-5p,hsa-miR-29b-2-5p,ola-miR-135a,ola-miR-192-3p,oni-miR-10644,oni-miR-10647,oni-miR-10900b,oni-miR-135a,oni-miR-135b,oni-miR-137a,oni-miR-137b,oni-miR-138,oni-miR-449a	Refed|Starved
ENSONIT00000020490	ENSONIT00000036782	0.811786	-3.27	-5.6666	positive	SH3 and cysteine-rich domain-containing protein 2	dre-miR-133c-5p,dre-miR-135c,dre-miR-2187-3p,dre-miR-2188-5p,dre-miR-429b,hsa-let-7g-5p,oni-miR-135b,oni-miR-200b,oni-miR-2188,oni-miR-429b	Refed|Starved
ENSONIT00000051229	ENSONIT00000091414	0.903001	-2.38642	-4.7521	positive	ciliary neurotrophic factor receptor subunit alpha	dre-miR-133c-5p,dre-miR-135c,dre-miR-2187-3p,dre-miR-219-3p,dre-miR-730,hsa-miR-29b-2-5p,oni-miR-10647,oni-miR-135a,oni-miR-135b	Refed|Starved
ENSONIT00000067333	ENSONIT00000091414	0.92096	-2.47613	-4.7521	positive	receptor tyrosine-protein kinase erbB-2	dre-miR-133c-5p,dre-miR-135c,dre-miR-2187-3p,dre-miR-219-3p,ola-miR-135a,oni-miR-10647,oni-miR-10879,oni-miR-135a,oni-miR-135b,oni-miR-1788,oni-miR-454b,oni-miR-4585,oni-miR-9a-3p	Refed|Starved
ENSONIT00000040357	ENSONIT00000036782	0.870862	-2.19703	-5.6666	positive	si:dkey-183c6.8	dre-miR-133c-5p,dre-miR-135c,dre-miR-2188-3p,dre-miR-338-5p,hsa-let-7g-5p,hsa-miR-29a-3p,ola-miR-135a,ola-miR-183-5p,oni-miR-10644,oni-miR-10647,oni-miR-10879,oni-miR-135a,oni-miR-135b,oni-miR-200a,oni-miR-449b-5p,oni-miR-454b,oni-miR-8159	Refed|Starved
ENSONIT00000069173	ENSONIT00000036782	0.831024	-2.39517	-5.6666	positive	diacylglycerol kinase beta	dre-miR-133c-5p,dre-miR-135c,dre-miR-2188-3p,dre-miR-429b,hsa-miR-183-5p,hsa-miR-195-5p,hsa-miR-29a-3p,ola-miR-135a,ola-miR-183-5p,ola-miR-192-3p,oni-miR-10611,oni-miR-10617,oni-miR-10644,oni-miR-10647,oni-miR-135a,oni-miR-135b,oni-miR-138,oni-miR-183,oni-miR-200a,oni-miR-200b,oni-miR-429b,oni-miR-449a,oni-miR-449b-5p	Refed|Starved
ENSONIT00000040357	ENSONIT00000031906	0.941642	-2.19703	-2.94065	positive	si:dkey-183c6.8	dre-miR-133c-5p,dre-miR-135c,dre-miR-2188-3p,hsa-miR-148a-3p,hsa-miR-217-5p,hsa-miR-29a-3p,ola-miR-135a,ola-miR-192-5p,oni-miR-10555,oni-miR-10644,oni-miR-135a,oni-miR-135b,oni-miR-454b,oni-miR-4585	Refed|Starved
ENSONIT00000069173	ENSONIT00000031906	0.958965	-2.39517	-2.94065	positive	diacylglycerol kinase beta	dre-miR-133c-5p,dre-miR-135c,dre-miR-2188-3p,hsa-miR-195-5p,hsa-miR-217-5p,hsa-miR-29a-3p,ola-miR-135a,ola-miR-192-3p,oni-miR-10552,oni-miR-10555,oni-miR-10644,oni-miR-135a,oni-miR-135b	Refed|Starved
ENSONIT00000040357	ENSONIT00000041596	0.900652	-2.19703	-2.85541	positive	si:dkey-183c6.8	dre-miR-133c-5p,dre-miR-135c,dre-miR-219-3p,oni-miR-10623,oni-miR-10647,oni-miR-135a,oni-miR-135b	Refed|Starved
ENSONIT00000050212	ENSONIT00000031906	0.987444	-2.12295	-2.94065	positive	RAB3A, member RAS oncogene family	dre-miR-133c-5p,dre-miR-135c,dre-miR-221-5p,dre-miR-736,hsa-miR-146a-5p,hsa-miR-148a-3p,hsa-miR-151a-5p,hsa-miR-29a-3p,ola-miR-135a,oni-miR-135a,oni-miR-135b,oni-miR-454b,oni-miR-736	Refed|Starved
ENSONIT00000039685	ENSONIT00000031906	0.806873	-2.97705	-2.94065	positive	RAB3A, member RAS oncogene family	dre-miR-133c-5p,dre-miR-135c,dre-miR-221-5p,dre-miR-736,hsa-miR-146a-5p,hsa-miR-148a-3p,hsa-miR-151a-5p,hsa-miR-29a-3p,ola-miR-135a,oni-miR-135a,oni-miR-135b,oni-miR-454b,oni-miR-736	Refed|Starved
ENSONIT00000050212	ENSONIT00000041596	0.919081	-2.12295	-2.85541	positive	RAB3A, member RAS oncogene family	dre-miR-133c-5p,dre-miR-135c,dre-miR-221-5p,oni-miR-10647,oni-miR-135a,oni-miR-135b,oni-miR-7550	Refed|Starved
ENSONIT00000039685	ENSONIT00000041596	0.872482	-2.97705	-2.85541	positive	RAB3A, member RAS oncogene family	dre-miR-133c-5p,dre-miR-135c,dre-miR-221-5p,oni-miR-10647,oni-miR-135a,oni-miR-135b,oni-miR-7550	Refed|Starved
ENSONIT00000069173	ENSONIT00000041596	0.852184	-2.39517	-2.85541	positive	diacylglycerol kinase beta	dre-miR-133c-5p,dre-miR-135c,dre-miR-730,ola-miR-192-3p,oni-miR-10647,oni-miR-135a,oni-miR-135b,oni-miR-138	Refed|Starved
ENSONIT00000067672	ENSONIT00000091414	0.972675	-3.27017	-4.7521	positive	cilia and flagella associated protein 161	dre-miR-133c-5p,dre-miR-135c,hsa-miR-215-5p,ola-miR-135a,oni-miR-135b,oni-miR-192	Refed|Starved
ENSONIT00000074432	ENSONIT00000092565	0.940505	-2.01102	-2.72015	positive	zinc-binding protein A33	dre-miR-133c-5p,dre-miR-135c,hsa-miR-217-5p,ola-miR-135a,oni-miR-135a,oni-miR-135b,oni-miR-7132b-5p	Refed|Starved
ENSONIT00000033830	ENSONIT00000031906	0.93672	-2.83941	-2.94065	positive	glutamate receptor 3	dre-miR-133c-5p,dre-miR-135c,hsa-miR-29a-3p,ola-miR-135a,oni-miR-10552,oni-miR-10644,oni-miR-135a,oni-miR-135b	Refed|Starved
ENSONIT00000080314	ENSONIT00000036782	0.826936	-3.12075	-5.6666	positive	transmembrane protein 131	dre-miR-133c-5p,dre-miR-135c,hsa-miR-29b-2-5p,ola-miR-135a,ola-miR-192-3p,oni-miR-135a,oni-miR-135b,oni-miR-138	Refed|Starved
ENSONIT00000053591	ENSONIT00000091414	0.867019	-8.90748	-4.7521	positive	transmembrane protein 131	dre-miR-133c-5p,dre-miR-135c,hsa-miR-29b-2-5p,ola-miR-135a,ola-miR-192-5p,oni-miR-135a,oni-miR-135b	Refed|Starved
ENSONIT00000080314	TCONSR_00001793	0.920374	-3.12075	-4.44897	positive	transmembrane protein 131	dre-miR-133c-5p,dre-miR-135c,ola-miR-135a,oni-miR-135a,oni-miR-135b,oni-miR-138	Refed|Starved
ENSONIT00000053591	TCONSR_00001793	0.896407	-8.90748	-4.44897	positive	transmembrane protein 131	dre-miR-133c-5p,dre-miR-135c,ola-miR-135a,oni-miR-135a,oni-miR-135b,oni-miR-138	Refed|Starved
ENSONIT00000080314	TCONSR_00001792	0.884497	-3.12075	-3.58722	positive	transmembrane protein 131	dre-miR-133c-5p,dre-miR-135c,ola-miR-135a,oni-miR-135a,oni-miR-135b,oni-miR-138	Refed|Starved
ENSONIT00000053591	TCONSR_00001792	0.913604	-8.90748	-3.58722	positive	transmembrane protein 131	dre-miR-133c-5p,dre-miR-135c,ola-miR-135a,oni-miR-135a,oni-miR-135b,oni-miR-138	Refed|Starved
ENSONIT00000067333	TCONSR_00001792	0.835047	-2.47613	-3.58722	positive	receptor tyrosine-protein kinase erbB-2	dre-miR-133c-5p,dre-miR-135c,ola-miR-135a,oni-miR-135a,oni-miR-135b,oni-miR-1788	Refed|Starved
ENSONIT00000074432	ENSONIT00000076739	0.901115	-2.01102	-2.56457	positive	zinc-binding protein A33	dre-miR-133c-5p,dre-miR-135c,ola-miR-135a,oni-miR-135a,oni-miR-135b,oni-miR-7132b-5p	Refed|Starved
ENSONIT00000033830	ENSONIT00000041596	0.818362	-2.83941	-2.85541	positive	glutamate receptor 3	dre-miR-133c-5p,dre-miR-135c,oni-miR-10900b,oni-miR-135a,oni-miR-135b,oni-miR-9a-7-3p	Refed|Starved
ENSONIT00000073767	ENSONIT00000039669	0.883372	-2.98081	-2.59881	positive	T cell leukemia homeobox 2	dre-miR-133c-5p,dre-miR-137-3p,dre-miR-141-3p,dre-miR-200a-3p,dre-miR-212-5p,dre-miR-221-5p,hsa-miR-148a-3p,oni-miR-10611,oni-miR-137a,oni-miR-137b,oni-miR-200a	Refed|Starved
ENSONIT00000041384	ENSONIT00000039669	0.928367	-3.08996	-2.59881	positive	CaM kinase like vesicle associated	dre-miR-133c-5p,dre-miR-137-3p,dre-miR-141-3p,dre-miR-200a-3p,dre-miR-2188-3p,hsa-miR-148a-3p,oni-miR-135b,oni-miR-137a,oni-miR-137b,oni-miR-200a,oni-miR-454b	Refed|Starved
ENSONIT00000041384	ENSONIT00000036782	0.81154	-3.08996	-5.6666	positive	CaM kinase like vesicle associated	dre-miR-133c-5p,dre-miR-137-3p,dre-miR-2188-3p,hsa-miR-183-5p,ola-miR-183-5p,ola-miR-192-3p,oni-miR-10647,oni-miR-135b,oni-miR-137a,oni-miR-137b,oni-miR-183,oni-miR-200a,oni-miR-200b,oni-miR-454b	Refed|Starved
ENSONIT00000073767	ENSONIT00000036782	0.88858	-2.98081	-5.6666	positive	T cell leukemia homeobox 2	dre-miR-133c-5p,dre-miR-137-3p,ola-miR-183-5p,ola-miR-192-3p,oni-miR-10611,oni-miR-10644,oni-miR-10647,oni-miR-137a,oni-miR-137b,oni-miR-138,oni-miR-200a,oni-miR-8159	Refed|Starved
ENSONIT00000086051	ENSONIT00000046935	0.894254	2.11545	-2.57623	positive	protein AMBP	dre-miR-133c-5p,dre-miR-141-3p,dre-miR-182-3p,dre-miR-200a-3p,hsa-miR-195-5p,oni-miR-10647,oni-miR-200a,oni-miR-8159	Refed|Starved
ENSONIT00000050212	ENSONIT00000039669	0.983494	-2.12295	-2.59881	positive	RAB3A, member RAS oncogene family	dre-miR-133c-5p,dre-miR-141-3p,dre-miR-187,dre-miR-200a-3p,dre-miR-221-5p,dre-miR-338-5p,hsa-miR-148a-3p,hsa-miR-151a-5p,oni-miR-10611,oni-miR-10617,oni-miR-135b,oni-miR-137a,oni-miR-137b,oni-miR-1788,oni-miR-187,oni-miR-200a,oni-miR-449a,oni-miR-449b-5p,oni-miR-454b	Refed|Starved
ENSONIT00000039685	ENSONIT00000039669	0.840579	-2.97705	-2.59881	positive	RAB3A, member RAS oncogene family	dre-miR-133c-5p,dre-miR-141-3p,dre-miR-187,dre-miR-200a-3p,dre-miR-221-5p,dre-miR-338-5p,hsa-miR-148a-3p,hsa-miR-151a-5p,oni-miR-10611,oni-miR-10617,oni-miR-135b,oni-miR-137a,oni-miR-137b,oni-miR-1788,oni-miR-187,oni-miR-200a,oni-miR-449a,oni-miR-449b-5p,oni-miR-454b	Refed|Starved
ENSONIT00000046971	ENSONIT00000039669	0.817383	-2.23483	-2.59881	positive	annexin A13	dre-miR-133c-5p,dre-miR-141-3p,dre-miR-194a,dre-miR-200a-3p,dre-miR-219-3p,hsa-miR-148a-3p,hsa-miR-195-5p,oni-miR-10617,oni-miR-194a,oni-miR-194b,oni-miR-200a	Refed|Starved
ENSONIT00000046971	ENSONIT00000084085	0.982718	-2.23483	-3.60606	positive	annexin A13	dre-miR-133c-5p,dre-miR-141-3p,dre-miR-194a,dre-miR-200a-3p,dre-miR-219-3p,hsa-miR-148a-3p,oni-miR-194a,oni-miR-194b,oni-miR-200a	Refed|Starved
ENSONIT00000013775	ENSONIT00000084085	0.832276	-2.75232	-3.60606	positive	solute carrier family 15 member 4	dre-miR-133c-5p,dre-miR-141-3p,dre-miR-194a,dre-miR-200a-3p,dre-miR-219-3p,hsa-miR-28-5p,oni-miR-194a,oni-miR-200a,oni-miR-2187a	Refed|Starved
ENSONIT00000013775	ENSONIT00000091414	0.803421	-2.75232	-4.7521	positive	solute carrier family 15 member 4	dre-miR-133c-5p,dre-miR-141-3p,dre-miR-200a-3p,dre-miR-200b-3p,dre-miR-200c-3p,dre-miR-219-3p,dre-miR-429b,ola-miR-200b,oni-miR-10879,oni-miR-200a,oni-miR-200b,oni-miR-429b,oni-miR-454b	Refed|Starved
ENSONIT00000046971	ENSONIT00000091414	0.895458	-2.23483	-4.7521	positive	annexin A13	dre-miR-133c-5p,dre-miR-141-3p,dre-miR-200a-3p,dre-miR-200b-3p,dre-miR-200c-3p,dre-miR-219-3p,hsa-miR-182-5p,ola-miR-137,ola-miR-182,ola-miR-200b,oni-miR-200a,oni-miR-200b	Refed|Starved
ENSONIT00000055058	ENSONIT00000091414	0.977593	-2.5494	-4.7521	positive	sushi domain-containing protein 6	dre-miR-133c-5p,dre-miR-141-3p,dre-miR-200a-3p,dre-miR-200b-3p,dre-miR-200c-3p,hsa-miR-215-5p,ola-miR-200b,oni-miR-10879,oni-miR-192,oni-miR-200a,oni-miR-200b	Refed|Starved
ENSONIT00000069173	ENSONIT00000039669	0.953339	-2.39517	-2.59881	positive	diacylglycerol kinase beta	dre-miR-133c-5p,dre-miR-141-3p,dre-miR-200a-3p,dre-miR-212-5p,dre-miR-2188-3p,dre-miR-730,hsa-miR-149-5p,hsa-miR-195-5p,hsa-miR-217-5p,hsa-miR-423-5p,oni-miR-10611,oni-miR-10617,oni-miR-135b,oni-miR-200a,oni-miR-219a-3p,oni-miR-449a,oni-miR-449b-5p	Refed|Starved
ENSONIT00000013775	TCONSR_00108625	0.849443	-2.75232	-3.66487	positive	solute carrier family 15 member 4	dre-miR-133c-5p,dre-miR-141-3p,dre-miR-200a-3p,dre-miR-2187-5p,dre-miR-219-3p,hsa-miR-28-5p,oni-miR-10644,oni-miR-200a,oni-miR-2187a	Refed|Starved
ENSONIT00000018809	ENSONIT00000039669	0.98979	-3.43662	-2.59881	positive	seizure related 6 homolog like 2	dre-miR-133c-5p,dre-miR-141-3p,dre-miR-200a-3p,dre-miR-2187-5p,dre-miR-730,hsa-miR-148a-3p,oni-miR-10611,oni-miR-200a,oni-miR-2187a	Refed|Starved
ENSONIT00000018809	TCONSR_00108625	0.942132	-3.43662	-3.66487	positive	seizure related 6 homolog like 2	dre-miR-133c-5p,dre-miR-141-3p,dre-miR-200a-3p,dre-miR-2187-5p,hsa-miR-29b-2-5p,oni-miR-10644,oni-miR-200a,oni-miR-2187a	Refed|Starved
ENSONIT00000040357	ENSONIT00000039669	0.924364	-2.19703	-2.59881	positive	si:dkey-183c6.8	dre-miR-133c-5p,dre-miR-141-3p,dre-miR-200a-3p,dre-miR-2188-3p,dre-miR-219-3p,dre-miR-338-5p,hsa-miR-148a-3p,hsa-miR-217-5p,oni-miR-135b,oni-miR-1788,oni-miR-200a,oni-miR-449b-5p,oni-miR-454b	Refed|Starved
ENSONIT00000040357	ENSONIT00000084085	0.850215	-2.19703	-3.60606	positive	si:dkey-183c6.8	dre-miR-133c-5p,dre-miR-141-3p,dre-miR-200a-3p,dre-miR-2188-3p,dre-miR-219-3p,hsa-let-7d-5p,hsa-let-7g-5p,hsa-miR-148a-3p,hsa-miR-196b-5p,hsa-miR-217-5p,hsa-miR-28-5p,oni-miR-10647,oni-miR-1788,oni-miR-200a	Refed|Starved
ENSONIT00000041384	ENSONIT00000084085	0.972381	-3.08996	-3.60606	positive	CaM kinase like vesicle associated	dre-miR-133c-5p,dre-miR-141-3p,dre-miR-200a-3p,dre-miR-2188-3p,hsa-miR-148a-3p,oni-miR-10647,oni-miR-200a	Refed|Starved
ENSONIT00000069173	ENSONIT00000084085	0.932638	-2.39517	-3.60606	positive	diacylglycerol kinase beta	dre-miR-133c-5p,dre-miR-141-3p,dre-miR-200a-3p,dre-miR-2188-3p,hsa-miR-196b-5p,hsa-miR-217-5p,oni-miR-10647,oni-miR-138,oni-miR-200a	Refed|Starved
ENSONIT00000091138	ENSONIT00000033184	0.827778	5.00049	3.47336	positive	BTB/POZ domain-containing protein 6-B	dre-miR-133c-5p,dre-miR-141-3p,dre-miR-200a-3p,dre-miR-2188-5p,hsa-miR-195-5p,oni-miR-200a,oni-miR-2188,oni-miR-449a	Refed|Starved
ENSONIT00000046971	TCONSR_00108625	0.965658	-2.23483	-3.66487	positive	annexin A13	dre-miR-133c-5p,dre-miR-141-3p,dre-miR-200a-3p,dre-miR-219-3p,hsa-miR-195-5p,ola-miR-137,oni-miR-200a	Refed|Starved
ENSONIT00000040357	TCONSR_00108625	0.921745	-2.19703	-3.66487	positive	si:dkey-183c6.8	dre-miR-133c-5p,dre-miR-141-3p,dre-miR-200a-3p,dre-miR-219-3p,hsa-miR-217-5p,hsa-miR-28-5p,oni-miR-10644,oni-miR-200a	Refed|Starved
ENSONIT00000006841	ENSONIT00000091414	0.82642	-2.72902	-4.7521	positive	si:zfos-80g12.1	dre-miR-133c-5p,dre-miR-141-3p,dre-miR-200a-3p,dre-miR-429b,oni-miR-10544,oni-miR-200a,oni-miR-219b,oni-miR-429b	Refed|Starved
ENSONIT00000057892	TCONSR_00054783	0.947445	2.33706	4.33688	positive	translin	dre-miR-133c-5p,dre-miR-141-3p,dre-miR-200a-3p,dre-miR-730,oni-miR-200a	Refed|Starved
ENSONIT00000050212	ENSONIT00000084085	0.901276	-2.12295	-3.60606	positive	RAB3A, member RAS oncogene family	dre-miR-133c-5p,dre-miR-141-3p,dre-miR-200a-3p,hsa-let-7g-5p,hsa-miR-148a-3p,hsa-miR-28-5p,oni-miR-10647,oni-miR-1788,oni-miR-200a	Refed|Starved
ENSONIT00000073767	ENSONIT00000084085	0.91236	-2.98081	-3.60606	positive	T cell leukemia homeobox 2	dre-miR-133c-5p,dre-miR-141-3p,dre-miR-200a-3p,hsa-miR-148a-3p,oni-miR-10647,oni-miR-138,oni-miR-200a	Refed|Starved
ENSONIT00000018809	ENSONIT00000084085	0.901108	-3.43662	-3.60606	positive	seizure related 6 homolog like 2	dre-miR-133c-5p,dre-miR-141-3p,dre-miR-200a-3p,hsa-miR-148a-3p,oni-miR-200a,oni-miR-2187a	Refed|Starved
ENSONIT00000069173	TCONSR_00108625	0.94024	-2.39517	-3.66487	positive	diacylglycerol kinase beta	dre-miR-133c-5p,dre-miR-141-3p,dre-miR-200a-3p,hsa-miR-195-5p,hsa-miR-217-5p,oni-miR-10644,oni-miR-200a	Refed|Starved
ENSONIT00000034661	TCONSR_00108625	0.828939	-4.49757	-3.66487	positive	ankyrin repeat and SOCS box protein 13	dre-miR-133c-5p,dre-miR-141-3p,dre-miR-200a-3p,hsa-miR-195-5p,ola-miR-137,oni-miR-200a	Refed|Starved
ENSONIT00000050212	TCONSR_00108625	0.947455	-2.12295	-3.66487	positive	RAB3A, member RAS oncogene family	dre-miR-133c-5p,dre-miR-141-3p,dre-miR-200a-3p,hsa-miR-28-5p,ola-miR-137,oni-miR-137b,oni-miR-200a	Refed|Starved
ENSONIT00000001375	TCONSR_00054783	0.858472	2.37817	4.33688	positive	GAR1 homolog, ribonucleoprotein	dre-miR-133c-5p,dre-miR-141-3p,dre-miR-200a-3p,hsa-miR-29b-2-5p,oni-miR-10647,oni-miR-1788,oni-miR-200a	Refed|Starved
ENSONIT00000084370	ENSONIT00000063064	0.815357	-2.66897	-2.60168	positive	0	dre-miR-133c-5p,dre-miR-141-3p,dre-miR-200a-3p,hsa-miR-423-5p,oni-miR-10552,oni-miR-1788,oni-miR-200a	Refed|Starved
ENSONIT00000073767	TCONSR_00108625	0.932317	-2.98081	-3.66487	positive	T cell leukemia homeobox 2	dre-miR-133c-5p,dre-miR-141-3p,dre-miR-200a-3p,oni-miR-10644,oni-miR-137b,oni-miR-200a	Refed|Starved
ENSONIT00000083973	TCONSR_00054783	0.847661	2.06615	4.33688	positive	39S ribosomal protein L23, mitochondrial	dre-miR-133c-5p,dre-miR-141-3p,dre-miR-200a-3p,oni-miR-10647,oni-miR-10869,oni-miR-200a	Refed|Starved
ENSONIT00000013855	TCONSR_00054783	0.821544	3.29867	4.33688	positive	tissue specific transplantation antigen P35B	dre-miR-133c-5p,dre-miR-141-3p,dre-miR-200a-3p,oni-miR-10760,oni-miR-200a,oni-miR-200b	Refed|Starved
ENSONIT00000041384	TCONSR_00108625	0.974098	-3.08996	-3.66487	positive	CaM kinase like vesicle associated	dre-miR-133c-5p,dre-miR-141-3p,dre-miR-200a-3p,oni-miR-137b,oni-miR-200a	Refed|Starved
ENSONIT00000055058	ENSONIT00000084085	0.892573	-2.5494	-3.60606	positive	sushi domain-containing protein 6	dre-miR-133c-5p,dre-miR-141-3p,dre-miR-200a-3p,oni-miR-138,oni-miR-200a	Refed|Starved
ENSONIT00000006841	TCONSR_00108625	0.81223	-2.72902	-3.66487	positive	si:zfos-80g12.1	dre-miR-133c-5p,dre-miR-141-3p,dre-miR-200a-3p,oni-miR-200a	Refed|Starved
ENSONIT00000091138	TCONSR_00054783	0.821686	5.00049	4.33688	positive	BTB/POZ domain-containing protein 6-B	dre-miR-133c-5p,dre-miR-141-3p,dre-miR-200a-3p,oni-miR-200a	Refed|Starved
ENSONIT00000055058	TCONSR_00108625	0.828951	-2.5494	-3.66487	positive	sushi domain-containing protein 6	dre-miR-133c-5p,dre-miR-141-3p,dre-miR-200a-3p,oni-miR-200a	Refed|Starved
ENSONIT00000018562	ENSONIT00000003445	0.87506	-2.12179	-2.12282	positive	eva-1 homolog A, regulator of programmed cell death	dre-miR-133c-5p,dre-miR-182-3p,dre-miR-194a,dre-miR-459-5p,hsa-miR-29b-2-5p,oni-miR-10879,oni-miR-194a,oni-miR-194b	Refed|Starved
ENSONIT00000018562	ENSONIT00000084085	0.842115	-2.12179	-3.60606	positive	eva-1 homolog A, regulator of programmed cell death	dre-miR-133c-5p,dre-miR-182-3p,dre-miR-194a,hsa-miR-148a-3p,oni-miR-194a,oni-miR-194b	Refed|Starved
ENSONIT00000024863	ENSONIT00000003445	0.896962	-2.38524	-2.12282	positive	anthrax toxin receptor 1	dre-miR-133c-5p,dre-miR-182-3p,dre-miR-2187-3p,hsa-miR-195-5p,hsa-miR-29b-2-5p,oni-miR-10647,oni-miR-137b	Refed|Starved
ENSONIT00000006898	ENSONIT00000039669	0.873685	-2.48432	-2.59881	positive	IQ motif and ubiquitin domain containing	dre-miR-133c-5p,dre-miR-182-3p,dre-miR-2188-3p,hsa-miR-148a-3p,hsa-miR-195-5p,hsa-miR-532-5p,oni-miR-10617,oni-miR-10869,oni-miR-122,oni-miR-1788,oni-miR-194b	Refed|Starved
ENSONIT00000006898	ENSONIT00000084085	0.979481	-2.48432	-3.60606	positive	IQ motif and ubiquitin domain containing	dre-miR-133c-5p,dre-miR-182-3p,dre-miR-2188-3p,hsa-miR-148a-3p,oni-miR-10647,oni-miR-10869,oni-miR-1788,oni-miR-194b	Refed|Starved
ENSONIT00000012375	ENSONIT00000039669	0.806487	-3.35466	-2.59881	positive	kinesin family member 21A	dre-miR-133c-5p,dre-miR-187,dre-miR-194a,dre-miR-221-5p,hsa-miR-532-5p,oni-miR-10900b,oni-miR-137b,oni-miR-187,oni-miR-194a,oni-miR-194b	Refed|Starved
ENSONIT00000017799	ENSONIT00000039669	0.831294	-2.21189	-2.59881	positive	family with sequence similarity 163 member A	dre-miR-133c-5p,dre-miR-187,dre-miR-206-5p,dre-miR-2188-3p,dre-miR-338-5p,hsa-miR-195-5p,oni-miR-10869,oni-miR-10900b,oni-miR-187	Refed|Starved
ENSONIT00000017799	ENSONIT00000036782	0.837019	-2.21189	-5.6666	positive	family with sequence similarity 163 member A	dre-miR-133c-5p,dre-miR-187,dre-miR-2188-3p,dre-miR-338-5p,hsa-miR-183-5p,hsa-miR-195-5p,ola-miR-192-3p,oni-miR-10879,oni-miR-10900b,oni-miR-138,oni-miR-183,oni-miR-187	Refed|Starved
ENSONIT00000083391	ENSONIT00000076739	0.827421	-3.28541	-2.56457	positive	0	dre-miR-133c-5p,dre-miR-187,dre-miR-730,dre-miR-9-3p,hsa-let-7d-5p,ola-miR-192-3p,oni-miR-10623,oni-miR-10647,oni-miR-138,oni-miR-187	Refed|Starved
ENSONIT00000013850	ENSONIT00000039669	0.903385	-3.59668	-2.59881	positive	WD repeat-containing protein 78	dre-miR-133c-5p,dre-miR-187,hsa-miR-195-5p,oni-miR-122,oni-miR-187	Refed|Starved
ENSONIT00000013187	ENSONIT00000076739	0.802892	-2.99601	-2.56457	positive	unc-51 like autophagy activating kinase 2	dre-miR-133c-5p,dre-miR-194a,dre-miR-212-5p,oni-miR-10552,oni-miR-10617,oni-miR-138,oni-miR-194a	Refed|Starved
ENSONIT00000065309	ENSONIT00000003445	0.894323	-2.27411	-2.12282	positive	cAMP-specific 3',5'-cyclic phosphodiesterase 4B	dre-miR-133c-5p,dre-miR-194a,dre-miR-2187-3p,dre-miR-2188-3p,dre-miR-338-5p,oni-miR-194a,oni-miR-194b	Refed|Starved
ENSONIT00000079538	ENSONIT00000003445	0.856651	-2.85385	-2.12282	positive	thioredoxin interacting protein	dre-miR-133c-5p,dre-miR-194a,dre-miR-2187-3p,dre-miR-459-5p,oni-miR-194a,oni-miR-194b	Refed|Starved
ENSONIT00000037215	ENSONIT00000076739	0.804828	-3.004	-2.56457	positive	HCK proto-oncogene, Src family tyrosine kinase	dre-miR-133c-5p,dre-miR-194a,dre-miR-219-3p,dre-miR-338-5p,hsa-miR-532-5p,oni-miR-10552,oni-miR-10617,oni-miR-10647,oni-miR-1788,oni-miR-194a	Refed|Starved
ENSONIT00000079538	ENSONIT00000076739	0.903799	-2.85385	-2.56457	positive	thioredoxin interacting protein	dre-miR-133c-5p,dre-miR-194a,dre-miR-219-3p,dre-miR-459-5p,oni-miR-138,oni-miR-1788,oni-miR-194a	Refed|Starved
ENSONIT00000012375	ENSONIT00000031906	0.818299	-3.35466	-2.94065	positive	kinesin family member 21A	dre-miR-133c-5p,dre-miR-194a,dre-miR-221-5p,hsa-miR-146a-5p,hsa-miR-215-5p,oni-miR-192,oni-miR-194a,oni-miR-194b	Refed|Starved
ENSONIT00000076277	ENSONIT00000003445	0.928954	-2.09998	-2.12282	positive	tripartite motif containing 23	dre-miR-133c-5p,dre-miR-194a,dre-miR-338-5p,dre-miR-459-5p,hsa-miR-29b-2-5p,ola-miR-192-3p,oni-miR-194a,oni-miR-194b	Refed|Starved
ENSONIT00000069869	ENSONIT00000003445	0.959371	-2.73926	-2.12282	positive	lysine demethylase 4A	dre-miR-133c-5p,dre-miR-194a,dre-miR-459-5p,hsa-miR-29b-2-5p,ola-miR-192-3p,oni-miR-137b,oni-miR-194a,oni-miR-194b	Refed|Starved
ENSONIT00000046971	ENSONIT00000031906	0.844121	-2.23483	-2.94065	positive	annexin A13	dre-miR-133c-5p,dre-miR-194a,hsa-miR-146a-5p,hsa-miR-148a-3p,hsa-miR-195-5p,oni-miR-194a,oni-miR-194b	Refed|Starved
ENSONIT00000018585	ENSONIT00000003445	0.858292	-2.24954	-2.12282	positive	sorting nexin 19	dre-miR-133c-5p,dre-miR-194a,hsa-miR-195-5p,hsa-miR-29b-2-5p,oni-miR-194a	Refed|Starved
ENSONIT00000013775	ENSONIT00000003445	0.896271	-2.75232	-2.12282	positive	solute carrier family 15 member 4	dre-miR-133c-5p,dre-miR-194a,ola-miR-192-3p,oni-miR-10879,oni-miR-194a	Refed|Starved
ENSONIT00000003847	ENSONIT00000084085	0.94247	-3.86231	-3.60606	positive	carbonic anhydrase 7	dre-miR-133c-5p,dre-miR-194a,oni-miR-194a	Refed|Starved
ENSONIT00000013187	ENSONIT00000003445	0.95089	-2.99601	-2.12282	positive	unc-51 like autophagy activating kinase 2	dre-miR-133c-5p,dre-miR-194a,oni-miR-194a,oni-miR-194b	Refed|Starved
ENSONIT00000081097	TCONSR_00054783	0.857451	4.4137	4.33688	positive	stearoyl-CoA desaturase (delta-9-desaturase)	dre-miR-133c-5p,dre-miR-200b-3p,dre-miR-200c-3p,dre-miR-2188-3p,dre-miR-429b,ola-miR-200b,oni-miR-200b	Refed|Starved
ENSONIT00000047437	TCONSR_00054783	0.872675	2.6018	4.33688	positive	nudix hydrolase 14	dre-miR-133c-5p,dre-miR-200b-3p,dre-miR-200c-3p,dre-miR-2188-3p,oni-miR-10647,oni-miR-200b,oni-miR-429b	Refed|Starved
ENSONIT00000018562	ENSONIT00000091414	0.8152	-2.12179	-4.7521	positive	eva-1 homolog A, regulator of programmed cell death	dre-miR-133c-5p,dre-miR-200b-3p,dre-miR-200c-3p,dre-miR-429b,hsa-miR-182-5p,hsa-miR-29b-2-5p,hsa-miR-423-5p,ola-miR-137,ola-miR-182,ola-miR-200b,oni-miR-10879,oni-miR-135a,oni-miR-200b,oni-miR-429b,oni-miR-454b,oni-miR-9a-3p	Refed|Starved
ENSONIT00000006898	ENSONIT00000091414	0.828482	-2.48432	-4.7521	positive	IQ motif and ubiquitin domain containing	dre-miR-133c-5p,dre-miR-200b-3p,dre-miR-200c-3p,dre-miR-429b,hsa-miR-182-5p,hsa-miR-29b-2-5p,ola-miR-137,ola-miR-182,ola-miR-200b,oni-miR-10647,oni-miR-135a,oni-miR-1788,oni-miR-200b,oni-miR-429b	Refed|Starved
ENSONIT00000055669	TCONSR_00054783	0.895005	2.77334	4.33688	positive	28 kDa heat- and acid-stable phosphoprotein	dre-miR-133c-5p,dre-miR-200b-3p,dre-miR-200c-3p,dre-miR-429b,ola-miR-200b,oni-miR-1788,oni-miR-200b	Refed|Starved
ENSONIT00000006141	TCONSR_00054783	0.925954	2.69362	4.33688	positive	pre-mRNA processing factor 19	dre-miR-133c-5p,dre-miR-200b-3p,dre-miR-200c-3p,dre-miR-730,oni-miR-10869,oni-miR-200b	Refed|Starved
ENSONIT00000011264	ENSONIT00000039669	0.816375	-2.65336	-2.59881	positive	activin A receptor type 1	dre-miR-133c-5p,dre-miR-206-5p	Refed|Starved
ENSONIT00000049121	ENSONIT00000031906	0.96775	-3.03772	-2.94065	positive	gamma-aminobutyric acid receptor subunit beta-4	dre-miR-133c-5p,dre-miR-206-5p	Refed|Starved
ENSONIT00000048803	TCONSR_00001793	0.921441	-2.88901	-4.44897	positive	kelch like family member 21	dre-miR-133c-5p,dre-miR-206-5p	Refed|Starved
ENSONIT00000048803	TCONSR_00001792	0.864784	-2.88901	-3.58722	positive	kelch like family member 21	dre-miR-133c-5p,dre-miR-206-5p	Refed|Starved
ENSONIT00000011264	ENSONIT00000031906	0.845212	-2.65336	-2.94065	positive	activin A receptor type 1	dre-miR-133c-5p,dre-miR-206-5p	Refed|Starved
ENSONIT00000006017	ENSONIT00000039669	0.912873	-2.81709	-2.59881	positive	0	dre-miR-133c-5p,dre-miR-206-5p,dre-miR-2187-5p,dre-miR-2188-3p,dre-miR-221-5p,dre-miR-338-5p,dre-miR-730,hsa-miR-195-5p,hsa-miR-217-5p,oni-miR-10900b,oni-miR-135b,oni-miR-137a,oni-miR-137b,oni-miR-1788,oni-miR-2187a,oni-miR-449a	Refed|Starved
ENSONIT00000017799	ENSONIT00000031906	0.830202	-2.21189	-2.94065	positive	family with sequence similarity 163 member A	dre-miR-133c-5p,dre-miR-206-5p,dre-miR-2188-3p,hsa-miR-195-5p,ola-miR-192-3p,oni-miR-10552,oni-miR-10869	Refed|Starved
ENSONIT00000078254	TCONSR_00001793	0.883252	-5.86115	-4.44897	positive	autophagy-related protein 9A	dre-miR-133c-5p,dre-miR-206-5p,dre-miR-2188-3p,ola-miR-183-5p	Refed|Starved
ENSONIT00000078254	TCONSR_00001792	0.856591	-5.86115	-3.58722	positive	autophagy-related protein 9A	dre-miR-133c-5p,dre-miR-206-5p,dre-miR-2188-3p,ola-miR-183-5p	Refed|Starved
ENSONIT00000006222	TCONSR_00001793	0.859599	-2.85151	-4.44897	positive	BICD family like cargo adaptor 2	dre-miR-133c-5p,dre-miR-206-5p,dre-miR-2188-3p,oni-miR-10552	Refed|Starved
ENSONIT00000034661	TCONSR_00001793	0.862254	-4.49757	-4.44897	positive	ankyrin repeat and SOCS box protein 13	dre-miR-133c-5p,dre-miR-206-5p,dre-miR-2188-3p,oni-miR-122,oni-miR-138,oni-miR-1788,oni-miR-449a	Refed|Starved
ENSONIT00000010926	ENSONIT00000031906	0.889047	-3.98302	-2.94065	positive	neuronal cell adhesion molecule	dre-miR-133c-5p,dre-miR-206-5p,dre-miR-736,hsa-miR-148a-3p,hsa-miR-195-5p,hsa-miR-217-5p,ola-miR-192-3p,oni-miR-10552,oni-miR-10644,oni-miR-194a,oni-miR-454b,oni-miR-7132b-5p,oni-miR-736	Refed|Starved
ENSONIT00000010926	ENSONIT00000039669	0.868272	-3.98302	-2.59881	positive	neuronal cell adhesion molecule	dre-miR-133c-5p,dre-miR-206-5p,hsa-miR-148a-3p,hsa-miR-195-5p,hsa-miR-217-5p,oni-miR-10617,oni-miR-194a,oni-miR-454b	Refed|Starved
ENSONIT00000017799	ENSONIT00000041596	0.854758	-2.21189	-2.85541	positive	family with sequence similarity 163 member A	dre-miR-133c-5p,dre-miR-206-5p,ola-miR-192-3p,oni-miR-10869,oni-miR-10900b,oni-miR-138	Refed|Starved
ENSONIT00000010926	ENSONIT00000041596	0.879735	-3.98302	-2.85541	positive	neuronal cell adhesion molecule	dre-miR-133c-5p,dre-miR-206-5p,ola-miR-192-3p,oni-miR-7132b-5p	Refed|Starved
ENSONIT00000049121	ENSONIT00000039669	0.966206	-3.03772	-2.59881	positive	gamma-aminobutyric acid receptor subunit beta-4	dre-miR-133c-5p,dre-miR-206-5p,oni-miR-10611	Refed|Starved
ENSONIT00000049121	ENSONIT00000041596	0.955041	-3.03772	-2.85541	positive	gamma-aminobutyric acid receptor subunit beta-4	dre-miR-133c-5p,dre-miR-206-5p,oni-miR-138	Refed|Starved
ENSONIT00000038567	ENSONIT00000039669	0.990468	-2.95389	-2.59881	positive	neuronal vesicle trafficking associated 2	dre-miR-133c-5p,dre-miR-212-5p,dre-miR-2188-3p,dre-miR-2188-5p,dre-miR-338-5p,hsa-miR-148a-3p,hsa-miR-423-5p,oni-miR-10617,oni-miR-10900b,oni-miR-1788,oni-miR-2188,oni-miR-219a-3p	Refed|Starved
ENSONIT00000000913	ENSONIT00000039669	0.989651	-2.59021	-2.59881	positive	chromogranin A	dre-miR-133c-5p,dre-miR-212-5p,hsa-miR-151a-5p,hsa-miR-217-5p,oni-miR-10869	Refed|Starved
ENSONIT00000013187	TCONSR_00001793	0.885494	-2.99601	-4.44897	positive	unc-51 like autophagy activating kinase 2	dre-miR-133c-5p,dre-miR-212-5p,ola-miR-183-5p,oni-miR-10552,oni-miR-138	Refed|Starved
ENSONIT00000013187	TCONSR_00001792	0.862198	-2.99601	-3.58722	positive	unc-51 like autophagy activating kinase 2	dre-miR-133c-5p,dre-miR-212-5p,ola-miR-183-5p,oni-miR-10552,oni-miR-138	Refed|Starved
ENSONIT00000077138	TCONSR_00001793	0.815483	-3.86263	-4.44897	positive	forkhead box protein O1-A	dre-miR-133c-5p,dre-miR-212-5p,ola-miR-183-5p,oni-miR-10552,oni-miR-449a,oni-miR-449b-5p	Refed|Starved
ENSONIT00000054345	ENSONIT00000061949	0.856485	-2.06053	-3.30217	positive	zinc finger protein 429	dre-miR-133c-5p,dre-miR-2187-3p	Refed|Starved
ENSONIT00000018270	ENSONIT00000036782	0.853544	-4.46808	-5.6666	positive	leucine-rich repeat LGI family member 2	dre-miR-133c-5p,dre-miR-2187-3p	Refed|Starved
ENSONIT00000054345	ENSONIT00000091414	0.806301	-2.06053	-4.7521	positive	zinc finger protein 429	dre-miR-133c-5p,dre-miR-2187-3p	Refed|Starved
ENSONIT00000050487	ENSONIT00000091414	0.944344	-2.13372	-4.7521	positive	0	dre-miR-133c-5p,dre-miR-2187-3p	Refed|Starved
ENSONIT00000079538	ENSONIT00000061949	0.817941	-2.85385	-3.30217	positive	thioredoxin interacting protein	dre-miR-133c-5p,dre-miR-2187-3p,dre-miR-2187-5p,dre-miR-219-3p,oni-miR-1788,oni-miR-2187a	Refed|Starved
ENSONIT00000034661	ENSONIT00000036782	0.911668	-4.49757	-5.6666	positive	ankyrin repeat and SOCS box protein 13	dre-miR-133c-5p,dre-miR-2187-3p,dre-miR-2188-3p,dre-miR-338-5p,dre-miR-429b,dre-miR-459-5p,hsa-miR-195-5p,hsa-miR-29a-3p,ola-miR-137,ola-miR-192-3p,oni-miR-10611,oni-miR-10617,oni-miR-10647,oni-miR-138,oni-miR-200a,oni-miR-200b,oni-miR-429b,oni-miR-449a,oni-miR-454b,oni-miR-8159	Refed|Starved
ENSONIT00000084552	ENSONIT00000003445	0.812945	-4.09115	-2.12282	positive	ankyrin repeat and SOCS box protein 13	dre-miR-133c-5p,dre-miR-2187-3p,dre-miR-2188-3p,dre-miR-338-5p,dre-miR-459-5p,hsa-miR-195-5p,ola-miR-192-3p,oni-miR-10647	Refed|Starved
ENSONIT00000034661	ENSONIT00000003445	0.879642	-4.49757	-2.12282	positive	ankyrin repeat and SOCS box protein 13	dre-miR-133c-5p,dre-miR-2187-3p,dre-miR-2188-3p,dre-miR-338-5p,dre-miR-459-5p,hsa-miR-195-5p,ola-miR-192-3p,oni-miR-10647	Refed|Starved
ENSONIT00000048114	ENSONIT00000003445	0.886665	-2.50597	-2.12282	positive	mRNA-decapping enzyme 1B	dre-miR-133c-5p,dre-miR-2187-3p,dre-miR-2188-3p,dre-miR-338-5p,hsa-miR-195-5p,oni-miR-10647,oni-miR-137b	Refed|Starved
ENSONIT00000019132	ENSONIT00000003445	0.871364	-2.56179	-2.12282	positive	selenoprotein P	dre-miR-133c-5p,dre-miR-2187-3p,dre-miR-2188-3p,hsa-miR-29b-2-5p,ola-miR-192-3p,oni-miR-10647	Refed|Starved
ENSONIT00000019132	ENSONIT00000036782	0.884833	-2.56179	-5.6666	positive	selenoprotein P	dre-miR-133c-5p,dre-miR-2187-3p,dre-miR-2188-3p,hsa-miR-29b-2-5p,ola-miR-192-3p,oni-miR-10647	Refed|Starved
ENSONIT00000078254	ENSONIT00000061949	0.856754	-5.86115	-3.30217	positive	autophagy-related protein 9A	dre-miR-133c-5p,dre-miR-2187-3p,dre-miR-219-3p,dre-miR-9-3p,hsa-miR-146a-5p,hsa-miR-195-5p,ola-miR-192-3p,oni-miR-200a,oni-miR-9a-3p,oni-miR-9a-7-3p	Refed|Starved
ENSONIT00000067333	ENSONIT00000061949	0.85422	-2.47613	-3.30217	positive	receptor tyrosine-protein kinase erbB-2	dre-miR-133c-5p,dre-miR-2187-3p,dre-miR-219-3p,ola-miR-192-3p,oni-miR-10647,oni-miR-1788,oni-miR-219c-3p,oni-miR-9a-3p,oni-miR-9a-7-3p	Refed|Starved
ENSONIT00000013855	ENSONIT00000034291	0.878427	3.29867	2.19504	positive	tissue specific transplantation antigen P35B	dre-miR-133c-5p,dre-miR-2187-3p,dre-miR-221-5p,hsa-miR-195-5p,hsa-miR-423-5p	Refed|Starved
ENSONIT00000054345	ENSONIT00000003445	0.9324	-2.06053	-2.12282	positive	zinc finger protein 429	dre-miR-133c-5p,dre-miR-2187-3p,dre-miR-338-5p	Refed|Starved
ENSONIT00000054345	ENSONIT00000036782	0.81497	-2.06053	-5.6666	positive	zinc finger protein 429	dre-miR-133c-5p,dre-miR-2187-3p,dre-miR-338-5p	Refed|Starved
ENSONIT00000048913	ENSONIT00000003445	0.851303	-3.60001	-2.12282	positive	RNA-binding motif, single-stranded-interacting protein 1	dre-miR-133c-5p,dre-miR-2187-3p,dre-miR-459-5p,hsa-miR-195-5p,oni-miR-10879,oni-miR-137b	Refed|Starved
ENSONIT00000048874	ENSONIT00000036782	0.806348	-2.93165	-5.6666	positive	0	dre-miR-133c-5p,dre-miR-2187-3p,dre-miR-459-5p,ola-miR-192-3p	Refed|Starved
ENSONIT00000071075	ENSONIT00000036782	0.803879	-4.02824	-5.6666	positive	0	dre-miR-133c-5p,dre-miR-2187-3p,dre-miR-459-5p,ola-miR-192-3p	Refed|Starved
ENSONIT00000048913	ENSONIT00000061949	0.865844	-3.60001	-3.30217	positive	RNA-binding motif, single-stranded-interacting protein 1	dre-miR-133c-5p,dre-miR-2187-3p,dre-miR-9-3p,hsa-miR-195-5p,oni-miR-10623,oni-miR-219a-3p,oni-miR-219c-3p,oni-miR-9a-3p,oni-miR-9a-7-3p	Refed|Starved
ENSONIT00000048114	ENSONIT00000061949	0.887976	-2.50597	-3.30217	positive	mRNA-decapping enzyme 1B	dre-miR-133c-5p,dre-miR-2187-3p,hsa-miR-195-5p,hsa-miR-196b-5p,oni-miR-10617,oni-miR-10647,oni-miR-1788,oni-miR-9a-7-3p	Refed|Starved
ENSONIT00000013775	ENSONIT00000061949	0.886295	-2.75232	-3.30217	positive	solute carrier family 15 member 4	dre-miR-133c-5p,dre-miR-2187-5p,dre-miR-219-3p,ola-miR-192-3p,oni-miR-200a,oni-miR-2187a	Refed|Starved
ENSONIT00000006017	TCONSR_00108625	0.932288	-2.81709	-3.66487	positive	0	dre-miR-133c-5p,dre-miR-2187-5p,hsa-miR-195-5p,hsa-miR-217-5p,hsa-miR-28-5p,hsa-miR-29b-2-5p,oni-miR-10644,oni-miR-137b,oni-miR-2187a	Refed|Starved
ENSONIT00000019132	TCONSR_00001793	0.856202	-2.56179	-4.44897	positive	selenoprotein P	dre-miR-133c-5p,dre-miR-2188-3p	Refed|Starved
ENSONIT00000068915	TCONSR_00054783	0.847499	2.07034	4.33688	positive	mitochondrial import receptor subunit TOM5 homolog	dre-miR-133c-5p,dre-miR-2188-3p	Refed|Starved
ENSONIT00000060695	TCONSR_00054783	0.805101	2.03187	4.33688	positive	minichromosome maintenance 9 homologous recombination repair factor	dre-miR-133c-5p,dre-miR-2188-3p	Refed|Starved
ENSONIT00000038567	ENSONIT00000036782	0.853355	-2.95389	-5.6666	positive	neuronal vesicle trafficking associated 2	dre-miR-133c-5p,dre-miR-2188-3p,dre-miR-2188-5p,dre-miR-338-5p,dre-miR-459-5p,hsa-miR-183-5p,oni-miR-10617,oni-miR-10647,oni-miR-10900b,oni-miR-183,oni-miR-2188,oni-miR-8159	Refed|Starved
ENSONIT00000038567	ENSONIT00000031906	0.995138	-2.95389	-2.94065	positive	neuronal vesicle trafficking associated 2	dre-miR-133c-5p,dre-miR-2188-3p,dre-miR-2188-5p,hsa-miR-146a-5p,hsa-miR-148a-3p,oni-miR-2188	Refed|Starved
ENSONIT00000046178	ENSONIT00000084085	0.85749	-2.5716	-3.60606	positive	UDP-glucuronosyltransferase 2A1-like	dre-miR-133c-5p,dre-miR-2188-3p,dre-miR-219-3p,hsa-miR-148a-3p,oni-miR-10647	Refed|Starved
ENSONIT00000034991	ENSONIT00000039669	0.939577	-2.39372	-2.59881	positive	seizure related 6 homolog a	dre-miR-133c-5p,dre-miR-2188-3p,dre-miR-219-3p,hsa-miR-423-5p,oni-miR-10617,oni-miR-449a	Refed|Starved
ENSONIT00000077332	ENSONIT00000034291	0.805022	2.69069	2.19504	positive	BicC family RNA binding protein 1	dre-miR-133c-5p,dre-miR-2188-3p,dre-miR-219-3p,hsa-miR-423-5p,oni-miR-34c,oni-miR-429b	Refed|Starved
ENSONIT00000034991	ENSONIT00000084085	0.883013	-2.39372	-3.60606	positive	seizure related 6 homolog a	dre-miR-133c-5p,dre-miR-2188-3p,dre-miR-219-3p,oni-miR-10647,oni-miR-138	Refed|Starved
ENSONIT00000034082	ENSONIT00000034291	0.881445	3.55034	2.19504	positive	ornithine aminotransferase	dre-miR-133c-5p,dre-miR-2188-3p,dre-miR-221-5p,hsa-miR-217-5p,hsa-miR-29a-3p,ola-miR-192-3p,oni-miR-10611	Refed|Starved
ENSONIT00000071052	ENSONIT00000036782	0.927796	-3.12918	-5.6666	positive	tribbles homolog 1	dre-miR-133c-5p,dre-miR-2188-3p,dre-miR-338-5p,dre-miR-459-5p,hsa-miR-29a-3p,ola-miR-192-3p,oni-miR-10611,oni-miR-10617,oni-miR-10644,oni-miR-10900b,oni-miR-138,oni-miR-449a,oni-miR-449b-5p,oni-miR-8159	Refed|Starved
ENSONIT00000071052	ENSONIT00000003445	0.820004	-3.12918	-2.12282	positive	tribbles homolog 1	dre-miR-133c-5p,dre-miR-2188-3p,dre-miR-338-5p,dre-miR-459-5p,ola-miR-192-3p	Refed|Starved
ENSONIT00000006898	ENSONIT00000036782	0.803282	-2.48432	-5.6666	positive	IQ motif and ubiquitin domain containing	dre-miR-133c-5p,dre-miR-2188-3p,dre-miR-429b,hsa-miR-195-5p,hsa-miR-29b-2-5p,ola-miR-137,ola-miR-192-3p,oni-miR-10617,oni-miR-10647,oni-miR-135a,oni-miR-200b,oni-miR-429b	Refed|Starved
ENSONIT00000081097	ENSONIT00000036596	0.813445	4.4137	2.75729	positive	stearoyl-CoA desaturase (delta-9-desaturase)	dre-miR-133c-5p,dre-miR-2188-3p,dre-miR-9-3p,oni-miR-10617,oni-miR-194b,oni-miR-219a-3p	Refed|Starved
ENSONIT00000006017	ENSONIT00000084085	0.837183	-2.81709	-3.60606	positive	0	dre-miR-133c-5p,dre-miR-2188-3p,hsa-let-7d-5p,hsa-miR-217-5p,hsa-miR-28-5p,oni-miR-10647,oni-miR-138,oni-miR-1788,oni-miR-2187a	Refed|Starved
ENSONIT00000069390	TCONSR_00054783	0.845296	2.33135	4.33688	positive	nodal modulator 1	dre-miR-133c-5p,dre-miR-2188-3p,hsa-miR-146a-5p,hsa-miR-182-5p,hsa-miR-328-3p,hsa-miR-483-3p,ola-miR-182,oni-miR-10647,oni-miR-122,oni-miR-138	Refed|Starved
ENSONIT00000006898	ENSONIT00000031906	0.889683	-2.48432	-2.94065	positive	IQ motif and ubiquitin domain containing	dre-miR-133c-5p,dre-miR-2188-3p,hsa-miR-148a-3p,hsa-miR-195-5p,hsa-miR-483-3p,ola-miR-192-3p,oni-miR-10552,oni-miR-10869,oni-miR-135a,oni-miR-194b,oni-miR-7132b-5p	Refed|Starved
ENSONIT00000041384	ENSONIT00000031906	0.949226	-3.08996	-2.94065	positive	CaM kinase like vesicle associated	dre-miR-133c-5p,dre-miR-2188-3p,hsa-miR-148a-3p,ola-miR-192-3p,oni-miR-10552,oni-miR-135b,oni-miR-454b	Refed|Starved
ENSONIT00000038567	ENSONIT00000084085	0.882874	-2.95389	-3.60606	positive	neuronal vesicle trafficking associated 2	dre-miR-133c-5p,dre-miR-2188-3p,hsa-miR-148a-3p,oni-miR-10544,oni-miR-10647,oni-miR-1788	Refed|Starved
ENSONIT00000034082	TCONSR_00054783	0.927783	3.55034	4.33688	positive	ornithine aminotransferase	dre-miR-133c-5p,dre-miR-2188-3p,hsa-miR-182-5p,hsa-miR-217-5p,hsa-miR-29b-2-5p,ola-miR-182,oni-miR-10611,oni-miR-10760,oni-miR-122,oni-miR-138,oni-miR-1788,oni-miR-219c-3p	Refed|Starved
ENSONIT00000050010	ENSONIT00000034291	0.81415	2.57166	2.19504	positive	0	dre-miR-133c-5p,dre-miR-2188-3p,hsa-miR-217-5p,ola-miR-200a,oni-miR-10879,oni-miR-34c,oni-miR-429b,oni-miR-449a	Refed|Starved
ENSONIT00000022126	TCONSR_00054783	0.844577	4.93762	4.33688	positive	ankyrin repeat and SOCS box containing 12	dre-miR-133c-5p,dre-miR-2188-3p,hsa-miR-29b-2-5p,oni-miR-10647,oni-miR-138,oni-miR-1788	Refed|Starved
ENSONIT00000034991	ENSONIT00000031906	0.930978	-2.39372	-2.94065	positive	seizure related 6 homolog a	dre-miR-133c-5p,dre-miR-2188-3p,ola-miR-192-3p	Refed|Starved
ENSONIT00000069390	ENSONIT00000034291	0.858218	2.33135	2.19504	positive	nodal modulator 1	dre-miR-133c-5p,dre-miR-2188-3p,oni-miR-10544	Refed|Starved
ENSONIT00000051732	TCONSR_00001793	0.841811	-6.88499	-4.44897	positive	Oreochromis niloticus chromosome segregation 1 like (cse1l), mRNA.	dre-miR-133c-5p,dre-miR-2188-3p,oni-miR-10552,oni-miR-138	Refed|Starved
ENSONIT00000037215	TCONSR_00001793	0.825178	-3.004	-4.44897	positive	HCK proto-oncogene, Src family tyrosine kinase	dre-miR-133c-5p,dre-miR-2188-3p,oni-miR-10552,oni-miR-1788	Refed|Starved
ENSONIT00000022126	ENSONIT00000033184	0.859347	4.93762	3.47336	positive	ankyrin repeat and SOCS box containing 12	dre-miR-133c-5p,dre-miR-2188-3p,oni-miR-10644,oni-miR-10647,oni-miR-138,oni-miR-34c	Refed|Starved
ENSONIT00000006222	ENSONIT00000084085	0.836933	-2.85151	-3.60606	positive	BICD family like cargo adaptor 2	dre-miR-133c-5p,dre-miR-2188-3p,oni-miR-10647	Refed|Starved
ENSONIT00000051732	ENSONIT00000003445	0.806913	-6.88499	-2.12282	positive	Oreochromis niloticus chromosome segregation 1 like (cse1l), mRNA.	dre-miR-133c-5p,dre-miR-2188-3p,oni-miR-10647	Refed|Starved
ENSONIT00000051732	ENSONIT00000036782	0.859074	-6.88499	-5.6666	positive	Oreochromis niloticus chromosome segregation 1 like (cse1l), mRNA.	dre-miR-133c-5p,dre-miR-2188-3p,oni-miR-10647,oni-miR-138	Refed|Starved
ENSONIT00000047437	ENSONIT00000034291	0.948444	2.6018	2.19504	positive	nudix hydrolase 14	dre-miR-133c-5p,dre-miR-2188-3p,oni-miR-10674,oni-miR-429b	Refed|Starved
ENSONIT00000048114	TCONSR_00001793	0.858054	-2.50597	-4.44897	positive	mRNA-decapping enzyme 1B	dre-miR-133c-5p,dre-miR-2188-3p,oni-miR-138,oni-miR-1788	Refed|Starved
ENSONIT00000048114	TCONSR_00001792	0.88239	-2.50597	-3.58722	positive	mRNA-decapping enzyme 1B	dre-miR-133c-5p,dre-miR-2188-3p,oni-miR-138,oni-miR-1788	Refed|Starved
ENSONIT00000071052	TCONSR_00001793	0.820257	-3.12918	-4.44897	positive	tribbles homolog 1	dre-miR-133c-5p,dre-miR-2188-3p,oni-miR-138,oni-miR-1788,oni-miR-449a,oni-miR-449b-5p	Refed|Starved
ENSONIT00000065309	TCONSR_00001793	0.896871	-2.27411	-4.44897	positive	cAMP-specific 3',5'-cyclic phosphodiesterase 4B	dre-miR-133c-5p,dre-miR-2188-3p,oni-miR-1788	Refed|Starved
ENSONIT00000065309	TCONSR_00001792	0.838634	-2.27411	-3.58722	positive	cAMP-specific 3',5'-cyclic phosphodiesterase 4B	dre-miR-133c-5p,dre-miR-2188-3p,oni-miR-1788	Refed|Starved
ENSONIT00000076277	ENSONIT00000036782	0.860174	-2.09998	-5.6666	positive	tripartite motif containing 23	dre-miR-133c-5p,dre-miR-2188-5p,dre-miR-338-5p,dre-miR-459-5p,hsa-let-7g-5p,hsa-miR-29b-2-5p,ola-miR-137,ola-miR-192-3p,oni-miR-2188	Refed|Starved
ENSONIT00000014168	ENSONIT00000039669	0.844232	-2.85635	-2.59881	positive	fibrinogen C domain containing 1	dre-miR-133c-5p,dre-miR-2188-5p,dre-miR-338-5p,hsa-miR-148a-3p,hsa-miR-423-5p,oni-miR-2188,oni-miR-449a,oni-miR-449b-5p	Refed|Starved
ENSONIT00000066238	ENSONIT00000036782	0.88825	-2.68548	-5.6666	positive	calsyntenin 2	dre-miR-133c-5p,dre-miR-2188-5p,dre-miR-459-5p,oni-miR-138,oni-miR-2188	Refed|Starved
ENSONIT00000014168	ENSONIT00000031906	0.812279	-2.85635	-2.94065	positive	fibrinogen C domain containing 1	dre-miR-133c-5p,dre-miR-2188-5p,hsa-miR-148a-3p,ola-miR-192-3p,oni-miR-2188	Refed|Starved
ENSONIT00000066238	ENSONIT00000039669	0.915001	-2.68548	-2.59881	positive	calsyntenin 2	dre-miR-133c-5p,dre-miR-2188-5p,hsa-miR-149-5p,hsa-miR-217-5p,oni-miR-194b,oni-miR-2188	Refed|Starved
ENSONIT00000066238	ENSONIT00000031906	0.923743	-2.68548	-2.94065	positive	calsyntenin 2	dre-miR-133c-5p,dre-miR-2188-5p,hsa-miR-217-5p,oni-miR-194b,oni-miR-2188	Refed|Starved
ENSONIT00000020490	TCONSR_00204673	0.830744	-3.27	-2.57735	positive	SH3 and cysteine-rich domain-containing protein 2	dre-miR-133c-5p,dre-miR-219-3p	Refed|Starved
ENSONIT00000007698	ENSONIT00000078973	0.819899	-2.21055	-2.02623	positive	tripartite motif-containing protein 66	dre-miR-133c-5p,dre-miR-219-3p,dre-miR-730	Refed|Starved
ENSONIT00000069853	ENSONIT00000034291	0.863789	2.0009	2.19504	positive	FAT atypical cadherin 4	dre-miR-133c-5p,dre-miR-219-3p,hsa-miR-217-5p,oni-miR-34c,oni-miR-429b,oni-miR-449a	Refed|Starved
ENSONIT00000046178	ENSONIT00000091414	0.947813	-2.5716	-4.7521	positive	UDP-glucuronosyltransferase 2A1-like	dre-miR-133c-5p,dre-miR-219-3p,hsa-miR-29b-2-5p,oni-miR-10647,oni-miR-454b	Refed|Starved
ENSONIT00000020490	ENSONIT00000078973	0.905388	-3.27	-2.02623	positive	SH3 and cysteine-rich domain-containing protein 2	dre-miR-133c-5p,dre-miR-219-3p,hsa-miR-483-3p,oni-miR-10552	Refed|Starved
ENSONIT00000034991	TCONSR_00108625	0.871849	-2.39372	-3.66487	positive	seizure related 6 homolog a	dre-miR-133c-5p,dre-miR-219-3p,ola-miR-137	Refed|Starved
ENSONIT00000034991	ENSONIT00000041596	0.811784	-2.39372	-2.85541	positive	seizure related 6 homolog a	dre-miR-133c-5p,dre-miR-219-3p,ola-miR-192-3p,oni-miR-10647,oni-miR-138	Refed|Starved
ENSONIT00000046178	ENSONIT00000061949	0.828198	-2.5716	-3.30217	positive	UDP-glucuronosyltransferase 2A1-like	dre-miR-133c-5p,dre-miR-219-3p,oni-miR-10611,oni-miR-10647	Refed|Starved
ENSONIT00000067333	TCONSR_00108625	0.868142	-2.47613	-3.66487	positive	receptor tyrosine-protein kinase erbB-2	dre-miR-133c-5p,dre-miR-219-3p,oni-miR-10644,oni-miR-137b	Refed|Starved
ENSONIT00000067333	ENSONIT00000084085	0.909561	-2.47613	-3.60606	positive	receptor tyrosine-protein kinase erbB-2	dre-miR-133c-5p,dre-miR-219-3p,oni-miR-10647,oni-miR-10869,oni-miR-1788	Refed|Starved
ENSONIT00000051229	ENSONIT00000084085	0.846388	-2.38642	-3.60606	positive	ciliary neurotrophic factor receptor subunit alpha	dre-miR-133c-5p,dre-miR-219-3p,oni-miR-10647,oni-miR-138	Refed|Starved
ENSONIT00000083391	ENSONIT00000092565	0.860066	-3.28541	-2.72015	positive	0	dre-miR-133c-5p,dre-miR-221-5p,dre-miR-730,hsa-let-7d-5p,hsa-miR-328-3p,ola-miR-183-5p,ola-miR-192-3p,oni-miR-10647,oni-miR-10760,oni-miR-138,oni-miR-454b	Refed|Starved
ENSONIT00000010336	ENSONIT00000075950	0.806395	-2.23824	-2.20113	positive	L-threonine 3-dehydrogenase, mitochondrial	dre-miR-133c-5p,dre-miR-221-5p,dre-miR-730,hsa-miR-182-5p,ola-miR-182,oni-miR-10647,oni-miR-194a,oni-miR-194b	Refed|Starved
ENSONIT00000010336	ENSONIT00000092565	0.809435	-2.23824	-2.72015	positive	L-threonine 3-dehydrogenase, mitochondrial	dre-miR-133c-5p,dre-miR-221-5p,dre-miR-730,oni-miR-10647,oni-miR-138	Refed|Starved
ENSONIT00000016123	ENSONIT00000061949	0.856279	-3.11045	-3.30217	positive	coiled-coil domain containing 152	dre-miR-133c-5p,dre-miR-221-5p,hsa-miR-146a-5p,ola-miR-192-3p,oni-miR-10611,oni-miR-10647	Refed|Starved
ENSONIT00000073767	ENSONIT00000031906	0.911635	-2.98081	-2.94065	positive	T cell leukemia homeobox 2	dre-miR-133c-5p,dre-miR-221-5p,hsa-miR-148a-3p,ola-miR-192-3p,oni-miR-10644,oni-miR-4585,oni-miR-7132b-5p	Refed|Starved
ENSONIT00000004160	ENSONIT00000034291	0.84418	2.20455	2.19504	positive	nuclear casein kinase and cyclin dependent kinase substrate 1	dre-miR-133c-5p,dre-miR-221-5p,hsa-miR-195-5p	Refed|Starved
ENSONIT00000073767	ENSONIT00000041596	0.84988	-2.98081	-2.85541	positive	T cell leukemia homeobox 2	dre-miR-133c-5p,dre-miR-221-5p,ola-miR-192-3p,oni-miR-10647,oni-miR-138,oni-miR-7132b-5p	Refed|Starved
ENSONIT00000091856	ENSONIT00000046935	0.890911	4.09178	-2.57623	positive	zinc finger protein 429	dre-miR-133c-5p,dre-miR-338-5p	Refed|Starved
ENSONIT00000084552	ENSONIT00000076739	0.813188	-4.09115	-2.56457	positive	ankyrin repeat and SOCS box protein 13	dre-miR-133c-5p,dre-miR-338-5p,dre-miR-459-5p,dre-miR-730,hsa-let-7d-5p,hsa-miR-122-3p,hsa-miR-149-5p,hsa-miR-195-5p,ola-miR-122,ola-miR-192-3p,oni-miR-10611,oni-miR-10617,oni-miR-10647,oni-miR-138,oni-miR-1788,oni-miR-449a	Refed|Starved
ENSONIT00000077138	ENSONIT00000003445	0.842614	-3.86263	-2.12282	positive	forkhead box protein O1-A	dre-miR-133c-5p,dre-miR-338-5p,dre-miR-459-5p,hsa-miR-195-5p,hsa-miR-29b-2-5p,ola-miR-192-3p,oni-miR-10879,oni-miR-194b	Refed|Starved
ENSONIT00000016203	ENSONIT00000039669	0.977808	-2.31128	-2.59881	positive	synaptotagmin 12	dre-miR-133c-5p,dre-miR-338-5p,dre-miR-730,oni-miR-10611,oni-miR-187	Refed|Starved
ENSONIT00000010373	ENSONIT00000033184	0.925634	3.65489	3.47336	positive	minichromosome maintenance complex component 5	dre-miR-133c-5p,dre-miR-338-5p,hsa-miR-182-5p,ola-miR-182,oni-miR-449a	Refed|Starved
ENSONIT00000017799	ENSONIT00000078973	0.887594	-2.21189	-2.02623	positive	family with sequence similarity 163 member A	dre-miR-133c-5p,dre-miR-338-5p,hsa-miR-183-5p,oni-miR-10552,oni-miR-10869,oni-miR-183	Refed|Starved
ENSONIT00000014587	ENSONIT00000036782	-0.810868	3.80881	-5.6666	negative	matrix metallopeptidase 17b	dre-miR-133c-5p,dre-miR-338-5p,hsa-miR-195-5p	Refed|Starved
ENSONIT00000014587	ENSONIT00000003445	-0.808901	3.80881	-2.12282	negative	matrix metallopeptidase 17b	dre-miR-133c-5p,dre-miR-338-5p,hsa-miR-195-5p	Refed|Starved
ENSONIT00000067205	ENSONIT00000036782	0.829013	-2.40959	-5.6666	positive	phosphoinositide-3-kinase regulatory subunit 1	dre-miR-133c-5p,dre-miR-338-5p,hsa-miR-29a-3p	Refed|Starved
ENSONIT00000070310	ENSONIT00000078973	0.888548	-5.20339	-2.02623	positive	cAMP-specific 3',5'-cyclic phosphodiesterase 4B	dre-miR-133c-5p,dre-miR-338-5p,oni-miR-10592	Refed|Starved
ENSONIT00000016203	ENSONIT00000036782	0.86231	-2.31128	-5.6666	positive	synaptotagmin 12	dre-miR-133c-5p,dre-miR-338-5p,oni-miR-10611,oni-miR-187	Refed|Starved
ENSONIT00000033830	ENSONIT00000039669	0.933796	-2.83941	-2.59881	positive	glutamate receptor 3	dre-miR-133c-5p,dre-miR-338-5p,oni-miR-10900b,oni-miR-122,oni-miR-135b,oni-miR-1788	Refed|Starved
ENSONIT00000018809	ENSONIT00000036782	0.873168	-3.43662	-5.6666	positive	seizure related 6 homolog like 2	dre-miR-133c-5p,dre-miR-429b,dre-miR-459-5p,hsa-miR-29b-2-5p,ola-miR-183-5p,ola-miR-192-3p,oni-miR-10611,oni-miR-10644,oni-miR-200a,oni-miR-200b,oni-miR-429b,oni-miR-8159	Refed|Starved
ENSONIT00000087619	TCONSR_00054783	0.880783	2.47224	4.33688	positive	synaptotagmin 10	dre-miR-133c-5p,dre-miR-429b,dre-miR-730,oni-miR-429b	Refed|Starved
ENSONIT00000018585	ENSONIT00000036782	0.846498	-2.24954	-5.6666	positive	sorting nexin 19	dre-miR-133c-5p,dre-miR-429b,hsa-let-7g-5p,hsa-miR-195-5p,hsa-miR-29b-2-5p,oni-miR-10617,oni-miR-200b,oni-miR-429b,oni-miR-454b	Refed|Starved
ENSONIT00000010926	ENSONIT00000036782	0.888783	-3.98302	-5.6666	positive	neuronal cell adhesion molecule	dre-miR-133c-5p,dre-miR-429b,hsa-miR-195-5p,ola-miR-192-3p,oni-miR-10617,oni-miR-10644,oni-miR-200b,oni-miR-429b,oni-miR-454b,oni-miR-8159	Refed|Starved
ENSONIT00000071075	ENSONIT00000086827	0.828314	-4.02824	-2.52156	positive	0	dre-miR-133c-5p,dre-miR-459-5p	Refed|Starved
ENSONIT00000035117	ENSONIT00000036782	0.853272	-3.30419	-5.6666	positive	0	dre-miR-133c-5p,dre-miR-459-5p,hsa-miR-183-5p,ola-miR-183-5p,ola-miR-192-3p,oni-miR-183,oni-miR-8159	Refed|Starved
ENSONIT00000003574	ENSONIT00000003445	0.958304	-2.6076	-2.12282	positive	pleckstrin homology domain containing B2	dre-miR-133c-5p,dre-miR-459-5p,hsa-miR-195-5p	Refed|Starved
ENSONIT00000004160	ENSONIT00000033184	0.861834	2.20455	3.47336	positive	nuclear casein kinase and cyclin dependent kinase substrate 1	dre-miR-133c-5p,dre-miR-459-5p,hsa-miR-195-5p	Refed|Starved
ENSONIT00000003574	ENSONIT00000036782	0.840397	-2.6076	-5.6666	positive	pleckstrin homology domain containing B2	dre-miR-133c-5p,dre-miR-459-5p,hsa-miR-195-5p	Refed|Starved
ENSONIT00000061476	ENSONIT00000003445	0.800605	-4.16533	-2.12282	positive	0	dre-miR-133c-5p,dre-miR-459-5p,ola-miR-192-3p,oni-miR-194a	Refed|Starved
ENSONIT00000071052	ENSONIT00000086827	0.89542	-3.12918	-2.52156	positive	tribbles homolog 1	dre-miR-133c-5p,dre-miR-459-5p,oni-miR-10617	Refed|Starved
ENSONIT00000016203	ENSONIT00000041596	0.906586	-2.31128	-2.85541	positive	synaptotagmin 12	dre-miR-133c-5p,dre-miR-730	Refed|Starved
ENSONIT00000006141	ENSONIT00000033184	0.832092	2.69362	3.47336	positive	pre-mRNA processing factor 19	dre-miR-133c-5p,dre-miR-730,hsa-let-7d-5p,hsa-let-7g-5p	Refed|Starved
ENSONIT00000048747	TCONSR_00054783	0.855122	2.54813	4.33688	positive	lens fiber major intrinsic protein	dre-miR-133c-5p,dre-miR-730,hsa-miR-182-5p,hsa-miR-483-3p,ola-miR-182,oni-miR-10647,oni-miR-10869	Refed|Starved
ENSONIT00000007698	ENSONIT00000086827	0.806554	-2.21055	-2.52156	positive	tripartite motif-containing protein 66	dre-miR-133c-5p,dre-miR-730,hsa-miR-195-5p,oni-miR-10879	Refed|Starved
ENSONIT00000018809	ENSONIT00000041596	0.916605	-3.43662	-2.85541	positive	seizure related 6 homolog like 2	dre-miR-133c-5p,dre-miR-730,ola-miR-192-3p,oni-miR-10623,oni-miR-7550	Refed|Starved
ENSONIT00000022772	TCONSR_00054783	0.822701	3.67821	4.33688	positive	low-density lipoprotein receptor	dre-miR-133c-5p,dre-miR-730,oni-miR-10611,oni-miR-10647,oni-miR-10760,oni-miR-122	Refed|Starved
ENSONIT00000038138	TCONSR_00054783	0.842058	3.14038	4.33688	positive	low-density lipoprotein receptor	dre-miR-133c-5p,dre-miR-730,oni-miR-10611,oni-miR-10647,oni-miR-10760,oni-miR-122	Refed|Starved
ENSONIT00000079800	TCONSR_00054783	0.817786	3.30286	4.33688	positive	low-density lipoprotein receptor	dre-miR-133c-5p,dre-miR-730,oni-miR-10611,oni-miR-10647,oni-miR-10760,oni-miR-122	Refed|Starved
ENSONIT00000093203	ENSONIT00000041596	0.882339	-2.97056	-2.85541	positive	stathmin-2	dre-miR-133c-5p,dre-miR-9-3p,ola-miR-192-3p,oni-miR-135b	Refed|Starved
ENSONIT00000048913	ENSONIT00000084085	0.804183	-3.60001	-3.60606	positive	RNA-binding motif, single-stranded-interacting protein 1	dre-miR-133c-5p,hsa-let-7d-5p,hsa-let-7g-5p	Refed|Starved
ENSONIT00000000913	ENSONIT00000084085	0.869654	-2.59021	-3.60606	positive	chromogranin A	dre-miR-133c-5p,hsa-let-7d-5p,hsa-miR-217-5p,oni-miR-10647,oni-miR-10869,oni-miR-138	Refed|Starved
ENSONIT00000065175	ENSONIT00000084085	0.813128	-2.81869	-3.60606	positive	vacuole membrane protein 1	dre-miR-133c-5p,hsa-let-7g-5p,hsa-miR-148a-3p,hsa-miR-28-5p	Refed|Starved
ENSONIT00000060907	ENSONIT00000084085	0.878999	-3.1458	-3.60606	positive	vacuole membrane protein 1	dre-miR-133c-5p,hsa-let-7g-5p,hsa-miR-148a-3p,hsa-miR-28-5p	Refed|Starved
ENSONIT00000077858	ENSONIT00000086827	0.813857	-3.46029	-2.52156	positive	0	dre-miR-133c-5p,hsa-let-7g-5p,hsa-miR-195-5p,oni-miR-10879	Refed|Starved
ENSONIT00000065175	ENSONIT00000036782	0.802573	-2.81869	-5.6666	positive	vacuole membrane protein 1	dre-miR-133c-5p,hsa-let-7g-5p,hsa-miR-29a-3p,ola-miR-137,oni-miR-454b	Refed|Starved
ENSONIT00000065175	ENSONIT00000091414	0.840144	-2.81869	-4.7521	positive	vacuole membrane protein 1	dre-miR-133c-5p,hsa-let-7g-5p,ola-miR-137,oni-miR-454b	Refed|Starved
ENSONIT00000060907	ENSONIT00000091414	0.87282	-3.1458	-4.7521	positive	vacuole membrane protein 1	dre-miR-133c-5p,hsa-let-7g-5p,ola-miR-137,oni-miR-454b	Refed|Starved
ENSONIT00000074432	ENSONIT00000046935	0.871259	-2.01102	-2.57623	positive	zinc-binding protein A33	dre-miR-133c-5p,hsa-miR-146a-5p	Refed|Starved
ENSONIT00000080314	ENSONIT00000061949	0.846214	-3.12075	-3.30217	positive	transmembrane protein 131	dre-miR-133c-5p,hsa-miR-146a-5p,ola-miR-192-3p	Refed|Starved
ENSONIT00000053591	ENSONIT00000061949	0.845732	-8.90748	-3.30217	positive	transmembrane protein 131	dre-miR-133c-5p,hsa-miR-146a-5p,ola-miR-192-3p	Refed|Starved
ENSONIT00000071075	ENSONIT00000031906	0.827797	-4.02824	-2.94065	positive	0	dre-miR-133c-5p,hsa-miR-146a-5p,ola-miR-192-3p,oni-miR-10552	Refed|Starved
ENSONIT00000018562	ENSONIT00000061949	0.880517	-2.12179	-3.30217	positive	eva-1 homolog A, regulator of programmed cell death	dre-miR-133c-5p,hsa-miR-146a-5p,oni-miR-10611,oni-miR-9a-3p,oni-miR-9a-7-3p	Refed|Starved
ENSONIT00000065175	ENSONIT00000061949	0.835256	-2.81869	-3.30217	positive	vacuole membrane protein 1	dre-miR-133c-5p,hsa-miR-146a-5p,oni-miR-219a-3p,oni-miR-219c-3p	Refed|Starved
ENSONIT00000060907	ENSONIT00000061949	0.840608	-3.1458	-3.30217	positive	vacuole membrane protein 1	dre-miR-133c-5p,hsa-miR-146a-5p,oni-miR-219a-3p,oni-miR-219c-3p	Refed|Starved
ENSONIT00000022127	TCONSR_00054783	0.92123	2.14492	4.33688	positive	vacuole membrane protein 1	dre-miR-133c-5p,hsa-miR-146a-5p,oni-miR-219c-3p	Refed|Starved
ENSONIT00000015652	ENSONIT00000092565	0.88616	-2.87695	-2.72015	positive	toll-like receptor 9	dre-miR-133c-5p,hsa-miR-148a-3p,hsa-miR-29b-2-5p,ola-miR-192-5p,oni-miR-219b,oni-miR-449a,oni-miR-449b-5p	Refed|Starved
ENSONIT00000018809	ENSONIT00000031906	0.991554	-3.43662	-2.94065	positive	seizure related 6 homolog like 2	dre-miR-133c-5p,hsa-miR-148a-3p,ola-miR-192-3p,oni-miR-10644	Refed|Starved
ENSONIT00000015652	ENSONIT00000063064	0.851764	-2.87695	-2.60168	positive	toll-like receptor 9	dre-miR-133c-5p,hsa-miR-148a-3p,oni-miR-10611	Refed|Starved
ENSONIT00000001375	ENSONIT00000034291	0.898094	2.37817	2.19504	positive	GAR1 homolog, ribonucleoprotein	dre-miR-133c-5p,hsa-miR-149-5p,ola-miR-192-3p	Refed|Starved
ENSONIT00000000913	ENSONIT00000031906	0.992192	-2.59021	-2.94065	positive	chromogranin A	dre-miR-133c-5p,hsa-miR-151a-5p,hsa-miR-217-5p,oni-miR-10869	Refed|Starved
ENSONIT00000093203	ENSONIT00000036782	0.918953	-2.97056	-5.6666	positive	stathmin-2	dre-miR-133c-5p,hsa-miR-183-5p,ola-miR-192-3p,oni-miR-10879,oni-miR-135b,oni-miR-183	Refed|Starved
ENSONIT00000023296	ENSONIT00000039669	0.922326	-3.78492	-2.59881	positive	choline O-acetyltransferase	dre-miR-133c-5p,hsa-miR-195-5p	Refed|Starved
ENSONIT00000090652	ENSONIT00000003445	0.840562	-3.3188	-2.12282	positive	transcription cofactor vestigial-like protein 2	dre-miR-133c-5p,hsa-miR-195-5p	Refed|Starved
ENSONIT00000006162	ENSONIT00000003445	0.857037	-2.02408	-2.12282	positive	rho GTPase-activating protein 42	dre-miR-133c-5p,hsa-miR-195-5p	Refed|Starved
ENSONIT00000083377	ENSONIT00000036782	0.868628	-4.11238	-5.6666	positive	0	dre-miR-133c-5p,hsa-miR-195-5p	Refed|Starved
ENSONIT00000003574	TCONSR_00108625	0.821518	-2.6076	-3.66487	positive	pleckstrin homology domain containing B2	dre-miR-133c-5p,hsa-miR-195-5p	Refed|Starved
ENSONIT00000003574	ENSONIT00000061949	0.815363	-2.6076	-3.30217	positive	pleckstrin homology domain containing B2	dre-miR-133c-5p,hsa-miR-195-5p	Refed|Starved
ENSONIT00000013850	ENSONIT00000031906	0.923246	-3.59668	-2.94065	positive	WD repeat-containing protein 78	dre-miR-133c-5p,hsa-miR-195-5p	Refed|Starved
ENSONIT00000013850	TCONSR_00108625	0.967311	-3.59668	-3.66487	positive	WD repeat-containing protein 78	dre-miR-133c-5p,hsa-miR-195-5p	Refed|Starved
ENSONIT00000010926	TCONSR_00108625	0.877781	-3.98302	-3.66487	positive	neuronal cell adhesion molecule	dre-miR-133c-5p,hsa-miR-195-5p,hsa-miR-217-5p,hsa-miR-28-5p,oni-miR-10644	Refed|Starved
ENSONIT00000006898	TCONSR_00108625	0.941835	-2.48432	-3.66487	positive	IQ motif and ubiquitin domain containing	dre-miR-133c-5p,hsa-miR-195-5p,hsa-miR-29b-2-5p,ola-miR-137	Refed|Starved
ENSONIT00000083973	ENSONIT00000034291	0.812074	2.06615	2.19504	positive	39S ribosomal protein L23, mitochondrial	dre-miR-133c-5p,hsa-miR-195-5p,hsa-miR-423-5p,ola-miR-200a	Refed|Starved
ENSONIT00000046971	ENSONIT00000036782	0.805294	-2.23483	-5.6666	positive	annexin A13	dre-miR-133c-5p,hsa-miR-195-5p,ola-miR-137,oni-miR-10617,oni-miR-200a,oni-miR-200b	Refed|Starved
ENSONIT00000023296	ENSONIT00000036782	0.920138	-3.78492	-5.6666	positive	choline O-acetyltransferase	dre-miR-133c-5p,hsa-miR-195-5p,ola-miR-183-5p,oni-miR-10644	Refed|Starved
ENSONIT00000007698	ENSONIT00000036782	0.865401	-2.21055	-5.6666	positive	tripartite motif-containing protein 66	dre-miR-133c-5p,hsa-miR-195-5p,oni-miR-10611,oni-miR-10879,oni-miR-10900b,oni-miR-200a,oni-miR-449b-5p,oni-miR-8159	Refed|Starved
ENSONIT00000023296	ENSONIT00000031906	0.93438	-3.78492	-2.94065	positive	choline O-acetyltransferase	dre-miR-133c-5p,hsa-miR-195-5p,oni-miR-10644	Refed|Starved
ENSONIT00000023296	TCONSR_00108625	0.916587	-3.78492	-3.66487	positive	choline O-acetyltransferase	dre-miR-133c-5p,hsa-miR-195-5p,oni-miR-10644	Refed|Starved
ENSONIT00000048913	TCONSR_00108625	0.802653	-3.60001	-3.66487	positive	RNA-binding motif, single-stranded-interacting protein 1	dre-miR-133c-5p,hsa-miR-195-5p,oni-miR-10644,oni-miR-137b	Refed|Starved
ENSONIT00000007698	ENSONIT00000003445	0.897146	-2.21055	-2.12282	positive	tripartite motif-containing protein 66	dre-miR-133c-5p,hsa-miR-195-5p,oni-miR-10879	Refed|Starved
ENSONIT00000000795	ENSONIT00000061949	0.834048	-3.12869	-3.30217	positive	Rho guanine nucleotide exchange factor 10 like	dre-miR-133c-5p,hsa-miR-195-5p,oni-miR-1788,oni-miR-200a,oni-miR-9a-7-3p	Refed|Starved
ENSONIT00000001551	ENSONIT00000039669	0.885995	-2.36618	-2.59881	positive	F-box protein 16	dre-miR-133c-5p,hsa-miR-217-5p	Refed|Starved
ENSONIT00000001551	ENSONIT00000084085	0.984777	-2.36618	-3.60606	positive	F-box protein 16	dre-miR-133c-5p,hsa-miR-217-5p	Refed|Starved
ENSONIT00000074432	ENSONIT00000078973	0.880633	-2.01102	-2.02623	positive	zinc-binding protein A33	dre-miR-133c-5p,hsa-miR-217-5p	Refed|Starved
ENSONIT00000001551	ENSONIT00000031906	0.905293	-2.36618	-2.94065	positive	F-box protein 16	dre-miR-133c-5p,hsa-miR-217-5p	Refed|Starved
ENSONIT00000001551	TCONSR_00108625	0.939401	-2.36618	-3.66487	positive	F-box protein 16	dre-miR-133c-5p,hsa-miR-217-5p	Refed|Starved
ENSONIT00000000913	TCONSR_00108625	0.921297	-2.59021	-3.66487	positive	chromogranin A	dre-miR-133c-5p,hsa-miR-217-5p	Refed|Starved
ENSONIT00000066238	TCONSR_00108625	0.89907	-2.68548	-3.66487	positive	calsyntenin 2	dre-miR-133c-5p,hsa-miR-217-5p,hsa-miR-28-5p	Refed|Starved
ENSONIT00000048803	TCONSR_00108625	0.812491	-2.88901	-3.66487	positive	kelch like family member 21	dre-miR-133c-5p,hsa-miR-217-5p,hsa-miR-28-5p,hsa-miR-29b-2-5p	Refed|Starved
ENSONIT00000084370	ENSONIT00000078973	0.89158	-2.66897	-2.02623	positive	0	dre-miR-133c-5p,hsa-miR-217-5p,oni-miR-10552,oni-miR-10869	Refed|Starved
ENSONIT00000050487	ENSONIT00000084085	0.84864	-2.13372	-3.60606	positive	0	dre-miR-133c-5p,hsa-miR-28-5p	Refed|Starved
ENSONIT00000065175	TCONSR_00108625	0.809182	-2.81869	-3.66487	positive	vacuole membrane protein 1	dre-miR-133c-5p,hsa-miR-28-5p,ola-miR-137	Refed|Starved
ENSONIT00000060907	TCONSR_00108625	0.811825	-3.1458	-3.66487	positive	vacuole membrane protein 1	dre-miR-133c-5p,hsa-miR-28-5p,ola-miR-137	Refed|Starved
ENSONIT00000051044	TCONSR_00108625	0.82728	-3.23093	-3.66487	positive	liprin-alpha-3	dre-miR-133c-5p,hsa-miR-28-5p,oni-miR-137b	Refed|Starved
ENSONIT00000055669	ENSONIT00000034291	0.894977	2.77334	2.19504	positive	28 kDa heat- and acid-stable phosphoprotein	dre-miR-133c-5p,hsa-miR-29a-3p	Refed|Starved
ENSONIT00000048803	ENSONIT00000036782	0.80214	-2.88901	-5.6666	positive	kelch like family member 21	dre-miR-133c-5p,hsa-miR-29a-3p,hsa-miR-29b-2-5p,oni-miR-10900b	Refed|Starved
ENSONIT00000048803	ENSONIT00000003445	0.932169	-2.88901	-2.12282	positive	kelch like family member 21	dre-miR-133c-5p,hsa-miR-29b-2-5p	Refed|Starved
ENSONIT00000080314	TCONSR_00108625	0.847338	-3.12075	-3.66487	positive	transmembrane protein 131	dre-miR-133c-5p,hsa-miR-29b-2-5p	Refed|Starved
ENSONIT00000053591	TCONSR_00108625	0.831475	-8.90748	-3.66487	positive	transmembrane protein 131	dre-miR-133c-5p,hsa-miR-29b-2-5p	Refed|Starved
ENSONIT00000047766	TCONSR_00108625	0.920447	-3.57522	-3.66487	positive	heme transporter hrg1-B	dre-miR-133c-5p,hsa-miR-29b-2-5p	Refed|Starved
ENSONIT00000076277	TCONSR_00108625	0.833132	-2.09998	-3.66487	positive	tripartite motif containing 23	dre-miR-133c-5p,hsa-miR-29b-2-5p,ola-miR-137	Refed|Starved
ENSONIT00000018562	TCONSR_00108625	0.851553	-2.12179	-3.66487	positive	eva-1 homolog A, regulator of programmed cell death	dre-miR-133c-5p,hsa-miR-29b-2-5p,ola-miR-137	Refed|Starved
ENSONIT00000080314	ENSONIT00000003445	0.931107	-3.12075	-2.12282	positive	transmembrane protein 131	dre-miR-133c-5p,hsa-miR-29b-2-5p,ola-miR-192-3p	Refed|Starved
ENSONIT00000053591	ENSONIT00000003445	0.882113	-8.90748	-2.12282	positive	transmembrane protein 131	dre-miR-133c-5p,hsa-miR-29b-2-5p,ola-miR-192-3p	Refed|Starved
ENSONIT00000016123	ENSONIT00000003445	0.820693	-3.11045	-2.12282	positive	coiled-coil domain containing 152	dre-miR-133c-5p,hsa-miR-29b-2-5p,ola-miR-192-3p,oni-miR-10647	Refed|Starved
ENSONIT00000033830	TCONSR_00108625	0.870092	-2.83941	-3.66487	positive	glutamate receptor 3	dre-miR-133c-5p,hsa-miR-29b-2-5p,oni-miR-10644	Refed|Starved
ENSONIT00000052820	ENSONIT00000003445	0.859777	-6.82794	-2.12282	positive	0	dre-miR-133c-5p,hsa-miR-29b-2-5p,oni-miR-10647	Refed|Starved
ENSONIT00000047766	ENSONIT00000091414	0.927256	-3.57522	-4.7521	positive	heme transporter hrg1-B	dre-miR-133c-5p,hsa-miR-29b-2-5p,oni-miR-10879	Refed|Starved
ENSONIT00000056643	ENSONIT00000036782	0.848094	-2.07157	-5.6666	positive	0	dre-miR-133c-5p,hsa-miR-29b-2-5p,oni-miR-138,oni-miR-200a,oni-miR-454b	Refed|Starved
ENSONIT00000056643	ENSONIT00000003445	0.962358	-2.07157	-2.12282	positive	0	dre-miR-133c-5p,hsa-miR-29b-2-5p,oni-miR-194b	Refed|Starved
ENSONIT00000042976	ENSONIT00000034291	0.856151	3.20313	2.19504	positive	pitrilysin metallopeptidase 1	dre-miR-133c-5p,hsa-miR-423-5p,oni-miR-34c	Refed|Starved
ENSONIT00000013187	ENSONIT00000061949	0.819827	-2.99601	-3.30217	positive	unc-51 like autophagy activating kinase 2	dre-miR-133c-5p,hsa-miR-483-3p,oni-miR-10617	Refed|Starved
ENSONIT00000022763	ENSONIT00000091414	0.801075	-2.60398	-4.7521	positive	bestrophin 3	dre-miR-133c-5p,ola-miR-137	Refed|Starved
ENSONIT00000003847	ENSONIT00000091414	0.984997	-3.86231	-4.7521	positive	carbonic anhydrase 7	dre-miR-133c-5p,ola-miR-137	Refed|Starved
ENSONIT00000003847	TCONSR_00108625	0.855517	-3.86231	-3.66487	positive	carbonic anhydrase 7	dre-miR-133c-5p,ola-miR-137	Refed|Starved
ENSONIT00000048913	TCONSR_00001793	0.84926	-3.60001	-4.44897	positive	RNA-binding motif, single-stranded-interacting protein 1	dre-miR-133c-5p,ola-miR-183-5p	Refed|Starved
ENSONIT00000061476	TCONSR_00001793	0.840621	-4.16533	-4.44897	positive	0	dre-miR-133c-5p,ola-miR-183-5p	Refed|Starved
ENSONIT00000048913	TCONSR_00001792	0.844811	-3.60001	-3.58722	positive	RNA-binding motif, single-stranded-interacting protein 1	dre-miR-133c-5p,ola-miR-183-5p	Refed|Starved
ENSONIT00000013775	TCONSR_00001793	0.8853	-2.75232	-4.44897	positive	solute carrier family 15 member 4	dre-miR-133c-5p,ola-miR-183-5p,oni-miR-10552,oni-miR-122	Refed|Starved
ENSONIT00000013775	TCONSR_00001792	0.891976	-2.75232	-3.58722	positive	solute carrier family 15 member 4	dre-miR-133c-5p,ola-miR-183-5p,oni-miR-10552,oni-miR-122	Refed|Starved
ENSONIT00000079538	TCONSR_00001792	0.81459	-2.85385	-3.58722	positive	thioredoxin interacting protein	dre-miR-133c-5p,ola-miR-183-5p,oni-miR-138,oni-miR-1788	Refed|Starved
ENSONIT00000014168	ENSONIT00000041596	0.878986	-2.85635	-2.85541	positive	fibrinogen C domain containing 1	dre-miR-133c-5p,ola-miR-192-3p,oni-miR-10647	Refed|Starved
ENSONIT00000041384	ENSONIT00000041596	0.817797	-3.08996	-2.85541	positive	CaM kinase like vesicle associated	dre-miR-133c-5p,ola-miR-192-3p,oni-miR-10647,oni-miR-135b,oni-miR-9a-3p,oni-miR-9a-7-3p	Refed|Starved
ENSONIT00000071052	ENSONIT00000041596	0.810957	-3.12918	-2.85541	positive	tribbles homolog 1	dre-miR-133c-5p,ola-miR-192-3p,oni-miR-10900b,oni-miR-138	Refed|Starved
ENSONIT00000093203	ENSONIT00000031906	0.9722	-2.97056	-2.94065	positive	stathmin-2	dre-miR-133c-5p,ola-miR-192-3p,oni-miR-135b	Refed|Starved
ENSONIT00000033830	ENSONIT00000084085	0.905473	-2.83941	-3.60606	positive	glutamate receptor 3	dre-miR-133c-5p,oni-miR-10544,oni-miR-1788	Refed|Starved
ENSONIT00000071075	TCONSR_00001793	0.821432	-4.02824	-4.44897	positive	0	dre-miR-133c-5p,oni-miR-10552	Refed|Starved
ENSONIT00000090652	TCONSR_00001792	0.866323	-3.3188	-3.58722	positive	transcription cofactor vestigial-like protein 2	dre-miR-133c-5p,oni-miR-10552	Refed|Starved
ENSONIT00000018585	TCONSR_00001793	0.913945	-2.24954	-4.44897	positive	sorting nexin 19	dre-miR-133c-5p,oni-miR-10552,oni-miR-122	Refed|Starved
ENSONIT00000056643	TCONSR_00001793	0.909026	-2.07157	-4.44897	positive	0	dre-miR-133c-5p,oni-miR-10552,oni-miR-138	Refed|Starved
ENSONIT00000016123	TCONSR_00001793	0.802496	-3.11045	-4.44897	positive	coiled-coil domain containing 152	dre-miR-133c-5p,oni-miR-10552,oni-miR-138	Refed|Starved
ENSONIT00000056643	TCONSR_00001792	0.817292	-2.07157	-3.58722	positive	0	dre-miR-133c-5p,oni-miR-10552,oni-miR-138	Refed|Starved
ENSONIT00000016123	TCONSR_00001792	0.957877	-3.11045	-3.58722	positive	coiled-coil domain containing 152	dre-miR-133c-5p,oni-miR-10552,oni-miR-138	Refed|Starved
ENSONIT00000069869	TCONSR_00001793	0.939004	-2.73926	-4.44897	positive	lysine demethylase 4A	dre-miR-133c-5p,oni-miR-10552,oni-miR-138,oni-miR-1788,oni-miR-449a	Refed|Starved
ENSONIT00000069869	TCONSR_00001792	0.869376	-2.73926	-3.58722	positive	lysine demethylase 4A	dre-miR-133c-5p,oni-miR-10552,oni-miR-138,oni-miR-1788,oni-miR-449a	Refed|Starved
ENSONIT00000076277	TCONSR_00001793	0.941668	-2.09998	-4.44897	positive	tripartite motif containing 23	dre-miR-133c-5p,oni-miR-10552,oni-miR-1788	Refed|Starved
ENSONIT00000076277	TCONSR_00001792	0.83741	-2.09998	-3.58722	positive	tripartite motif containing 23	dre-miR-133c-5p,oni-miR-10552,oni-miR-1788	Refed|Starved
ENSONIT00000006841	TCONSR_00001793	0.8507	-2.72902	-4.44897	positive	si:zfos-80g12.1	dre-miR-133c-5p,oni-miR-10552,oni-miR-449a,oni-miR-449b-5p	Refed|Starved
ENSONIT00000046178	TCONSR_00150112	0.909315	-2.5716	-2.73397	positive	UDP-glucuronosyltransferase 2A1-like	dre-miR-133c-5p,oni-miR-10611	Refed|Starved
ENSONIT00000018562	TCONSR_00150112	0.955533	-2.12179	-2.73397	positive	eva-1 homolog A, regulator of programmed cell death	dre-miR-133c-5p,oni-miR-10611	Refed|Starved
ENSONIT00000034661	TCONSR_00150112	0.826932	-4.49757	-2.73397	positive	ankyrin repeat and SOCS box protein 13	dre-miR-133c-5p,oni-miR-10611	Refed|Starved
ENSONIT00000049121	ENSONIT00000036782	0.891676	-3.03772	-5.6666	positive	gamma-aminobutyric acid receptor subunit beta-4	dre-miR-133c-5p,oni-miR-10611,oni-miR-138	Refed|Starved
ENSONIT00000016123	TCONSR_00150112	0.835818	-3.11045	-2.73397	positive	coiled-coil domain containing 152	dre-miR-133c-5p,oni-miR-10611,oni-miR-7550	Refed|Starved
ENSONIT00000061030	ENSONIT00000039669	0.880313	-2.99566	-2.59881	positive	0	dre-miR-133c-5p,oni-miR-10617	Refed|Starved
ENSONIT00000070310	ENSONIT00000086827	0.860769	-5.20339	-2.52156	positive	cAMP-specific 3',5'-cyclic phosphodiesterase 4B	dre-miR-133c-5p,oni-miR-10617	Refed|Starved
ENSONIT00000061030	ENSONIT00000036782	0.897054	-2.99566	-5.6666	positive	0	dre-miR-133c-5p,oni-miR-10617,oni-miR-10647	Refed|Starved
ENSONIT00000080635	ENSONIT00000036782	0.886286	-2.20187	-5.6666	positive	cell migration inducing hyaluronidase 2	dre-miR-133c-5p,oni-miR-10617,oni-miR-10879,oni-miR-10900b	Refed|Starved
ENSONIT00000038567	ENSONIT00000041596	0.930364	-2.95389	-2.85541	positive	neuronal vesicle trafficking associated 2	dre-miR-133c-5p,oni-miR-10623,oni-miR-10647,oni-miR-10900b,oni-miR-9a-3p,oni-miR-9a-7-3p	Refed|Starved
ENSONIT00000088244	ENSONIT00000061949	0.890002	-2.16594	-3.30217	positive	ankyrin repeat and IBR domain containing 1	dre-miR-133c-5p,oni-miR-10623,oni-miR-1788,oni-miR-2187a	Refed|Starved
ENSONIT00000006222	TCONSR_00108625	0.827182	-2.85151	-3.66487	positive	BICD family like cargo adaptor 2	dre-miR-133c-5p,oni-miR-10644	Refed|Starved
ENSONIT00000068151	ENSONIT00000036782	0.846365	-3.3225	-5.6666	positive	eukaryotic translation initiation factor 4E-binding protein 1	dre-miR-133c-5p,oni-miR-10644	Refed|Starved
ENSONIT00000068151	TCONSR_00108625	0.852125	-3.3225	-3.66487	positive	eukaryotic translation initiation factor 4E-binding protein 1	dre-miR-133c-5p,oni-miR-10644	Refed|Starved
ENSONIT00000061030	ENSONIT00000084085	0.923577	-2.99566	-3.60606	positive	0	dre-miR-133c-5p,oni-miR-10647	Refed|Starved
ENSONIT00000076611	ENSONIT00000086827	0.819624	-2.64346	-2.52156	positive	glutamic acid-rich protein	dre-miR-133c-5p,oni-miR-10647	Refed|Starved
ENSONIT00000042976	TCONSR_00054783	0.850112	3.20313	4.33688	positive	pitrilysin metallopeptidase 1	dre-miR-133c-5p,oni-miR-10647	Refed|Starved
ENSONIT00000000913	ENSONIT00000041596	0.949944	-2.59021	-2.85541	positive	chromogranin A	dre-miR-133c-5p,oni-miR-10647,oni-miR-10869,oni-miR-138	Refed|Starved
ENSONIT00000000913	ENSONIT00000036782	0.897029	-2.59021	-5.6666	positive	chromogranin A	dre-miR-133c-5p,oni-miR-10647,oni-miR-138	Refed|Starved
ENSONIT00000010336	ENSONIT00000046935	0.812317	-2.23824	-2.57623	positive	L-threonine 3-dehydrogenase, mitochondrial	dre-miR-133c-5p,oni-miR-10647,oni-miR-138	Refed|Starved
ENSONIT00000067672	TCONSR_00191006	0.992829	-3.27017	-2.93395	positive	cilia and flagella associated protein 161	dre-miR-133c-5p,oni-miR-10760	Refed|Starved
ENSONIT00000069173	TCONSR_00191006	0.83328	-2.39517	-2.93395	positive	diacylglycerol kinase beta	dre-miR-133c-5p,oni-miR-10760,oni-miR-135a,oni-miR-219a-3p,oni-miR-219c-3p,oni-miR-429b	Refed|Starved
ENSONIT00000054345	ENSONIT00000084085	0.815179	-2.06053	-3.60606	positive	zinc finger protein 429	dre-miR-133c-5p,oni-miR-10869	Refed|Starved
ENSONIT00000084370	ENSONIT00000041596	0.835249	-2.66897	-2.85541	positive	0	dre-miR-133c-5p,oni-miR-10869	Refed|Starved
ENSONIT00000088244	ENSONIT00000084085	0.804405	-2.16594	-3.60606	positive	ankyrin repeat and IBR domain containing 1	dre-miR-133c-5p,oni-miR-10869,oni-miR-1788,oni-miR-2187a	Refed|Starved
ENSONIT00000080635	ENSONIT00000003445	0.909864	-2.20187	-2.12282	positive	cell migration inducing hyaluronidase 2	dre-miR-133c-5p,oni-miR-10879	Refed|Starved
ENSONIT00000001551	ENSONIT00000091414	0.837079	-2.36618	-4.7521	positive	F-box protein 16	dre-miR-133c-5p,oni-miR-10879	Refed|Starved
ENSONIT00000013850	TCONSR_00191006	0.927857	-3.59668	-2.93395	positive	WD repeat-containing protein 78	dre-miR-133c-5p,oni-miR-122	Refed|Starved
ENSONIT00000033830	TCONSR_00191006	0.824736	-2.83941	-2.93395	positive	glutamate receptor 3	dre-miR-133c-5p,oni-miR-122,oni-miR-135a	Refed|Starved
ENSONIT00000018562	TCONSR_00191006	0.816061	-2.12179	-2.93395	positive	eva-1 homolog A, regulator of programmed cell death	dre-miR-133c-5p,oni-miR-122,oni-miR-135a,oni-miR-34c,oni-miR-429b	Refed|Starved
ENSONIT00000006898	TCONSR_00191006	0.927348	-2.48432	-2.93395	positive	IQ motif and ubiquitin domain containing	dre-miR-133c-5p,oni-miR-122,oni-miR-135a,oni-miR-429b,oni-miR-7132b-5p	Refed|Starved
ENSONIT00000018562	TCONSR_00001793	0.874243	-2.12179	-4.44897	positive	eva-1 homolog A, regulator of programmed cell death	dre-miR-133c-5p,oni-miR-122,oni-miR-135a,oni-miR-449a,oni-miR-449b-5p	Refed|Starved
ENSONIT00000018562	TCONSR_00001792	0.870017	-2.12179	-3.58722	positive	eva-1 homolog A, regulator of programmed cell death	dre-miR-133c-5p,oni-miR-122,oni-miR-135a,oni-miR-449a,oni-miR-449b-5p	Refed|Starved
ENSONIT00000093203	ENSONIT00000039669	0.960689	-2.97056	-2.59881	positive	stathmin-2	dre-miR-133c-5p,oni-miR-122,oni-miR-135b	Refed|Starved
ENSONIT00000007217	TCONSR_00001793	0.905831	-2.10825	-4.44897	positive	GRB2 associated binding protein 2	dre-miR-133c-5p,oni-miR-122,oni-miR-1788	Refed|Starved
ENSONIT00000007217	TCONSR_00001792	0.811226	-2.10825	-3.58722	positive	GRB2 associated binding protein 2	dre-miR-133c-5p,oni-miR-122,oni-miR-1788	Refed|Starved
ENSONIT00000047766	TCONSR_00191006	0.969937	-3.57522	-2.93395	positive	heme transporter hrg1-B	dre-miR-133c-5p,oni-miR-122,oni-miR-219a-3p,oni-miR-219c-3p	Refed|Starved
ENSONIT00000015652	ENSONIT00000046935	0.942061	-2.87695	-2.57623	positive	toll-like receptor 9	dre-miR-133c-5p,oni-miR-122,oni-miR-219b,oni-miR-8159	Refed|Starved
ENSONIT00000013775	TCONSR_00191006	0.802979	-2.75232	-2.93395	positive	solute carrier family 15 member 4	dre-miR-133c-5p,oni-miR-122,oni-miR-429b	Refed|Starved
ENSONIT00000053591	TCONSR_00191006	0.819229	-8.90748	-2.93395	positive	transmembrane protein 131	dre-miR-133c-5p,oni-miR-135a	Refed|Starved
ENSONIT00000051229	TCONSR_00191006	0.902882	-2.38642	-2.93395	positive	ciliary neurotrophic factor receptor subunit alpha	dre-miR-133c-5p,oni-miR-135a	Refed|Starved
ENSONIT00000067333	TCONSR_00191006	0.925946	-2.47613	-2.93395	positive	receptor tyrosine-protein kinase erbB-2	dre-miR-133c-5p,oni-miR-135a,oni-miR-219c-3p	Refed|Starved
ENSONIT00000086233	TCONSR_00191006	0.82143	-2.24506	-2.93395	positive	prostaglandin E receptor 3	dre-miR-133c-5p,oni-miR-135a,oni-miR-429b	Refed|Starved
ENSONIT00000049121	ENSONIT00000084085	0.828611	-3.03772	-3.60606	positive	gamma-aminobutyric acid receptor subunit beta-4	dre-miR-133c-5p,oni-miR-138	Refed|Starved
ENSONIT00000053591	ENSONIT00000084085	0.829237	-8.90748	-3.60606	positive	transmembrane protein 131	dre-miR-133c-5p,oni-miR-138	Refed|Starved
ENSONIT00000066238	ENSONIT00000041596	0.897234	-2.68548	-2.85541	positive	calsyntenin 2	dre-miR-133c-5p,oni-miR-138	Refed|Starved
ENSONIT00000008097	TCONSR_00054783	0.907638	2.33766	4.33688	positive	mitochondrial ribosomal protein S23	dre-miR-133c-5p,oni-miR-138	Refed|Starved
ENSONIT00000088421	TCONSR_00204673	0.841453	-2.05467	-2.57735	positive	retinol dehydrogenase 11	dre-miR-133c-5p,oni-miR-1788	Refed|Starved
ENSONIT00000088244	TCONSR_00001793	0.891124	-2.16594	-4.44897	positive	ankyrin repeat and IBR domain containing 1	dre-miR-133c-5p,oni-miR-1788	Refed|Starved
ENSONIT00000088244	TCONSR_00001792	0.911726	-2.16594	-3.58722	positive	ankyrin repeat and IBR domain containing 1	dre-miR-133c-5p,oni-miR-1788	Refed|Starved
ENSONIT00000007698	TCONSR_00001793	0.869549	-2.21055	-4.44897	positive	tripartite motif-containing protein 66	dre-miR-133c-5p,oni-miR-1788,oni-miR-449b-5p	Refed|Starved
ENSONIT00000088244	ENSONIT00000091414	0.825395	-2.16594	-4.7521	positive	ankyrin repeat and IBR domain containing 1	dre-miR-133c-5p,oni-miR-1788,oni-miR-454b	Refed|Starved
ENSONIT00000061476	ENSONIT00000084085	0.909567	-4.16533	-3.60606	positive	0	dre-miR-133c-5p,oni-miR-194a	Refed|Starved
ENSONIT00000048273	ENSONIT00000003445	0.934149	-2.16362	-2.12282	positive	phospholipid scramblase 3b	dre-miR-133c-5p,oni-miR-194b	Refed|Starved
ENSONIT00000056643	ENSONIT00000061949	0.82201	-2.07157	-3.30217	positive	0	dre-miR-133c-5p,oni-miR-200a	Refed|Starved
ENSONIT00000088244	TCONSR_00108625	0.82175	-2.16594	-3.66487	positive	ankyrin repeat and IBR domain containing 1	dre-miR-133c-5p,oni-miR-2187a	Refed|Starved
ENSONIT00000071075	ENSONIT00000039669	0.862283	-4.02824	-2.59881	positive	0	dre-miR-133c-5p,oni-miR-219a-3p	Refed|Starved
ENSONIT00000060907	TCONSR_00191006	0.91265	-3.1458	-2.93395	positive	vacuole membrane protein 1	dre-miR-133c-5p,oni-miR-219a-3p,oni-miR-219c-3p	Refed|Starved
ENSONIT00000050487	TCONSR_00191006	0.89951	-2.13372	-2.93395	positive	0	dre-miR-133c-5p,oni-miR-219a-3p,oni-miR-219c-3p	Refed|Starved
ENSONIT00000012375	ENSONIT00000078973	0.847797	-3.35466	-2.02623	positive	kinesin family member 21A	dre-miR-133c-5p,oni-miR-219c-3p	Refed|Starved
ENSONIT00000041384	TCONSR_00191006	0.892546	-3.08996	-2.93395	positive	CaM kinase like vesicle associated	dre-miR-133c-5p,oni-miR-219c-3p	Refed|Starved
ENSONIT00000055058	TCONSR_00191006	0.926622	-2.5494	-2.93395	positive	sushi domain-containing protein 6	dre-miR-133c-5p,oni-miR-34c	Refed|Starved
ENSONIT00000008097	ENSONIT00000034291	0.812108	2.33766	2.19504	positive	mitochondrial ribosomal protein S23	dre-miR-133c-5p,oni-miR-449a	Refed|Starved
ENSONIT00000073767	TCONSR_00191006	0.802647	-2.98081	-2.93395	positive	T cell leukemia homeobox 2	dre-miR-133c-5p,oni-miR-7132b-5p	Refed|Starved
ENSONIT00000034851	ENSONIT00000054654	0.956664	-2.50057	-3.01705	positive	uncharacterized LOC102079344	dre-miR-135b-3p	Refed|Starved
ENSONIT00000006984	ENSONIT00000054654	0.906439	-2.68912	-3.01705	positive	serpin family I member 1	dre-miR-135b-3p	Refed|Starved
ENSONIT00000058164	ENSONIT00000054654	0.833397	-2.90162	-3.01705	positive	0	dre-miR-135b-3p	Refed|Starved
ENSONIT00000065556	ENSONIT00000054654	0.816517	-2.3538	-3.01705	positive	0	dre-miR-135b-3p	Refed|Starved
ENSONIT00000034384	ENSONIT00000003445	0.860705	-5.12545	-2.12282	positive	makorin, ring finger protein, 1	dre-miR-135b-3p	Refed|Starved
ENSONIT00000035991	ENSONIT00000003445	0.836083	-2.88958	-2.12282	positive	protein 4.1	dre-miR-135b-3p	Refed|Starved
ENSONIT00000075868	ENSONIT00000003445	0.931502	-3.2809	-2.12282	positive	protein 4.1	dre-miR-135b-3p	Refed|Starved
ENSONIT00000034851	ENSONIT00000071201	0.807023	-2.50057	-2.47655	positive	uncharacterized LOC102079344	dre-miR-135b-3p	Refed|Starved
ENSONIT00000034851	ENSONIT00000043019	0.924193	-2.50057	-3.54943	positive	uncharacterized LOC102079344	dre-miR-135b-3p	Refed|Starved
ENSONIT00000034851	ENSONIT00000048720	0.893583	-2.50057	-4.05553	positive	uncharacterized LOC102079344	dre-miR-135b-3p	Refed|Starved
ENSONIT00000059506	ENSONIT00000043019	0.941806	-2.04083	-3.54943	positive	protein Shroom1	dre-miR-135b-3p	Refed|Starved
ENSONIT00000059506	ENSONIT00000048720	0.900832	-2.04083	-4.05553	positive	protein Shroom1	dre-miR-135b-3p	Refed|Starved
ENSONIT00000038682	TCONSR_00092069	0.840235	-2.32803	-2.48058	positive	C-X-C chemokine receptor type 3	dre-miR-135b-3p	Refed|Starved
ENSONIT00000043359	ENSONIT00000043019	0.974037	-2.0052	-3.54943	positive	leucine rich repeat containing 73	dre-miR-135b-3p	Refed|Starved
ENSONIT00000011349	ENSONIT00000043019	0.988515	-3.11473	-3.54943	positive	xanthine dehydrogenase	dre-miR-135b-3p	Refed|Starved
ENSONIT00000003944	ENSONIT00000043019	0.849367	-3.57965	-3.54943	positive	collectrin, amino acid transport regulator	dre-miR-135b-3p	Refed|Starved
ENSONIT00000016472	ENSONIT00000043019	0.822472	-3.40329	-3.54943	positive	PHD finger protein 24	dre-miR-135b-3p	Refed|Starved
ENSONIT00000053490	ENSONIT00000043019	0.800412	-3.62276	-3.54943	positive	zinc finger and BTB domain containing 3	dre-miR-135b-3p	Refed|Starved
ENSONIT00000041533	ENSONIT00000043019	0.804528	-3.40439	-3.54943	positive	serine/threonine-protein phosphatase 2A 55 kDa regulatory subunit B beta isoform	dre-miR-135b-3p	Refed|Starved
ENSONIT00000037776	ENSONIT00000043019	0.931811	-3.10525	-3.54943	positive	connector enhancer of kinase suppressor of ras 2	dre-miR-135b-3p	Refed|Starved
ENSONIT00000046745	TCONSR_00092069	0.800143	-3.84682	-2.48058	positive	DExH-box helicase 58	dre-miR-135b-3p	Refed|Starved
ENSONIT00000093484	TCONSR_00092069	0.83516	-4.56043	-2.48058	positive	DExH-box helicase 58	dre-miR-135b-3p	Refed|Starved
ENSONIT00000089951	TCONSR_00092069	0.884427	-3.89758	-2.48058	positive	TBC1 domain family member 17	dre-miR-135b-3p	Refed|Starved
ENSONIT00000012290	TCONSR_00092069	0.920695	-2.83449	-2.48058	positive	TBC1 domain family member 17	dre-miR-135b-3p	Refed|Starved
ENSONIT00000025628	ENSONIT00000078679	0.807732	-3.90077	-2.03426	positive	cadherin 27	dre-miR-135b-3p	Refed|Starved
ENSONIT00000017211	ENSONIT00000043019	0.810467	-2.29642	-3.54943	positive	sperm tail PG-rich repeat containing 1	dre-miR-135b-3p	Refed|Starved
ENSONIT00000011349	ENSONIT00000048720	0.989888	-3.11473	-4.05553	positive	xanthine dehydrogenase	dre-miR-135b-3p	Refed|Starved
ENSONIT00000066514	ENSONIT00000072959	0.800255	-3.34003	-3.66178	positive	Na(+)/H(+) exchange regulatory cofactor NHE-RF3	dre-miR-135b-3p	Refed|Starved
ENSONIT00000066514	ENSONIT00000043019	0.980954	-3.34003	-3.54943	positive	Na(+)/H(+) exchange regulatory cofactor NHE-RF3	dre-miR-135b-3p	Refed|Starved
ENSONIT00000049422	ENSONIT00000043019	0.970356	-4.5577	-3.54943	positive	Na(+)/H(+) exchange regulatory cofactor NHE-RF3	dre-miR-135b-3p	Refed|Starved
ENSONIT00000006984	ENSONIT00000031906	0.982949	-2.68912	-2.94065	positive	serpin family I member 1	dre-miR-135b-3p	Refed|Starved
ENSONIT00000006984	ENSONIT00000043019	0.940496	-2.68912	-3.54943	positive	serpin family I member 1	dre-miR-135b-3p	Refed|Starved
ENSONIT00000006984	ENSONIT00000048720	0.938877	-2.68912	-4.05553	positive	serpin family I member 1	dre-miR-135b-3p	Refed|Starved
ENSONIT00000009267	ENSONIT00000043019	0.923761	-3.08182	-3.54943	positive	0	dre-miR-135b-3p	Refed|Starved
ENSONIT00000034384	ENSONIT00000031906	0.811491	-5.12545	-2.94065	positive	makorin, ring finger protein, 1	dre-miR-135b-3p	Refed|Starved
ENSONIT00000034384	ENSONIT00000043019	0.828212	-5.12545	-3.54943	positive	makorin, ring finger protein, 1	dre-miR-135b-3p	Refed|Starved
ENSONIT00000034384	ENSONIT00000048720	0.807766	-5.12545	-4.05553	positive	makorin, ring finger protein, 1	dre-miR-135b-3p	Refed|Starved
ENSONIT00000089765	ENSONIT00000043019	0.840243	-2.01247	-3.54943	positive	protein 4.1	dre-miR-135b-3p	Refed|Starved
ENSONIT00000008926	ENSONIT00000033184	0.891939	3.16324	3.47336	positive	E2F transcription factor 3	dre-miR-135b-3p,dre-miR-135c,dre-miR-141-3p,dre-miR-200a-3p,dre-miR-206-5p,dre-miR-2187-3p,dre-miR-2188-5p,dre-miR-459-5p,dre-miR-730,hsa-let-7d-5p,hsa-let-7g-5p,hsa-miR-146a-5p,hsa-miR-148a-3p,hsa-miR-182-5p,hsa-miR-195-5p,hsa-miR-196b-5p,ola-miR-135a,ola-miR-137,ola-miR-182,ola-miR-200a,oni-miR-10644,oni-miR-10647,oni-miR-10900b,oni-miR-135a,oni-miR-135b,oni-miR-200a,oni-miR-2188,oni-miR-454b,o…	Refed|Starved
ENSONIT00000015125	ENSONIT00000033184	0.8237	2.08013	3.47336	positive	FAM3 metabolism regulating signaling molecule A	dre-miR-135b-3p,dre-miR-135c,dre-miR-141-3p,dre-miR-200a-3p,hsa-miR-182-5p,ola-miR-135a,ola-miR-182,ola-miR-183-5p,oni-miR-10647,oni-miR-135a,oni-miR-135b,oni-miR-200a,oni-miR-34c,oni-miR-449a,oni-miR-8159	Refed|Starved
ENSONIT00000061877	ENSONIT00000031906	0.823136	-4.08328	-2.94065	positive	atlastin GTPase 1	dre-miR-135b-3p,dre-miR-135c,dre-miR-194a,dre-miR-2188-3p,dre-miR-2188-5p,ola-miR-135a,oni-miR-10555,oni-miR-135a,oni-miR-135b,oni-miR-194a,oni-miR-2188	Refed|Starved
ENSONIT00000056128	ENSONIT00000031906	0.87094	-3.45615	-2.94065	positive	neurexin-2	dre-miR-135b-3p,dre-miR-135c,dre-miR-194a,dre-miR-2188-5p,hsa-miR-148a-3p,hsa-miR-195-5p,ola-miR-135a,oni-miR-135a,oni-miR-135b,oni-miR-194a,oni-miR-194b,oni-miR-2188	Refed|Starved
ENSONIT00000023762	ENSONIT00000031906	0.952663	-2.68338	-2.94065	positive	0	dre-miR-135b-3p,dre-miR-135c,dre-miR-206-5p,dre-miR-2188-3p,dre-miR-2188-5p,hsa-miR-148a-3p,hsa-miR-195-5p,hsa-miR-29a-3p,ola-miR-135a,ola-miR-192-3p,oni-miR-10644,oni-miR-10869,oni-miR-135a,oni-miR-135b,oni-miR-2188,oni-miR-454b,oni-miR-4585,oni-miR-7132b-5p	Refed|Starved
ENSONIT00000042104	ENSONIT00000031906	0.841016	-2.78698	-2.94065	positive	ectonucleotide pyrophosphatase/phosphodiesterase family member 2	dre-miR-135b-3p,dre-miR-135c,dre-miR-2188-5p,hsa-miR-148a-3p,hsa-miR-217-5p,ola-miR-135a,ola-miR-192-5p,oni-miR-10552,oni-miR-10644,oni-miR-135a,oni-miR-135b,oni-miR-2188,oni-miR-4585,oni-miR-7132b-5p	Refed|Starved
ENSONIT00000009267	ENSONIT00000031906	0.829886	-3.08182	-2.94065	positive	0	dre-miR-135b-3p,dre-miR-135c,dre-miR-2188-5p,hsa-miR-195-5p,hsa-miR-217-5p,hsa-miR-29a-3p,hsa-miR-483-3p,ola-miR-192-3p,oni-miR-135b,oni-miR-2188	Refed|Starved
ENSONIT00000050724	ENSONIT00000048720	0.8394	-2.1653	-4.05553	positive	contactin-1a	dre-miR-135b-3p,dre-miR-135c,dre-miR-338-5p,dre-miR-9-3p,hsa-miR-182-5p,hsa-miR-29a-3p,ola-miR-135a,ola-miR-182,oni-miR-135a,oni-miR-135b	Refed|Starved
ENSONIT00000050724	ENSONIT00000031906	0.954961	-2.1653	-2.94065	positive	contactin-1a	dre-miR-135b-3p,dre-miR-135c,hsa-miR-146a-5p,hsa-miR-195-5p,hsa-miR-29a-3p,ola-miR-135a,oni-miR-135a,oni-miR-135b	Refed|Starved
ENSONIT00000009267	ENSONIT00000048720	0.948583	-3.08182	-4.05553	positive	0	dre-miR-135b-3p,dre-miR-135c,hsa-miR-29a-3p,oni-miR-135b	Refed|Starved
ENSONIT00000066514	ENSONIT00000048720	0.971	-3.34003	-4.05553	positive	Na(+)/H(+) exchange regulatory cofactor NHE-RF3	dre-miR-135b-3p,dre-miR-135c,ola-miR-135a,ola-miR-137,oni-miR-135a,oni-miR-135b	Refed|Starved
ENSONIT00000049422	ENSONIT00000048720	0.912173	-4.5577	-4.05553	positive	Na(+)/H(+) exchange regulatory cofactor NHE-RF3	dre-miR-135b-3p,dre-miR-135c,ola-miR-135a,ola-miR-137,oni-miR-135a,oni-miR-135b	Refed|Starved
ENSONIT00000057976	ENSONIT00000031906	0.88993	-2.378	-2.94065	positive	lysosomal-associated transmembrane protein 4B	dre-miR-135b-3p,dre-miR-135c,ola-miR-135a,oni-miR-135a,oni-miR-135b	Refed|Starved
ENSONIT00000066514	ENSONIT00000031906	0.951382	-3.34003	-2.94065	positive	Na(+)/H(+) exchange regulatory cofactor NHE-RF3	dre-miR-135b-3p,dre-miR-135c,ola-miR-135a,oni-miR-135a,oni-miR-135b	Refed|Starved
ENSONIT00000049422	ENSONIT00000031906	0.860528	-4.5577	-2.94065	positive	Na(+)/H(+) exchange regulatory cofactor NHE-RF3	dre-miR-135b-3p,dre-miR-135c,ola-miR-135a,oni-miR-135a,oni-miR-135b	Refed|Starved
ENSONIT00000008926	ENSONIT00000057750	0.861292	3.16324	3.25818	positive	E2F transcription factor 3	dre-miR-135b-3p,dre-miR-141-3p,dre-miR-200a-3p,dre-miR-206-5p,dre-miR-730,hsa-let-7d-5p,hsa-let-7g-5p,hsa-miR-148a-3p,hsa-miR-28-5p,ola-miR-200a,oni-miR-10644,oni-miR-10647,oni-miR-122,oni-miR-135b,oni-miR-1788,oni-miR-200a,oni-miR-454b	Refed|Starved
ENSONIT00000023762	ENSONIT00000054654	0.848924	-2.68338	-3.01705	positive	0	dre-miR-135b-3p,dre-miR-141-3p,dre-miR-200a-3p,hsa-miR-183-5p,hsa-miR-195-5p,hsa-miR-29a-3p,hsa-miR-29b-2-5p,hsa-miR-328-3p,oni-miR-10611,oni-miR-10623,oni-miR-135a,oni-miR-138,oni-miR-183,oni-miR-200a	Refed|Starved
ENSONIT00000092577	ENSONIT00000054654	0.829348	-2.07842	-3.01705	positive	abraxas 2, BRISC complex subunit	dre-miR-135b-3p,dre-miR-141-3p,dre-miR-200a-3p,hsa-miR-195-5p,hsa-miR-29a-3p,oni-miR-10611,oni-miR-10623,oni-miR-1788,oni-miR-200a	Refed|Starved
ENSONIT00000037776	ENSONIT00000054654	0.921499	-3.10525	-3.01705	positive	connector enhancer of kinase suppressor of ras 2	dre-miR-135b-3p,dre-miR-141-3p,dre-miR-200a-3p,oni-miR-10611,oni-miR-10623,oni-miR-10760,oni-miR-122,oni-miR-200a	Refed|Starved
ENSONIT00000011349	ENSONIT00000054654	0.980781	-3.11473	-3.01705	positive	xanthine dehydrogenase	dre-miR-135b-3p,dre-miR-141-3p,dre-miR-200a-3p,oni-miR-200a	Refed|Starved
ENSONIT00000058982	ENSONIT00000003445	0.87863	-6.64325	-2.12282	positive	F-box and WD repeat domain containing 7	dre-miR-135b-3p,dre-miR-182-3p,dre-miR-2187-3p,dre-miR-459-5p,hsa-miR-195-5p,ola-miR-192-3p,oni-miR-10647	Refed|Starved
ENSONIT00000003981	ENSONIT00000003445	0.900035	-2.30059	-2.12282	positive	guanine nucleotide exchange protein SMCR8	dre-miR-135b-3p,dre-miR-182-3p,dre-miR-2187-3p,hsa-miR-195-5p,hsa-miR-29b-2-5p	Refed|Starved
ENSONIT00000070539	ENSONIT00000003445	0.872358	-4.29056	-2.12282	positive	L-amino-acid oxidase	dre-miR-135b-3p,dre-miR-194a,dre-miR-2188-3p,ola-miR-192-3p,oni-miR-194a,oni-miR-194b	Refed|Starved
ENSONIT00000070539	TCONSR_00044893	0.870289	-4.29056	-2.50077	positive	L-amino-acid oxidase	dre-miR-135b-3p,dre-miR-194a,dre-miR-2188-3p,ola-miR-192-3p,oni-miR-194a,oni-miR-194b,oni-miR-449a	Refed|Starved
ENSONIT00000012290	ENSONIT00000003445	0.856258	-2.83449	-2.12282	positive	TBC1 domain family member 17	dre-miR-135b-3p,dre-miR-194a,dre-miR-459-5p,hsa-miR-195-5p,oni-miR-194a,oni-miR-194b	Refed|Starved
ENSONIT00000024465	ENSONIT00000031906	0.945869	-4.20538	-2.94065	positive	membrane integral NOTCH2 associated receptor 1	dre-miR-135b-3p,dre-miR-194a,hsa-miR-29a-3p,ola-miR-192-3p,oni-miR-10555,oni-miR-194a,oni-miR-194b,oni-miR-454b	Refed|Starved
ENSONIT00000089951	TCONSR_00044893	0.892301	-3.89758	-2.50077	positive	TBC1 domain family member 17	dre-miR-135b-3p,dre-miR-194a,oni-miR-194a,oni-miR-194b	Refed|Starved
ENSONIT00000012290	TCONSR_00044893	0.924191	-2.83449	-2.50077	positive	TBC1 domain family member 17	dre-miR-135b-3p,dre-miR-194a,oni-miR-194a,oni-miR-194b	Refed|Starved
ENSONIT00000078254	TCONSR_00092069	0.919022	-5.86115	-2.48058	positive	autophagy-related protein 9A	dre-miR-135b-3p,dre-miR-206-5p,dre-miR-2187-3p,hsa-miR-148a-3p,oni-miR-10879,oni-miR-454b,oni-miR-7132b-5p	Refed|Starved
ENSONIT00000078254	TCONSR_00044893	0.900021	-5.86115	-2.50077	positive	autophagy-related protein 9A	dre-miR-135b-3p,dre-miR-206-5p,dre-miR-2188-3p,hsa-miR-29b-2-5p,hsa-miR-574-3p,ola-miR-192-3p,oni-miR-10879,oni-miR-34c	Refed|Starved
ENSONIT00000093657	ENSONIT00000031906	0.945566	-2.81486	-2.94065	positive	germ cell-specific gene 1-like protein	dre-miR-135b-3p,dre-miR-206-5p,dre-miR-2188-3p,ola-miR-192-3p,oni-miR-10552	Refed|Starved
ENSONIT00000065037	ENSONIT00000033184	0.803007	3.11231	3.47336	positive	heterogeneous nuclear ribonucleoprotein Q	dre-miR-135b-3p,dre-miR-2187-3p,dre-miR-459-5p,hsa-let-7d-5p,hsa-let-7g-5p,hsa-miR-196b-5p,hsa-miR-215-5p,oni-miR-10647,oni-miR-10900b,oni-miR-192,oni-miR-34c,oni-miR-454b,oni-miR-8159	Refed|Starved
ENSONIT00000053490	ENSONIT00000003445	0.898653	-3.62276	-2.12282	positive	zinc finger and BTB domain containing 3	dre-miR-135b-3p,dre-miR-2187-3p,hsa-miR-195-5p,oni-miR-10647,oni-miR-10879	Refed|Starved
ENSONIT00000041533	ENSONIT00000003445	0.84404	-3.40439	-2.12282	positive	serine/threonine-protein phosphatase 2A 55 kDa regulatory subunit B beta isoform	dre-miR-135b-3p,dre-miR-2187-3p,hsa-miR-29b-2-5p,ola-miR-192-3p,oni-miR-10647	Refed|Starved
ENSONIT00000085531	ENSONIT00000003445	0.828583	-2.02359	-2.12282	positive	serine/threonine-protein phosphatase 2A 55 kDa regulatory subunit B beta isoform	dre-miR-135b-3p,dre-miR-2187-3p,hsa-miR-29b-2-5p,ola-miR-192-3p,oni-miR-10647	Refed|Starved
ENSONIT00000041533	ENSONIT00000071201	0.823273	-3.40439	-2.47655	positive	serine/threonine-protein phosphatase 2A 55 kDa regulatory subunit B beta isoform	dre-miR-135b-3p,dre-miR-2187-3p,oni-miR-10900b	Refed|Starved
ENSONIT00000003981	TCONSR_00092069	0.886976	-2.30059	-2.48058	positive	guanine nucleotide exchange protein SMCR8	dre-miR-135b-3p,dre-miR-2187-3p,oni-miR-454b	Refed|Starved
ENSONIT00000059506	ENSONIT00000071201	0.853552	-2.04083	-2.47655	positive	protein Shroom1	dre-miR-135b-3p,dre-miR-2188-3p	Refed|Starved
ENSONIT00000057079	ENSONIT00000003445	0.898438	-2.38968	-2.12282	positive	RAB GTPase activating protein 1	dre-miR-135b-3p,dre-miR-2188-3p	Refed|Starved
ENSONIT00000077835	ENSONIT00000031906	0.848045	-3.06959	-2.94065	positive	solute carrier family 6 member 17	dre-miR-135b-3p,dre-miR-2188-3p,dre-miR-2188-5p,dre-miR-221-5p,dre-miR-736,hsa-miR-148a-3p,hsa-miR-195-5p,hsa-miR-217-5p,hsa-miR-483-3p,oni-miR-10552,oni-miR-10555,oni-miR-10869,oni-miR-2188,oni-miR-454b,oni-miR-4585,oni-miR-736	Refed|Starved
ENSONIT00000037215	ENSONIT00000078679	0.846699	-3.004	-2.03426	positive	HCK proto-oncogene, Src family tyrosine kinase	dre-miR-135b-3p,dre-miR-2188-3p,dre-miR-219-3p,hsa-miR-423-5p,oni-miR-10552,oni-miR-10647	Refed|Starved
ENSONIT00000068292	ENSONIT00000003445	0.829979	-2.48708	-2.12282	positive	5-hydroxytryptamine receptor 4	dre-miR-135b-3p,dre-miR-2188-3p,hsa-miR-195-5p	Refed|Starved
ENSONIT00000092577	ENSONIT00000003445	0.801396	-2.07842	-2.12282	positive	abraxas 2, BRISC complex subunit	dre-miR-135b-3p,dre-miR-2188-3p,hsa-miR-195-5p,ola-miR-192-3p,oni-miR-10879	Refed|Starved
ENSONIT00000011349	ENSONIT00000031906	0.94301	-3.11473	-2.94065	positive	xanthine dehydrogenase	dre-miR-135b-3p,dre-miR-2188-3p,hsa-miR-215-5p,oni-miR-192,oni-miR-194b,oni-miR-454b	Refed|Starved
ENSONIT00000059506	ENSONIT00000031906	0.818017	-2.04083	-2.94065	positive	protein Shroom1	dre-miR-135b-3p,dre-miR-2188-3p,hsa-miR-483-3p,oni-miR-454b,oni-miR-736	Refed|Starved
ENSONIT00000092577	TCONSR_00044893	0.885175	-2.07842	-2.50077	positive	abraxas 2, BRISC complex subunit	dre-miR-135b-3p,dre-miR-2188-3p,ola-miR-192-3p,ola-miR-200a,oni-miR-10552,oni-miR-10879	Refed|Starved
ENSONIT00000040007	ENSONIT00000078679	0.842627	-2.50758	-2.03426	positive	epidermal growth factor receptor kinase substrate 8-like protein 1	dre-miR-135b-3p,dre-miR-2188-3p,oni-miR-10647	Refed|Starved
ENSONIT00000043359	ENSONIT00000031906	0.903043	-2.0052	-2.94065	positive	leucine rich repeat containing 73	dre-miR-135b-3p,dre-miR-2188-5p,dre-miR-221-5p,hsa-miR-146a-5p,hsa-miR-148a-3p,hsa-miR-29a-3p,oni-miR-2188,oni-miR-454b	Refed|Starved
ENSONIT00000080913	ENSONIT00000072959	0.957828	-2.28966	-3.66178	positive	0	dre-miR-135b-3p,dre-miR-2188-5p,oni-miR-10900b,oni-miR-2188	Refed|Starved
ENSONIT00000009267	ENSONIT00000072959	0.913856	-3.08182	-3.66178	positive	0	dre-miR-135b-3p,dre-miR-2188-5p,oni-miR-2188	Refed|Starved
ENSONIT00000034678	ENSONIT00000048720	0.840793	-3.00874	-4.05553	positive	connector enhancer of kinase suppressor of ras 2	dre-miR-135b-3p,dre-miR-221-5p,dre-miR-9-3p,hsa-miR-148a-3p,ola-miR-137,oni-miR-10623	Refed|Starved
ENSONIT00000037776	ENSONIT00000048720	0.960093	-3.10525	-4.05553	positive	connector enhancer of kinase suppressor of ras 2	dre-miR-135b-3p,dre-miR-221-5p,dre-miR-9-3p,hsa-miR-148a-3p,ola-miR-137,oni-miR-10623	Refed|Starved
ENSONIT00000034678	ENSONIT00000031906	0.913565	-3.00874	-2.94065	positive	connector enhancer of kinase suppressor of ras 2	dre-miR-135b-3p,dre-miR-221-5p,hsa-miR-146a-5p,hsa-miR-148a-3p,oni-miR-454b	Refed|Starved
ENSONIT00000037776	ENSONIT00000031906	0.942692	-3.10525	-2.94065	positive	connector enhancer of kinase suppressor of ras 2	dre-miR-135b-3p,dre-miR-221-5p,hsa-miR-146a-5p,hsa-miR-148a-3p,oni-miR-454b	Refed|Starved
ENSONIT00000043359	ENSONIT00000048720	0.947355	-2.0052	-4.05553	positive	leucine rich repeat containing 73	dre-miR-135b-3p,dre-miR-221-5p,hsa-miR-148a-3p,hsa-miR-29a-3p,oni-miR-10900b	Refed|Starved
ENSONIT00000025628	ENSONIT00000003445	0.843308	-3.90077	-2.12282	positive	cadherin 27	dre-miR-135b-3p,dre-miR-338-5p	Refed|Starved
ENSONIT00000024465	ENSONIT00000048720	0.959604	-4.20538	-4.05553	positive	membrane integral NOTCH2 associated receptor 1	dre-miR-135b-3p,dre-miR-338-5p,hsa-miR-182-5p,hsa-miR-196b-5p,hsa-miR-29a-3p,hsa-miR-29b-2-5p,ola-miR-182	Refed|Starved
ENSONIT00000058982	ENSONIT00000043019	0.810544	-6.64325	-3.54943	positive	F-box and WD repeat domain containing 7	dre-miR-135b-3p,dre-miR-429b,hsa-miR-182-5p,oni-miR-10661,oni-miR-138,oni-miR-429b	Refed|Starved
ENSONIT00000061572	ENSONIT00000043019	0.838152	-2.73795	-3.54943	positive	F-box and WD repeat domain containing 7	dre-miR-135b-3p,dre-miR-429b,hsa-miR-182-5p,oni-miR-10661,oni-miR-138,oni-miR-429b	Refed|Starved
ENSONIT00000024465	ENSONIT00000043019	0.976544	-4.20538	-3.54943	positive	membrane integral NOTCH2 associated receptor 1	dre-miR-135b-3p,dre-miR-429b,hsa-miR-182-5p,oni-miR-219a-3p,oni-miR-429b	Refed|Starved
ENSONIT00000023762	ENSONIT00000043019	0.916407	-2.68338	-3.54943	positive	0	dre-miR-135b-3p,dre-miR-429b,oni-miR-138,oni-miR-429b	Refed|Starved
ENSONIT00000061877	ENSONIT00000043019	0.840478	-4.08328	-3.54943	positive	atlastin GTPase 1	dre-miR-135b-3p,dre-miR-429b,oni-miR-138,oni-miR-429b	Refed|Starved
ENSONIT00000022821	ENSONIT00000043019	0.83717	-2.08696	-3.54943	positive	0	dre-miR-135b-3p,dre-miR-429b,oni-miR-429b	Refed|Starved
ENSONIT00000038682	ENSONIT00000003445	0.849799	-2.32803	-2.12282	positive	C-X-C chemokine receptor type 3	dre-miR-135b-3p,dre-miR-459-5p,ola-miR-192-3p,oni-miR-10647,oni-miR-137b	Refed|Starved
ENSONIT00000044661	ENSONIT00000003445	0.885867	-2.94559	-2.12282	positive	proline dehydrogenase 1, mitochondrial	dre-miR-135b-3p,dre-miR-459-5p,ola-miR-192-3p,oni-miR-10879	Refed|Starved
ENSONIT00000044661	TCONSR_00092069	0.841597	-2.94559	-2.48058	positive	proline dehydrogenase 1, mitochondrial	dre-miR-135b-3p,hsa-miR-148a-3p,ola-miR-137,oni-miR-10879,oni-miR-454b	Refed|Starved
ENSONIT00000092577	TCONSR_00092069	0.890856	-2.07842	-2.48058	positive	abraxas 2, BRISC complex subunit	dre-miR-135b-3p,hsa-miR-148a-3p,oni-miR-10552,oni-miR-10869,oni-miR-10879,oni-miR-454b	Refed|Starved
ENSONIT00000050724	ENSONIT00000043019	0.846115	-2.1653	-3.54943	positive	contactin-1a	dre-miR-135b-3p,hsa-miR-182-5p	Refed|Starved
ENSONIT00000058982	ENSONIT00000054654	0.844736	-6.64325	-3.01705	positive	F-box and WD repeat domain containing 7	dre-miR-135b-3p,hsa-miR-182-5p,hsa-miR-195-5p,hsa-miR-423-5p,ola-miR-182,oni-miR-10611,oni-miR-10647,oni-miR-138	Refed|Starved
ENSONIT00000061572	ENSONIT00000054654	0.887311	-2.73795	-3.01705	positive	F-box and WD repeat domain containing 7	dre-miR-135b-3p,hsa-miR-182-5p,hsa-miR-195-5p,hsa-miR-423-5p,ola-miR-182,oni-miR-10611,oni-miR-10647,oni-miR-138	Refed|Starved
ENSONIT00000024465	ENSONIT00000054654	0.961032	-4.20538	-3.01705	positive	membrane integral NOTCH2 associated receptor 1	dre-miR-135b-3p,hsa-miR-182-5p,hsa-miR-29a-3p,hsa-miR-29b-2-5p,ola-miR-182,oni-miR-10647	Refed|Starved
ENSONIT00000043359	ENSONIT00000054654	0.971326	-2.0052	-3.01705	positive	leucine rich repeat containing 73	dre-miR-135b-3p,hsa-miR-183-5p,hsa-miR-29a-3p,oni-miR-10760,oni-miR-183	Refed|Starved
ENSONIT00000034384	ENSONIT00000054654	0.809028	-5.12545	-3.01705	positive	makorin, ring finger protein, 1	dre-miR-135b-3p,hsa-miR-183-5p,hsa-miR-423-5p,oni-miR-183	Refed|Starved
ENSONIT00000066514	ENSONIT00000054654	0.965448	-3.34003	-3.01705	positive	Na(+)/H(+) exchange regulatory cofactor NHE-RF3	dre-miR-135b-3p,hsa-miR-183-5p,oni-miR-135a,oni-miR-183	Refed|Starved
ENSONIT00000049422	ENSONIT00000054654	0.969721	-4.5577	-3.01705	positive	Na(+)/H(+) exchange regulatory cofactor NHE-RF3	dre-miR-135b-3p,hsa-miR-183-5p,oni-miR-135a,oni-miR-183	Refed|Starved
ENSONIT00000009267	ENSONIT00000071201	0.914663	-3.08182	-2.47655	positive	0	dre-miR-135b-3p,hsa-miR-195-5p	Refed|Starved
ENSONIT00000009267	ENSONIT00000054654	0.962227	-3.08182	-3.01705	positive	0	dre-miR-135b-3p,hsa-miR-195-5p,hsa-miR-29a-3p,hsa-miR-423-5p,oni-miR-1788	Refed|Starved
ENSONIT00000089951	ENSONIT00000054654	0.813937	-3.89758	-3.01705	positive	TBC1 domain family member 17	dre-miR-135b-3p,hsa-miR-195-5p,oni-miR-10611	Refed|Starved
ENSONIT00000003944	ENSONIT00000054654	0.846228	-3.57965	-3.01705	positive	collectrin, amino acid transport regulator	dre-miR-135b-3p,hsa-miR-195-5p,oni-miR-183	Refed|Starved
ENSONIT00000003725	TCONSR_00044893	0.956894	-2.98298	-2.50077	positive	KIAA1841 ortholog	dre-miR-135b-3p,hsa-miR-196b-5p,oni-miR-10552	Refed|Starved
ENSONIT00000034851	ENSONIT00000031906	0.804643	-2.50057	-2.94065	positive	uncharacterized LOC102079344	dre-miR-135b-3p,hsa-miR-217-5p	Refed|Starved
ENSONIT00000022821	ENSONIT00000054654	0.823473	-2.08696	-3.01705	positive	0	dre-miR-135b-3p,hsa-miR-29a-3p,oni-miR-10647,oni-miR-122	Refed|Starved
ENSONIT00000003981	TCONSR_00044893	0.850135	-2.30059	-2.50077	positive	guanine nucleotide exchange protein SMCR8	dre-miR-135b-3p,hsa-miR-29b-2-5p	Refed|Starved
ENSONIT00000093484	TCONSR_00044893	0.866206	-4.56043	-2.50077	positive	DExH-box helicase 58	dre-miR-135b-3p,hsa-miR-29b-2-5p	Refed|Starved
ENSONIT00000041533	ENSONIT00000048720	0.819875	-3.40439	-4.05553	positive	serine/threonine-protein phosphatase 2A 55 kDa regulatory subunit B beta isoform	dre-miR-135b-3p,hsa-miR-29b-2-5p,hsa-miR-425-3p,oni-miR-10869,oni-miR-10900b	Refed|Starved
ENSONIT00000085531	ENSONIT00000048720	0.807525	-2.02359	-4.05553	positive	serine/threonine-protein phosphatase 2A 55 kDa regulatory subunit B beta isoform	dre-miR-135b-3p,hsa-miR-29b-2-5p,hsa-miR-425-3p,oni-miR-10869,oni-miR-10900b	Refed|Starved
ENSONIT00000093657	ENSONIT00000048720	0.961467	-2.81486	-4.05553	positive	germ cell-specific gene 1-like protein	dre-miR-135b-3p,hsa-miR-29b-2-5p,ola-miR-137,oni-miR-10552,oni-miR-10623,oni-miR-10900b	Refed|Starved
ENSONIT00000045472	ENSONIT00000003445	0.959768	-3.51266	-2.12282	positive	actin beta	dre-miR-135b-3p,hsa-miR-29b-2-5p,ola-miR-192-3p	Refed|Starved
ENSONIT00000093657	ENSONIT00000054654	0.973332	-2.81486	-3.01705	positive	germ cell-specific gene 1-like protein	dre-miR-135b-3p,hsa-miR-29b-2-5p,oni-miR-10544,oni-miR-10623,oni-miR-10647	Refed|Starved
ENSONIT00000041533	ENSONIT00000054654	0.852466	-3.40439	-3.01705	positive	serine/threonine-protein phosphatase 2A 55 kDa regulatory subunit B beta isoform	dre-miR-135b-3p,hsa-miR-29b-2-5p,oni-miR-10647,oni-miR-122	Refed|Starved
ENSONIT00000046745	TCONSR_00044893	0.849624	-3.84682	-2.50077	positive	DExH-box helicase 58	dre-miR-135b-3p,hsa-miR-29b-2-5p,oni-miR-449a	Refed|Starved
ENSONIT00000059506	ENSONIT00000054654	0.961043	-2.04083	-3.01705	positive	protein Shroom1	dre-miR-135b-3p,hsa-miR-423-5p,oni-miR-10647,oni-miR-122	Refed|Starved
ENSONIT00000038682	TCONSR_00044893	0.829973	-2.32803	-2.50077	positive	C-X-C chemokine receptor type 3	dre-miR-135b-3p,hsa-miR-574-3p,ola-miR-192-3p	Refed|Starved
ENSONIT00000016472	ENSONIT00000031906	0.939326	-3.40329	-2.94065	positive	PHD finger protein 24	dre-miR-135b-3p,ola-miR-192-3p	Refed|Starved
ENSONIT00000044661	TCONSR_00044893	0.834911	-2.94559	-2.50077	positive	proline dehydrogenase 1, mitochondrial	dre-miR-135b-3p,ola-miR-192-3p,oni-miR-10879,oni-miR-34c	Refed|Starved
ENSONIT00000080913	ENSONIT00000071201	0.827336	-2.28966	-2.47655	positive	0	dre-miR-135b-3p,ola-miR-192-5p,oni-miR-10900b	Refed|Starved
ENSONIT00000021309	ENSONIT00000059366	0.861648	3.30495	3.74623	positive	cysteinyl leukotriene receptor 1-like	dre-miR-135b-3p,oni-miR-10552,oni-miR-10900b,oni-miR-219a-3p,oni-miR-219c-3p	Refed|Starved
ENSONIT00000057491	ENSONIT00000071201	0.805947	-2.87038	-2.47655	positive	glutamate decarboxylase 1	dre-miR-135b-3p,oni-miR-10552,oni-miR-135a,oni-miR-219a-3p	Refed|Starved
ENSONIT00000003725	TCONSR_00092069	0.947484	-2.98298	-2.48058	positive	KIAA1841 ortholog	dre-miR-135b-3p,oni-miR-10552,oni-miR-454b	Refed|Starved
ENSONIT00000000582	ENSONIT00000072959	0.834773	-3.3554	-3.66178	positive	GATA binding protein 5	dre-miR-135b-3p,oni-miR-10617	Refed|Starved
ENSONIT00000017211	ENSONIT00000003445	0.811115	-2.29642	-2.12282	positive	sperm tail PG-rich repeat containing 1	dre-miR-135b-3p,oni-miR-10647	Refed|Starved
ENSONIT00000003725	ENSONIT00000003445	0.82442	-2.98298	-2.12282	positive	KIAA1841 ortholog	dre-miR-135b-3p,oni-miR-10647,oni-miR-137b	Refed|Starved
ENSONIT00000022821	ENSONIT00000003445	0.838367	-2.08696	-2.12282	positive	0	dre-miR-135b-3p,oni-miR-10647,oni-miR-137b	Refed|Starved
ENSONIT00000093657	ENSONIT00000043019	0.982635	-2.81486	-3.54943	positive	germ cell-specific gene 1-like protein	dre-miR-135b-3p,oni-miR-10661	Refed|Starved
ENSONIT00000016472	ENSONIT00000048720	0.834203	-3.40329	-4.05553	positive	PHD finger protein 24	dre-miR-135b-3p,oni-miR-10900b	Refed|Starved
ENSONIT00000089765	ENSONIT00000054654	0.835693	-2.01247	-3.01705	positive	protein 4.1	dre-miR-135b-3p,oni-miR-135a	Refed|Starved
ENSONIT00000066514	ENSONIT00000071201	0.80149	-3.34003	-2.47655	positive	Na(+)/H(+) exchange regulatory cofactor NHE-RF3	dre-miR-135b-3p,oni-miR-135a	Refed|Starved
ENSONIT00000077835	ENSONIT00000043019	0.830291	-3.06959	-3.54943	positive	solute carrier family 6 member 17	dre-miR-135b-3p,oni-miR-138	Refed|Starved
ENSONIT00000046958	ENSONIT00000057750	0.824832	2.38731	3.25818	positive	centromere protein I	dre-miR-135b-3p,oni-miR-454b	Refed|Starved
ENSONIT00000008454	ENSONIT00000031906	0.848462	-3.05463	-2.94065	positive	collagen type VIII alpha 1 chain	dre-miR-135b-3p,oni-miR-454b	Refed|Starved
ENSONIT00000070539	TCONSR_00092069	0.824843	-4.29056	-2.48058	positive	L-amino-acid oxidase	dre-miR-135b-3p,oni-miR-454b,oni-miR-7132b-5p	Refed|Starved
ENSONIT00000057976	ENSONIT00000033048	0.880362	-2.378	-2.43081	positive	lysosomal-associated transmembrane protein 4B	dre-miR-135c,dre-miR-137-3p,dre-miR-141-3p,dre-miR-200a-3p,dre-miR-200c-3p,dre-miR-429b,ola-miR-135a,oni-miR-135a,oni-miR-135b,oni-miR-137a,oni-miR-200a,oni-miR-429b	Refed|Starved
ENSONIT00000090668	ENSONIT00000091704	0.872029	-8.1865	-2.94918	positive	pyruvate dehydrogenase (acetyl-transferring) kinase isozyme 2, mitochondrial	dre-miR-135c,dre-miR-137-3p,dre-miR-141-3p,dre-miR-200a-3p,dre-miR-2188-3p,hsa-miR-183-5p,hsa-miR-195-5p,hsa-miR-29b-2-5p,ola-miR-135a,oni-miR-10879,oni-miR-135b,oni-miR-137a,oni-miR-137b,oni-miR-183,oni-miR-200a,oni-miR-429b	Refed|Starved
ENSONIT00000062290	ENSONIT00000091704	0.868543	-4.30222	-2.94918	positive	pyruvate dehydrogenase (acetyl-transferring) kinase isozyme 2, mitochondrial	dre-miR-135c,dre-miR-137-3p,dre-miR-141-3p,dre-miR-200a-3p,dre-miR-2188-3p,hsa-miR-183-5p,hsa-miR-195-5p,hsa-miR-29b-2-5p,ola-miR-135a,oni-miR-10879,oni-miR-135b,oni-miR-137a,oni-miR-137b,oni-miR-183,oni-miR-200a,oni-miR-429b	Refed|Starved
ENSONIT00000000004	ENSONIT00000033048	0.902214	-2.95853	-2.43081	positive	synaptotagmin 1	dre-miR-135c,dre-miR-137-3p,dre-miR-141-3p,dre-miR-200a-3p,hsa-miR-148a-3p,hsa-miR-195-5p,hsa-miR-29b-2-5p,ola-miR-135a,oni-miR-10647,oni-miR-135a,oni-miR-135b,oni-miR-137a,oni-miR-137b,oni-miR-138,oni-miR-200a,oni-miR-34c,oni-miR-454b,oni-miR-9a-3p	Refed|Starved
ENSONIT00000034196	ENSONIT00000063531	0.806037	-5.12671	-3.78676	positive	pyruvate dehydrogenase (acetyl-transferring) kinase isozyme 2, mitochondrial	dre-miR-135c,dre-miR-137-3p,dre-miR-141-3p,dre-miR-200a-3p,hsa-miR-183-5p,hsa-miR-195-5p,hsa-miR-29b-2-5p,ola-miR-135a,oni-miR-135b,oni-miR-137a,oni-miR-137b,oni-miR-183,oni-miR-200a	Refed|Starved
ENSONIT00000071952	ENSONIT00000063531	0.876153	-3.56181	-3.78676	positive	complexin-2	dre-miR-135c,dre-miR-137-3p,dre-miR-141-3p,dre-miR-200a-3p,ola-miR-135a,ola-miR-200a,oni-miR-135a,oni-miR-135b,oni-miR-137a,oni-miR-137b,oni-miR-200a	Refed|Starved
ENSONIT00000071952	ENSONIT00000033048	0.927429	-3.56181	-2.43081	positive	complexin-2	dre-miR-135c,dre-miR-137-3p,dre-miR-141-3p,dre-miR-200a-3p,ola-miR-135a,ola-miR-200a,oni-miR-135a,oni-miR-135b,oni-miR-137a,oni-miR-137b,oni-miR-200a	Refed|Starved
ENSONIT00000057976	ENSONIT00000063531	0.855101	-2.378	-3.78676	positive	lysosomal-associated transmembrane protein 4B	dre-miR-135c,dre-miR-137-3p,dre-miR-141-3p,dre-miR-200a-3p,ola-miR-135a,oni-miR-135a,oni-miR-135b,oni-miR-137a,oni-miR-200a	Refed|Starved
ENSONIT00000017211	ENSONIT00000036782	0.848806	-2.29642	-5.6666	positive	sperm tail PG-rich repeat containing 1	dre-miR-135c,dre-miR-137-3p,dre-miR-187,hsa-let-7g-5p,ola-miR-135a,oni-miR-10647,oni-miR-135a,oni-miR-135b,oni-miR-137a,oni-miR-187,oni-miR-454b	Refed|Starved
ENSONIT00000000004	ENSONIT00000036782	0.90994	-2.95853	-5.6666	positive	synaptotagmin 1	dre-miR-135c,dre-miR-137-3p,dre-miR-2188-3p,hsa-let-7g-5p,hsa-miR-195-5p,hsa-miR-29b-2-5p,ola-miR-135a,oni-miR-10644,oni-miR-10647,oni-miR-10879,oni-miR-135a,oni-miR-135b,oni-miR-137a,oni-miR-137b,oni-miR-138,oni-miR-200a,oni-miR-449a,oni-miR-449b-5p,oni-miR-454b	Refed|Starved
ENSONIT00000037444	ENSONIT00000036782	0.90582	-3.41461	-5.6666	positive	Kv channel-interacting protein 1	dre-miR-135c,dre-miR-137-3p,dre-miR-2188-3p,hsa-miR-195-5p,ola-miR-135a,oni-miR-10617,oni-miR-135a,oni-miR-135b,oni-miR-137a,oni-miR-137b	Refed|Starved
ENSONIT00000006086	ENSONIT00000033048	0.838712	-4.25787	-2.43081	positive	transmembrane and immunoglobulin domain-containing protein 1	dre-miR-135c,dre-miR-137-3p,dre-miR-219-3p,dre-miR-459-5p,hsa-miR-29b-2-5p,ola-miR-135a,oni-miR-135b,oni-miR-137a,oni-miR-137b,oni-miR-454b	Refed|Starved
ENSONIT00000090668	ENSONIT00000083508	0.854196	-8.1865	-2.09019	positive	pyruvate dehydrogenase (acetyl-transferring) kinase isozyme 2, mitochondrial	dre-miR-135c,dre-miR-137-3p,dre-miR-338-5p,hsa-miR-195-5p,hsa-miR-29b-2-5p,ola-miR-135a,oni-miR-10623,oni-miR-135b,oni-miR-137a,oni-miR-429b	Refed|Starved
ENSONIT00000062290	ENSONIT00000083508	0.879913	-4.30222	-2.09019	positive	pyruvate dehydrogenase (acetyl-transferring) kinase isozyme 2, mitochondrial	dre-miR-135c,dre-miR-137-3p,dre-miR-338-5p,hsa-miR-195-5p,hsa-miR-29b-2-5p,ola-miR-135a,oni-miR-10623,oni-miR-135b,oni-miR-137a,oni-miR-429b	Refed|Starved
ENSONIT00000057976	ENSONIT00000036782	0.837622	-2.378	-5.6666	positive	lysosomal-associated transmembrane protein 4B	dre-miR-135c,dre-miR-137-3p,dre-miR-429b,hsa-let-7g-5p,ola-miR-135a,oni-miR-10879,oni-miR-135a,oni-miR-135b,oni-miR-137a,oni-miR-200a,oni-miR-200b,oni-miR-429b	Refed|Starved
ENSONIT00000037214	ENSONIT00000063531	0.825604	-3.70615	-3.78676	positive	DENN domain-containing protein 1B	dre-miR-135c,dre-miR-137-3p,hsa-miR-148a-3p,hsa-miR-195-5p,ola-miR-135a,oni-miR-135b,oni-miR-137a,oni-miR-137b	Refed|Starved
ENSONIT00000017211	ENSONIT00000063531	0.84659	-2.29642	-3.78676	positive	sperm tail PG-rich repeat containing 1	dre-miR-135c,dre-miR-137-3p,hsa-miR-148a-3p,hsa-miR-483-3p,ola-miR-135a,oni-miR-10647,oni-miR-135a,oni-miR-135b,oni-miR-137a,oni-miR-454b	Refed|Starved
ENSONIT00000003975	ENSONIT00000092565	0.891006	-2.59644	-2.72015	positive	adhesion G-protein coupled receptor G5	dre-miR-135c,dre-miR-137-3p,hsa-miR-148a-3p,ola-miR-135a,ola-miR-192-3p,oni-miR-10617,oni-miR-135a,oni-miR-135b,oni-miR-137a,oni-miR-137b,oni-miR-454b	Refed|Starved
ENSONIT00000037444	ENSONIT00000063531	0.891653	-3.41461	-3.78676	positive	Kv channel-interacting protein 1	dre-miR-135c,dre-miR-137-3p,hsa-miR-182-5p,hsa-miR-195-5p,ola-miR-135a,ola-miR-182,oni-miR-135a,oni-miR-135b,oni-miR-137a,oni-miR-137b	Refed|Starved
ENSONIT00000037444	ENSONIT00000033048	0.909562	-3.41461	-2.43081	positive	Kv channel-interacting protein 1	dre-miR-135c,dre-miR-137-3p,hsa-miR-182-5p,hsa-miR-195-5p,ola-miR-135a,ola-miR-182,oni-miR-135a,oni-miR-135b,oni-miR-137a,oni-miR-137b	Refed|Starved
ENSONIT00000071952	ENSONIT00000036782	0.883043	-3.56181	-5.6666	positive	complexin-2	dre-miR-135c,dre-miR-137-3p,ola-miR-135a,ola-miR-192-3p,oni-miR-10644,oni-miR-135a,oni-miR-135b,oni-miR-137a,oni-miR-137b,oni-miR-200a	Refed|Starved
ENSONIT00000051044	ENSONIT00000063531	0.948908	-3.23093	-3.78676	positive	liprin-alpha-3	dre-miR-135c,dre-miR-137-3p,ola-miR-135a,oni-miR-135a,oni-miR-135b,oni-miR-137a,oni-miR-137b	Refed|Starved
ENSONIT00000035799	ENSONIT00000091704	0.86431	-2.53092	-2.94918	positive	0	dre-miR-135c,dre-miR-141-3p,dre-miR-194a,dre-miR-200a-3p,dre-miR-2188-3p,dre-miR-459-5p,dre-miR-730,hsa-miR-195-5p,ola-miR-135a,ola-miR-183-5p,ola-miR-192-3p,oni-miR-10555,oni-miR-10611,oni-miR-10617,oni-miR-122,oni-miR-135b,oni-miR-137b,oni-miR-194a,oni-miR-194b,oni-miR-200a	Refed|Starved
ENSONIT00000076139	ENSONIT00000090835	0.869585	-4.30525	-2.84694	positive	0	dre-miR-135c,dre-miR-141-3p,dre-miR-194a,dre-miR-200a-3p,dre-miR-2188-3p,dre-miR-730,hsa-miR-195-5p,ola-miR-135a,ola-miR-183-5p,ola-miR-192-3p,oni-miR-10555,oni-miR-10611,oni-miR-10617,oni-miR-135a,oni-miR-135b,oni-miR-194a,oni-miR-194b,oni-miR-200a,oni-miR-8159	Refed|Starved
ENSONIT00000008366	ENSONIT00000087424	-0.822254	-2.95041	4.88767	negative	centrosomal protein 104	dre-miR-135c,dre-miR-141-3p,dre-miR-200a-3p,dre-miR-200b-3p,dre-miR-200c-3p,dre-miR-2188-3p,dre-miR-730,hsa-miR-423-5p,ola-miR-135a,ola-miR-200a,oni-miR-10760,oni-miR-10869,oni-miR-135a,oni-miR-135b,oni-miR-200a,oni-miR-200b	Refed|Starved
ENSONIT00000017920	ENSONIT00000092565	0.901365	-2.31499	-2.72015	positive	Oreochromis niloticus granzyme K-like (granzyme), mRNA.	dre-miR-135c,dre-miR-141-3p,dre-miR-200a-3p,dre-miR-200b-3p,dre-miR-200c-3p,dre-miR-730,ola-miR-135a,oni-miR-135a,oni-miR-135b,oni-miR-200a,oni-miR-200b	Refed|Starved
ENSONIT00000024659	ENSONIT00000087424	0.897386	4.99936	4.88767	positive	dehydrogenase/reductase 7C	dre-miR-135c,dre-miR-141-3p,dre-miR-200a-3p,dre-miR-200b-3p,dre-miR-200c-3p,hsa-miR-28-5p,ola-miR-135a,ola-miR-137,ola-miR-200b,oni-miR-10644,oni-miR-10647,oni-miR-135b,oni-miR-1788,oni-miR-200a,oni-miR-200b,oni-miR-429b	Refed|Starved
ENSONIT00000017920	ENSONIT00000063064	0.874736	-2.31499	-2.60168	positive	Oreochromis niloticus granzyme K-like (granzyme), mRNA.	dre-miR-135c,dre-miR-141-3p,dre-miR-200a-3p,dre-miR-200b-3p,dre-miR-200c-3p,ola-miR-200b,oni-miR-135b,oni-miR-200a,oni-miR-200b	Refed|Starved
ENSONIT00000016887	ENSONIT00000033048	0.913927	-2.35471	-2.43081	positive	0	dre-miR-135c,dre-miR-141-3p,dre-miR-200a-3p,dre-miR-200c-3p,dre-miR-2187-5p,dre-miR-219-3p,dre-miR-429b,hsa-miR-148a-3p,hsa-miR-183-5p,hsa-miR-195-5p,hsa-miR-29b-2-5p,hsa-miR-423-5p,ola-miR-135a,ola-miR-137,ola-miR-200a,oni-miR-10611,oni-miR-10647,oni-miR-135a,oni-miR-135b,oni-miR-183,oni-miR-200a,oni-miR-2187a,oni-miR-219c-3p,oni-miR-34c,oni-miR-429b,oni-miR-454b	Refed|Starved
ENSONIT00000042104	ENSONIT00000033048	0.908505	-2.78698	-2.43081	positive	ectonucleotide pyrophosphatase/phosphodiesterase family member 2	dre-miR-135c,dre-miR-141-3p,dre-miR-200a-3p,dre-miR-200c-3p,dre-miR-219-3p,hsa-miR-148a-3p,ola-miR-135a,oni-miR-10611,oni-miR-135a,oni-miR-135b,oni-miR-200a,oni-miR-34c,oni-miR-9a-3p	Refed|Starved
ENSONIT00000008366	ENSONIT00000033048	0.810124	-2.95041	-2.43081	positive	centrosomal protein 104	dre-miR-135c,dre-miR-141-3p,dre-miR-200a-3p,dre-miR-200c-3p,dre-miR-219-3p,hsa-miR-182-5p,hsa-miR-423-5p,ola-miR-135a,ola-miR-182,ola-miR-200a,oni-miR-135a,oni-miR-135b,oni-miR-200a	Refed|Starved
ENSONIT00000023762	ENSONIT00000033048	0.910521	-2.68338	-2.43081	positive	0	dre-miR-135c,dre-miR-141-3p,dre-miR-200a-3p,dre-miR-200c-3p,dre-miR-429b,hsa-miR-148a-3p,hsa-miR-183-5p,hsa-miR-195-5p,hsa-miR-29b-2-5p,ola-miR-135a,ola-miR-137,ola-miR-200a,oni-miR-10611,oni-miR-10900b,oni-miR-135a,oni-miR-135b,oni-miR-138,oni-miR-183,oni-miR-200a,oni-miR-429b,oni-miR-454b	Refed|Starved
ENSONIT00000050212	ENSONIT00000033048	0.961577	-2.12295	-2.43081	positive	RAB3A, member RAS oncogene family	dre-miR-135c,dre-miR-141-3p,dre-miR-200a-3p,dre-miR-200c-3p,dre-miR-429b,hsa-miR-148a-3p,hsa-miR-183-5p,ola-miR-135a,ola-miR-137,oni-miR-10611,oni-miR-10647,oni-miR-135a,oni-miR-135b,oni-miR-137a,oni-miR-137b,oni-miR-183,oni-miR-200a,oni-miR-34c,oni-miR-429b,oni-miR-454b	Refed|Starved
ENSONIT00000039685	ENSONIT00000033048	0.846789	-2.97705	-2.43081	positive	RAB3A, member RAS oncogene family	dre-miR-135c,dre-miR-141-3p,dre-miR-200a-3p,dre-miR-200c-3p,dre-miR-429b,hsa-miR-148a-3p,hsa-miR-183-5p,ola-miR-135a,ola-miR-137,oni-miR-10611,oni-miR-10647,oni-miR-135a,oni-miR-135b,oni-miR-137a,oni-miR-137b,oni-miR-183,oni-miR-200a,oni-miR-34c,oni-miR-429b,oni-miR-454b	Refed|Starved
ENSONIT00000069173	ENSONIT00000033048	0.925944	-2.39517	-2.43081	positive	diacylglycerol kinase beta	dre-miR-135c,dre-miR-141-3p,dre-miR-200a-3p,dre-miR-200c-3p,dre-miR-429b,hsa-miR-182-5p,hsa-miR-183-5p,hsa-miR-195-5p,hsa-miR-423-5p,ola-miR-135a,ola-miR-182,oni-miR-10611,oni-miR-10647,oni-miR-135a,oni-miR-135b,oni-miR-138,oni-miR-183,oni-miR-200a,oni-miR-219c-3p,oni-miR-429b	Refed|Starved
ENSONIT00000041488	ENSONIT00000033048	0.906277	-3.43189	-2.43081	positive	somatomedin-B and thrombospondin type-1 domain-containing protein	dre-miR-135c,dre-miR-141-3p,dre-miR-200a-3p,dre-miR-200c-3p,dre-miR-429b,ola-miR-135a,ola-miR-200a,oni-miR-10647,oni-miR-10900b,oni-miR-135a,oni-miR-135b,oni-miR-200a,oni-miR-429b	Refed|Starved
ENSONIT00000006097	ENSONIT00000033048	0.907923	-3.22919	-2.43081	positive	olfactomedin 3	dre-miR-135c,dre-miR-141-3p,dre-miR-200a-3p,dre-miR-200c-3p,hsa-miR-195-5p,ola-miR-135a,oni-miR-135a,oni-miR-135b,oni-miR-200a,oni-miR-219c-3p	Refed|Starved
ENSONIT00000021423	ENSONIT00000028067	0.803106	3.30716	3.70236	positive	family with sequence similarity 214 member B	dre-miR-135c,dre-miR-141-3p,dre-miR-200a-3p,dre-miR-206-5p,dre-miR-730,dre-miR-9-3p,hsa-miR-183-5p,ola-miR-135a,ola-miR-200a,oni-miR-10611,oni-miR-10617,oni-miR-10647,oni-miR-10900b,oni-miR-135a,oni-miR-135b,oni-miR-1788,oni-miR-183,oni-miR-200a,oni-miR-9a-3p	Refed|Starved
ENSONIT00000045990	ENSONIT00000040698	0.884628	-2.76304	-4.2631	positive	transmembrane protein 86A	dre-miR-135c,dre-miR-141-3p,dre-miR-200a-3p,dre-miR-2187-3p,dre-miR-2188-3p,dre-miR-338-5p,hsa-miR-148a-3p,hsa-miR-195-5p,hsa-miR-28-5p,hsa-miR-29b-2-5p,ola-miR-137,ola-miR-192-3p,oni-miR-10647,oni-miR-10879,oni-miR-135b,oni-miR-138,oni-miR-1788,oni-miR-200a,oni-miR-219a-3p,oni-miR-219c-3p	Refed|Starved
ENSONIT00000080587	ENSONIT00000091414	0.853309	-2.59379	-4.7521	positive	myosin-10	dre-miR-135c,dre-miR-141-3p,dre-miR-200a-3p,dre-miR-2187-3p,dre-miR-219-3p,dre-miR-221-5p,hsa-miR-215-5p,hsa-miR-29b-2-5p,hsa-miR-423-5p,oni-miR-135a,oni-miR-135b,oni-miR-192,oni-miR-200a,oni-miR-429b,oni-miR-454b	Refed|Starved
ENSONIT00000000570	ENSONIT00000091414	0.843999	-5.58504	-4.7521	positive	solute carrier family 2 member 12	dre-miR-135c,dre-miR-141-3p,dre-miR-200a-3p,dre-miR-2187-3p,dre-miR-219-3p,dre-miR-429b,oni-miR-135a,oni-miR-135b,oni-miR-200a,oni-miR-429b,oni-miR-454b	Refed|Starved
ENSONIT00000086987	ENSONIT00000091414	0.921334	-2.81455	-4.7521	positive	MOB kinase activator 2	dre-miR-135c,dre-miR-141-3p,dre-miR-200a-3p,dre-miR-2187-3p,dre-miR-219-3p,ola-miR-135a,oni-miR-10647,oni-miR-10879,oni-miR-135a,oni-miR-135b,oni-miR-200a,oni-miR-429b	Refed|Starved
ENSONIT00000016887	ENSONIT00000063531	0.837378	-2.35471	-3.78676	positive	0	dre-miR-135c,dre-miR-141-3p,dre-miR-200a-3p,dre-miR-2187-5p,dre-miR-219-3p,hsa-miR-148a-3p,hsa-miR-183-5p,hsa-miR-195-5p,hsa-miR-29b-2-5p,hsa-miR-423-5p,ola-miR-135a,ola-miR-137,ola-miR-200a,oni-miR-10611,oni-miR-10647,oni-miR-135a,oni-miR-135b,oni-miR-183,oni-miR-200a,oni-miR-2187a,oni-miR-219c-3p,oni-miR-34c,oni-miR-454b	Refed|Starved
ENSONIT00000045990	ENSONIT00000090835	0.930901	-2.76304	-2.84694	positive	transmembrane protein 86A	dre-miR-135c,dre-miR-141-3p,dre-miR-200a-3p,dre-miR-2188-3p,dre-miR-221-5p,hsa-miR-195-5p,hsa-miR-28-5p,hsa-miR-29b-2-5p,ola-miR-135a,ola-miR-192-3p,oni-miR-10555,oni-miR-10611,oni-miR-10617,oni-miR-135b,oni-miR-1788,oni-miR-194a,oni-miR-194b,oni-miR-200a	Refed|Starved
ENSONIT00000039200	ENSONIT00000040698	0.880511	-6.06794	-4.2631	positive	pyruvate dehydrogenase (acetyl-transferring) kinase isozyme 2, mitochondrial	dre-miR-135c,dre-miR-141-3p,dre-miR-200a-3p,dre-miR-2188-3p,dre-miR-338-5p,hsa-miR-195-5p,hsa-miR-29b-2-5p,oni-miR-10623,oni-miR-10644,oni-miR-10879,oni-miR-135b,oni-miR-200a	Refed|Starved
ENSONIT00000017958	ENSONIT00000040698	0.813133	-2.20348	-4.2631	positive	follistatin a	dre-miR-135c,dre-miR-141-3p,dre-miR-200a-3p,dre-miR-2188-3p,dre-miR-338-5p,oni-miR-135a,oni-miR-135b,oni-miR-200a,oni-miR-219c-3p	Refed|Starved
ENSONIT00000008366	ENSONIT00000090835	0.932732	-2.95041	-2.84694	positive	centrosomal protein 104	dre-miR-135c,dre-miR-141-3p,dre-miR-200a-3p,dre-miR-2188-3p,dre-miR-730,hsa-let-7d-5p,hsa-let-7g-5p,ola-miR-135a,ola-miR-192-3p,ola-miR-200a,oni-miR-10623,oni-miR-135a,oni-miR-135b,oni-miR-200a,oni-miR-8159	Refed|Starved
ENSONIT00000011084	ENSONIT00000090835	0.90489	-3.37813	-2.84694	positive	ribonucleoprotein, PTB binding 2	dre-miR-135c,dre-miR-141-3p,dre-miR-200a-3p,dre-miR-2188-3p,hsa-let-7d-5p,hsa-let-7g-5p,ola-miR-135a,ola-miR-200a,oni-miR-10617,oni-miR-135a,oni-miR-135b,oni-miR-200a,oni-miR-34c	Refed|Starved
ENSONIT00000045990	ENSONIT00000087424	-0.855369	-2.76304	4.88767	negative	transmembrane protein 86A	dre-miR-135c,dre-miR-141-3p,dre-miR-200a-3p,dre-miR-2188-3p,hsa-miR-148a-3p,hsa-miR-28-5p,hsa-miR-29b-2-5p,hsa-miR-423-5p,ola-miR-135a,ola-miR-137,oni-miR-10555,oni-miR-10647,oni-miR-135b,oni-miR-1788,oni-miR-194a,oni-miR-194b,oni-miR-200a	Refed|Starved
ENSONIT00000039200	ENSONIT00000090835	0.830897	-6.06794	-2.84694	positive	pyruvate dehydrogenase (acetyl-transferring) kinase isozyme 2, mitochondrial	dre-miR-135c,dre-miR-141-3p,dre-miR-200a-3p,dre-miR-2188-3p,hsa-miR-183-5p,hsa-miR-195-5p,hsa-miR-29b-2-5p,hsa-miR-425-3p,ola-miR-135a,oni-miR-10623,oni-miR-135b,oni-miR-183,oni-miR-200a	Refed|Starved
ENSONIT00000022974	ENSONIT00000090835	0.847692	-6.59609	-2.84694	positive	pyruvate dehydrogenase (acetyl-transferring) kinase isozyme 2, mitochondrial	dre-miR-135c,dre-miR-141-3p,dre-miR-200a-3p,dre-miR-2188-3p,hsa-miR-183-5p,hsa-miR-195-5p,hsa-miR-29b-2-5p,hsa-miR-425-3p,ola-miR-135a,oni-miR-10623,oni-miR-135b,oni-miR-183,oni-miR-200a	Refed|Starved
ENSONIT00000062290	ENSONIT00000090835	0.877522	-4.30222	-2.84694	positive	pyruvate dehydrogenase (acetyl-transferring) kinase isozyme 2, mitochondrial	dre-miR-135c,dre-miR-141-3p,dre-miR-200a-3p,dre-miR-2188-3p,hsa-miR-183-5p,hsa-miR-195-5p,hsa-miR-29b-2-5p,hsa-miR-425-3p,ola-miR-135a,oni-miR-10623,oni-miR-135b,oni-miR-183,oni-miR-200a	Refed|Starved
ENSONIT00000065673	ENSONIT00000090835	0.855047	-2.43185	-2.84694	positive	aminopeptidase Ey	dre-miR-135c,dre-miR-141-3p,dre-miR-200a-3p,dre-miR-2188-3p,ola-miR-135a,ola-miR-192-3p,ola-miR-200a,oni-miR-10611,oni-miR-135a,oni-miR-135b,oni-miR-200a	Refed|Starved
ENSONIT00000011084	ENSONIT00000087424	-0.813281	-3.37813	4.88767	negative	ribonucleoprotein, PTB binding 2	dre-miR-135c,dre-miR-141-3p,dre-miR-200a-3p,dre-miR-2188-3p,ola-miR-135a,ola-miR-200a,oni-miR-135a,oni-miR-135b,oni-miR-200a,oni-miR-429b	Refed|Starved
ENSONIT00000065673	ENSONIT00000040698	0.809594	-2.43185	-4.2631	positive	aminopeptidase Ey	dre-miR-135c,dre-miR-141-3p,dre-miR-200a-3p,dre-miR-2188-3p,ola-miR-192-3p,ola-miR-200a,oni-miR-10647,oni-miR-10879,oni-miR-135a,oni-miR-135b,oni-miR-200a	Refed|Starved
ENSONIT00000018587	ENSONIT00000033048	0.808545	-2.93754	-2.43081	positive	protein kinase C and casein kinase substrate in neurons protein 1	dre-miR-135c,dre-miR-141-3p,dre-miR-200a-3p,dre-miR-219-3p,dre-miR-459-5p,hsa-miR-148a-3p,hsa-miR-182-5p,ola-miR-135a,ola-miR-182,ola-miR-200a,oni-miR-10647,oni-miR-135b,oni-miR-138,oni-miR-200a,oni-miR-34c	Refed|Starved
ENSONIT00000057959	ENSONIT00000063531	0.827463	-6.49823	-3.78676	positive	0	dre-miR-135c,dre-miR-141-3p,dre-miR-200a-3p,dre-miR-219-3p,dre-miR-459-5p,ola-miR-135a,oni-miR-10647,oni-miR-135b,oni-miR-138,oni-miR-200a	Refed|Starved
ENSONIT00000000253	ENSONIT00000033184	0.811115	3.02984	3.47336	positive	VIP36-like protein	dre-miR-135c,dre-miR-141-3p,dre-miR-200a-3p,dre-miR-219-3p,hsa-let-7d-5p,hsa-miR-148a-3p,hsa-miR-196b-5p,hsa-miR-217-5p,hsa-miR-29a-3p,hsa-miR-483-3p,ola-miR-135a,oni-miR-10555,oni-miR-135a,oni-miR-135b,oni-miR-200a,oni-miR-34c	Refed|Starved
ENSONIT00000018587	ENSONIT00000091414	0.884331	-2.93754	-4.7521	positive	protein kinase C and casein kinase substrate in neurons protein 1	dre-miR-135c,dre-miR-141-3p,dre-miR-200a-3p,dre-miR-219-3p,hsa-let-7g-5p,hsa-miR-182-5p,ola-miR-135a,ola-miR-182,oni-miR-10647,oni-miR-135b,oni-miR-200a	Refed|Starved
ENSONIT00000040357	ENSONIT00000063531	0.871154	-2.19703	-3.78676	positive	si:dkey-183c6.8	dre-miR-135c,dre-miR-141-3p,dre-miR-200a-3p,dre-miR-219-3p,hsa-miR-148a-3p,hsa-miR-182-5p,ola-miR-135a,ola-miR-182,oni-miR-10647,oni-miR-135a,oni-miR-135b,oni-miR-200a,oni-miR-454b	Refed|Starved
ENSONIT00000040357	ENSONIT00000033048	0.88308	-2.19703	-2.43081	positive	si:dkey-183c6.8	dre-miR-135c,dre-miR-141-3p,dre-miR-200a-3p,dre-miR-219-3p,hsa-miR-148a-3p,hsa-miR-182-5p,ola-miR-135a,ola-miR-182,oni-miR-10647,oni-miR-135a,oni-miR-135b,oni-miR-200a,oni-miR-454b	Refed|Starved
ENSONIT00000061014	ENSONIT00000063531	0.802493	-2.97727	-3.78676	positive	glutamate receptor, ionotropic, AMPA 3b	dre-miR-135c,dre-miR-141-3p,dre-miR-200a-3p,dre-miR-219-3p,hsa-miR-148a-3p,hsa-miR-195-5p,ola-miR-135a,ola-miR-200a,oni-miR-135a,oni-miR-135b,oni-miR-200a,oni-miR-34c	Refed|Starved
ENSONIT00000061014	ENSONIT00000033048	0.881021	-2.97727	-2.43081	positive	glutamate receptor, ionotropic, AMPA 3b	dre-miR-135c,dre-miR-141-3p,dre-miR-200a-3p,dre-miR-219-3p,hsa-miR-148a-3p,hsa-miR-195-5p,ola-miR-135a,ola-miR-200a,oni-miR-135a,oni-miR-135b,oni-miR-200a,oni-miR-34c	Refed|Starved
ENSONIT00000042104	ENSONIT00000063531	0.960944	-2.78698	-3.78676	positive	ectonucleotide pyrophosphatase/phosphodiesterase family member 2	dre-miR-135c,dre-miR-141-3p,dre-miR-200a-3p,dre-miR-219-3p,hsa-miR-148a-3p,ola-miR-135a,oni-miR-10611,oni-miR-135a,oni-miR-135b,oni-miR-200a,oni-miR-34c,oni-miR-9a-3p	Refed|Starved
ENSONIT00000064928	ENSONIT00000091414	0.960023	-3.72955	-4.7521	positive	aspartoacylase (aminocyclase) 3, tandem duplicate 2	dre-miR-135c,dre-miR-141-3p,dre-miR-200a-3p,dre-miR-221-5p,hsa-let-7d-5p,hsa-let-7g-5p,hsa-miR-29b-2-5p,ola-miR-135a,oni-miR-135a,oni-miR-135b,oni-miR-1788,oni-miR-200a,oni-miR-219b,oni-miR-454b,oni-miR-9a-3p	Refed|Starved
ENSONIT00000068035	ENSONIT00000075950	0.861194	4.36681	-2.20113	positive	enhancer of mRNA decapping 4	dre-miR-135c,dre-miR-141-3p,dre-miR-200a-3p,dre-miR-221-5p,hsa-miR-182-5p,hsa-miR-217-5p,ola-miR-135a,ola-miR-182,oni-miR-10647,oni-miR-135a,oni-miR-135b,oni-miR-194a,oni-miR-200a	Refed|Starved
ENSONIT00000037521	ENSONIT00000090835	0.860212	-3.12932	-2.84694	positive	L3MBTL histone methyl-lysine binding protein 4	dre-miR-135c,dre-miR-141-3p,dre-miR-200a-3p,dre-miR-221-5p,ola-miR-135a,oni-miR-135a,oni-miR-135b,oni-miR-200a	Refed|Starved
ENSONIT00000037521	ENSONIT00000091414	0.901288	-3.12932	-4.7521	positive	L3MBTL histone methyl-lysine binding protein 4	dre-miR-135c,dre-miR-141-3p,dre-miR-200a-3p,dre-miR-221-5p,ola-miR-135a,oni-miR-135a,oni-miR-135b,oni-miR-200a,oni-miR-454b	Refed|Starved
ENSONIT00000035799	ENSONIT00000092565	0.864731	-2.53092	-2.72015	positive	0	dre-miR-135c,dre-miR-141-3p,dre-miR-200a-3p,dre-miR-338-5p,dre-miR-730,hsa-miR-148a-3p,hsa-miR-195-5p,ola-miR-135a,ola-miR-183-5p,ola-miR-192-3p,oni-miR-10552,oni-miR-10617,oni-miR-135a,oni-miR-135b,oni-miR-137b,oni-miR-200a	Refed|Starved
ENSONIT00000060646	ENSONIT00000092565	0.842135	-2.48103	-2.72015	positive	0	dre-miR-135c,dre-miR-141-3p,dre-miR-200a-3p,dre-miR-338-5p,dre-miR-730,hsa-miR-148a-3p,hsa-miR-195-5p,ola-miR-135a,ola-miR-183-5p,ola-miR-192-3p,oni-miR-10552,oni-miR-10617,oni-miR-135a,oni-miR-135b,oni-miR-137b,oni-miR-200a	Refed|Starved
ENSONIT00000076596	ENSONIT00000033048	0.922323	-3.49512	-2.43081	positive	dual specificity phosphatase 26	dre-miR-135c,dre-miR-141-3p,dre-miR-200a-3p,dre-miR-429b,hsa-miR-182-5p,hsa-miR-483-3p,ola-miR-135a,ola-miR-137,ola-miR-182,oni-miR-10611,oni-miR-10900b,oni-miR-135a,oni-miR-135b,oni-miR-138,oni-miR-200a,oni-miR-34c	Refed|Starved
ENSONIT00000020946	ENSONIT00000033048	0.822159	-4.62501	-2.43081	positive	homeobox protein meis3	dre-miR-135c,dre-miR-141-3p,dre-miR-200a-3p,dre-miR-429b,ola-miR-135a,oni-miR-135a,oni-miR-135b,oni-miR-200a,oni-miR-429b,oni-miR-9a-3p	Refed|Starved
ENSONIT00000056128	ENSONIT00000063531	0.830228	-3.45615	-3.78676	positive	neurexin-2	dre-miR-135c,dre-miR-141-3p,dre-miR-200a-3p,dre-miR-459-5p,hsa-miR-148a-3p,hsa-miR-183-5p,hsa-miR-195-5p,ola-miR-135a,oni-miR-135a,oni-miR-135b,oni-miR-183,oni-miR-200a	Refed|Starved
ENSONIT00000011180	ENSONIT00000033048	0.875119	-4.21058	-2.43081	positive	WD repeat domain 63	dre-miR-135c,dre-miR-141-3p,dre-miR-200a-3p,dre-miR-459-5p,hsa-miR-182-5p,hsa-miR-183-5p,ola-miR-135a,ola-miR-182,oni-miR-135b,oni-miR-183,oni-miR-200a,oni-miR-219c-3p	Refed|Starved
ENSONIT00000034696	ENSONIT00000040698	0.84652	-2.45124	-4.2631	positive	CCR4-NOT transcription complex subunit 3	dre-miR-135c,dre-miR-141-3p,dre-miR-200a-3p,dre-miR-730,hsa-miR-148a-3p,hsa-miR-195-5p,hsa-miR-28-5p,hsa-miR-29b-2-5p,ola-miR-137,ola-miR-192-3p,oni-miR-10623,oni-miR-10647,oni-miR-10879,oni-miR-135b,oni-miR-138,oni-miR-1788,oni-miR-200a	Refed|Starved
ENSONIT00000076139	ENSONIT00000091414	0.831062	-4.30525	-4.7521	positive	0	dre-miR-135c,dre-miR-141-3p,dre-miR-200a-3p,dre-miR-730,hsa-miR-423-5p,ola-miR-135a,oni-miR-135a,oni-miR-135b,oni-miR-200a	Refed|Starved
ENSONIT00000017920	ENSONIT00000075950	0.846276	-2.31499	-2.20113	positive	Oreochromis niloticus granzyme K-like (granzyme), mRNA.	dre-miR-135c,dre-miR-141-3p,dre-miR-200a-3p,dre-miR-730,ola-miR-135a,oni-miR-135a,oni-miR-135b,oni-miR-200a	Refed|Starved
ENSONIT00000088704	ENSONIT00000090835	0.819845	-2.15069	-2.84694	positive	phospholipid-transporting ATPase ID	dre-miR-135c,dre-miR-141-3p,dre-miR-200a-3p,hsa-let-7d-5p,hsa-let-7g-5p,ola-miR-135a,oni-miR-10611,oni-miR-135a,oni-miR-135b,oni-miR-200a	Refed|Starved
ENSONIT00000088704	ENSONIT00000091414	0.941229	-2.15069	-4.7521	positive	phospholipid-transporting ATPase ID	dre-miR-135c,dre-miR-141-3p,dre-miR-200a-3p,hsa-let-7d-5p,hsa-let-7g-5p,ola-miR-135a,oni-miR-10647,oni-miR-135a,oni-miR-135b,oni-miR-200a	Refed|Starved
ENSONIT00000011084	ENSONIT00000091414	0.823056	-3.37813	-4.7521	positive	ribonucleoprotein, PTB binding 2	dre-miR-135c,dre-miR-141-3p,dre-miR-200a-3p,hsa-let-7d-5p,hsa-let-7g-5p,ola-miR-135a,oni-miR-135a,oni-miR-135b,oni-miR-200a,oni-miR-429b	Refed|Starved
ENSONIT00000019158	TCONSR_00024186	0.863029	3.42962	4.45092	positive	zinc finger protein 367	dre-miR-135c,dre-miR-141-3p,dre-miR-200a-3p,hsa-miR-122-3p,ola-miR-122,ola-miR-135a,ola-miR-200a,oni-miR-135b,oni-miR-200a	Refed|Starved
ENSONIT00000023762	ENSONIT00000063531	0.883654	-2.68338	-3.78676	positive	0	dre-miR-135c,dre-miR-141-3p,dre-miR-200a-3p,hsa-miR-148a-3p,hsa-miR-183-5p,hsa-miR-195-5p,hsa-miR-29b-2-5p,ola-miR-135a,ola-miR-137,ola-miR-200a,oni-miR-10611,oni-miR-10900b,oni-miR-135a,oni-miR-135b,oni-miR-138,oni-miR-183,oni-miR-200a,oni-miR-454b	Refed|Starved
ENSONIT00000050212	ENSONIT00000063531	0.834587	-2.12295	-3.78676	positive	RAB3A, member RAS oncogene family	dre-miR-135c,dre-miR-141-3p,dre-miR-200a-3p,hsa-miR-148a-3p,hsa-miR-183-5p,ola-miR-135a,ola-miR-137,oni-miR-10611,oni-miR-10647,oni-miR-135a,oni-miR-135b,oni-miR-137a,oni-miR-137b,oni-miR-183,oni-miR-200a,oni-miR-34c,oni-miR-454b	Refed|Starved
ENSONIT00000019158	ENSONIT00000033184	0.940186	3.42962	3.47336	positive	zinc finger protein 367	dre-miR-135c,dre-miR-141-3p,dre-miR-200a-3p,hsa-miR-148a-3p,hsa-miR-29a-3p,ola-miR-135a,ola-miR-200a,oni-miR-10555,oni-miR-10611,oni-miR-10900b,oni-miR-135b,oni-miR-200a,oni-miR-219c-3p,oni-miR-449a,oni-miR-449b-5p,oni-miR-454b	Refed|Starved
ENSONIT00000068035	ENSONIT00000063064	0.858824	4.36681	-2.60168	positive	enhancer of mRNA decapping 4	dre-miR-135c,dre-miR-141-3p,dre-miR-200a-3p,hsa-miR-148a-3p,oni-miR-10879,oni-miR-135b,oni-miR-200a	Refed|Starved
ENSONIT00000050724	ENSONIT00000063531	0.872229	-2.1653	-3.78676	positive	contactin-1a	dre-miR-135c,dre-miR-141-3p,dre-miR-200a-3p,hsa-miR-182-5p,hsa-miR-195-5p,ola-miR-135a,ola-miR-182,ola-miR-200a,oni-miR-10647,oni-miR-135a,oni-miR-135b,oni-miR-200a,oni-miR-2187a,oni-miR-9a-3p	Refed|Starved
ENSONIT00000050724	ENSONIT00000033048	0.965734	-2.1653	-2.43081	positive	contactin-1a	dre-miR-135c,dre-miR-141-3p,dre-miR-200a-3p,hsa-miR-182-5p,hsa-miR-195-5p,ola-miR-135a,ola-miR-182,ola-miR-200a,oni-miR-10647,oni-miR-135a,oni-miR-135b,oni-miR-200a,oni-miR-2187a,oni-miR-9a-3p	Refed|Starved
ENSONIT00000076596	ENSONIT00000063531	0.918466	-3.49512	-3.78676	positive	dual specificity phosphatase 26	dre-miR-135c,dre-miR-141-3p,dre-miR-200a-3p,hsa-miR-182-5p,hsa-miR-483-3p,ola-miR-135a,ola-miR-137,ola-miR-182,oni-miR-10611,oni-miR-10900b,oni-miR-135a,oni-miR-135b,oni-miR-138,oni-miR-200a,oni-miR-34c	Refed|Starved
ENSONIT00000008926	TCONSR_00024186	0.819597	3.16324	4.45092	positive	E2F transcription factor 3	dre-miR-135c,dre-miR-141-3p,dre-miR-200a-3p,hsa-miR-195-5p,ola-miR-135a,ola-miR-137,ola-miR-200a,oni-miR-135a,oni-miR-135b,oni-miR-200a	Refed|Starved
ENSONIT00000021410	TCONSR_00007912	0.823844	3.41277	4.07324	positive	neurofilament medium polypeptide	dre-miR-135c,dre-miR-141-3p,dre-miR-200a-3p,hsa-miR-195-5p,ola-miR-135a,oni-miR-10647,oni-miR-135a,oni-miR-135b,oni-miR-200a,oni-miR-34c,oni-miR-449a,oni-miR-449b-5p	Refed|Starved
ENSONIT00000021410	ENSONIT00000028067	0.909415	3.41277	3.70236	positive	neurofilament medium polypeptide	dre-miR-135c,dre-miR-141-3p,dre-miR-200a-3p,hsa-miR-195-5p,ola-miR-135a,oni-miR-10647,oni-miR-135a,oni-miR-135b,oni-miR-200a,oni-miR-449b-5p,oni-miR-7132b-5p	Refed|Starved
ENSONIT00000013855	TCONSR_00007912	0.836128	3.29867	4.07324	positive	tissue specific transplantation antigen P35B	dre-miR-135c,dre-miR-141-3p,dre-miR-200a-3p,hsa-miR-195-5p,ola-miR-135a,oni-miR-135a,oni-miR-135b,oni-miR-200a,oni-miR-200b	Refed|Starved
ENSONIT00000006097	ENSONIT00000063531	0.961443	-3.22919	-3.78676	positive	olfactomedin 3	dre-miR-135c,dre-miR-141-3p,dre-miR-200a-3p,hsa-miR-195-5p,ola-miR-135a,oni-miR-135a,oni-miR-135b,oni-miR-200a,oni-miR-219c-3p	Refed|Starved
ENSONIT00000001445	ENSONIT00000028067	0.836232	2.85571	3.70236	positive	zgc:65997	dre-miR-135c,dre-miR-141-3p,dre-miR-200a-3p,hsa-miR-196b-5p,hsa-miR-29b-2-5p,ola-miR-135a,oni-miR-135a,oni-miR-135b,oni-miR-200a	Refed|Starved
ENSONIT00000088124	ENSONIT00000037572	0.868521	-2.85337	-3.07142	positive	0	dre-miR-135c,dre-miR-141-3p,dre-miR-200a-3p,hsa-miR-215-5p,hsa-miR-29b-2-5p,ola-miR-135a,ola-miR-200a,oni-miR-135a,oni-miR-135b,oni-miR-192,oni-miR-200a	Refed|Starved
ENSONIT00000052792	ENSONIT00000090835	0.950173	-3.61056	-2.84694	positive	solute carrier family 35 member F5	dre-miR-135c,dre-miR-141-3p,dre-miR-200a-3p,hsa-miR-217-5p,hsa-miR-28-5p,ola-miR-135a,ola-miR-183-5p,ola-miR-200a,oni-miR-10617,oni-miR-135a,oni-miR-135b,oni-miR-200a	Refed|Starved
ENSONIT00000052792	ENSONIT00000087424	-0.813218	-3.61056	4.88767	negative	solute carrier family 35 member F5	dre-miR-135c,dre-miR-141-3p,dre-miR-200a-3p,hsa-miR-217-5p,hsa-miR-28-5p,ola-miR-135a,ola-miR-200a,oni-miR-135a,oni-miR-135b,oni-miR-200a	Refed|Starved
ENSONIT00000042102	ENSONIT00000028067	0.832261	7.25561	3.70236	positive	adenosine deaminase-like	dre-miR-135c,dre-miR-141-3p,dre-miR-200a-3p,hsa-miR-217-5p,oni-miR-135a,oni-miR-135b,oni-miR-200a	Refed|Starved
ENSONIT00000067721	ENSONIT00000090835	0.838358	-2.19486	-2.84694	positive	0	dre-miR-135c,dre-miR-141-3p,dre-miR-200a-3p,hsa-miR-28-5p,ola-miR-135a,oni-miR-135b,oni-miR-200a,oni-miR-8159	Refed|Starved
ENSONIT00000052792	ENSONIT00000040698	0.819662	-3.61056	-4.2631	positive	solute carrier family 35 member F5	dre-miR-135c,dre-miR-141-3p,dre-miR-200a-3p,hsa-miR-28-5p,ola-miR-183-5p,ola-miR-200a,oni-miR-135a,oni-miR-135b,oni-miR-200a	Refed|Starved
ENSONIT00000004226	ENSONIT00000028067	0.909253	2.57789	3.70236	positive	stathmin-4	dre-miR-135c,dre-miR-141-3p,dre-miR-200a-3p,hsa-miR-29b-2-5p,ola-miR-135a,ola-miR-200a,oni-miR-10611,oni-miR-135a,oni-miR-135b,oni-miR-1788,oni-miR-200a	Refed|Starved
ENSONIT00000055627	ENSONIT00000091704	0.883606	-2.30393	-2.94918	positive	0	dre-miR-135c,dre-miR-141-3p,dre-miR-200a-3p,hsa-miR-29b-2-5p,ola-miR-135a,oni-miR-122,oni-miR-135b,oni-miR-200a	Refed|Starved
ENSONIT00000055627	ENSONIT00000037572	0.86543	-2.30393	-3.07142	positive	0	dre-miR-135c,dre-miR-141-3p,dre-miR-200a-3p,hsa-miR-29b-2-5p,ola-miR-135a,oni-miR-135a,oni-miR-135b,oni-miR-200a	Refed|Starved
ENSONIT00000055627	ENSONIT00000092565	0.813978	-2.30393	-2.72015	positive	0	dre-miR-135c,dre-miR-141-3p,dre-miR-200a-3p,hsa-miR-29b-2-5p,ola-miR-135a,oni-miR-135a,oni-miR-135b,oni-miR-200a,oni-miR-454b	Refed|Starved
ENSONIT00000011084	ENSONIT00000063531	0.8671	-3.37813	-3.78676	positive	ribonucleoprotein, PTB binding 2	dre-miR-135c,dre-miR-141-3p,dre-miR-200a-3p,ola-miR-135a,ola-miR-200a,oni-miR-135a,oni-miR-135b,oni-miR-200a,oni-miR-34c	Refed|Starved
ENSONIT00000011084	ENSONIT00000033048	0.827495	-3.37813	-2.43081	positive	ribonucleoprotein, PTB binding 2	dre-miR-135c,dre-miR-141-3p,dre-miR-200a-3p,ola-miR-135a,ola-miR-200a,oni-miR-135a,oni-miR-135b,oni-miR-200a,oni-miR-34c,oni-miR-429b	Refed|Starved
ENSONIT00000055627	ENSONIT00000068417	0.840492	-2.30393	-2.00208	positive	0	dre-miR-135c,dre-miR-141-3p,dre-miR-200a-3p,ola-miR-135a,oni-miR-122,oni-miR-135a,oni-miR-135b,oni-miR-200a,oni-miR-454b	Refed|Starved
ENSONIT00000068467	ENSONIT00000090835	0.914989	-2.67653	-2.84694	positive	protein FAM217B	dre-miR-135c,dre-miR-141-3p,dre-miR-200a-3p,ola-miR-135a,oni-miR-135a,oni-miR-135b,oni-miR-200a	Refed|Starved
ENSONIT00000003893	ENSONIT00000068417	0.916846	-5.41076	-2.00208	positive	ETS-related transcription factor Elf-3	dre-miR-135c,dre-miR-141-3p,dre-miR-200a-3p,ola-miR-135a,oni-miR-135a,oni-miR-135b,oni-miR-200a	Refed|Starved
ENSONIT00000003893	ENSONIT00000037572	0.812491	-5.41076	-3.07142	positive	ETS-related transcription factor Elf-3	dre-miR-135c,dre-miR-141-3p,dre-miR-200a-3p,ola-miR-135a,oni-miR-135a,oni-miR-135b,oni-miR-200a	Refed|Starved
ENSONIT00000068467	ENSONIT00000087424	-0.825743	-2.67653	4.88767	negative	protein FAM217B	dre-miR-135c,dre-miR-141-3p,dre-miR-200a-3p,ola-miR-135a,oni-miR-135a,oni-miR-135b,oni-miR-200a,oni-miR-429b	Refed|Starved
ENSONIT00000000570	ENSONIT00000090835	0.824912	-5.58504	-2.84694	positive	solute carrier family 2 member 12	dre-miR-135c,dre-miR-141-3p,dre-miR-200a-3p,ola-miR-183-5p,ola-miR-200a,oni-miR-10611,oni-miR-135a,oni-miR-135b,oni-miR-200a	Refed|Starved
ENSONIT00000068467	ENSONIT00000040698	0.839787	-2.67653	-4.2631	positive	protein FAM217B	dre-miR-135c,dre-miR-141-3p,dre-miR-200a-3p,oni-miR-10879,oni-miR-135a,oni-miR-135b,oni-miR-200a	Refed|Starved
ENSONIT00000079047	ENSONIT00000033048	0.819938	-2.72573	-2.43081	positive	si:ch211-153j24.3	dre-miR-135c,dre-miR-141-3p,dre-miR-200a-3p,oni-miR-135b,oni-miR-200a	Refed|Starved
ENSONIT00000008926	ENSONIT00000063135	0.800957	3.16324	5.78343	positive	E2F transcription factor 3	dre-miR-135c,dre-miR-182-3p,dre-miR-194a,dre-miR-206-5p,hsa-miR-146a-5p,hsa-miR-148a-3p,hsa-miR-195-5p,ola-miR-135a,oni-miR-10644,oni-miR-10647,oni-miR-135a,oni-miR-135b,oni-miR-194a,oni-miR-194b	Refed|Starved
ENSONIT00000035799	ENSONIT00000076739	0.957664	-2.53092	-2.56457	positive	0	dre-miR-135c,dre-miR-187,dre-miR-194a,dre-miR-338-5p,dre-miR-459-5p,dre-miR-730,hsa-miR-195-5p,ola-miR-135a,ola-miR-192-3p,oni-miR-10552,oni-miR-10611,oni-miR-10617,oni-miR-135a,oni-miR-135b,oni-miR-187,oni-miR-194a	Refed|Starved
ENSONIT00000016887	ENSONIT00000081793	0.980186	-2.35471	-2.7019	positive	0	dre-miR-135c,dre-miR-187,dre-miR-200b-3p,dre-miR-200c-3p,dre-miR-206-5p,dre-miR-2187-3p,dre-miR-2188-3p,dre-miR-429b,hsa-miR-148a-3p,hsa-miR-195-5p,hsa-miR-423-5p,hsa-miR-532-5p,ola-miR-135a,ola-miR-200a,ola-miR-200b,oni-miR-10611,oni-miR-10647,oni-miR-10879,oni-miR-122,oni-miR-135a,oni-miR-135b,oni-miR-187,oni-miR-194a,oni-miR-200b,oni-miR-219a-3p,oni-miR-219c-3p	Refed|Starved
ENSONIT00000036661	TCONSR_00137502	0.968572	-2.75738	-2.52828	positive	carcinoembryonic antigen-related cell adhesion molecule 5	dre-miR-135c,dre-miR-187,dre-miR-200b-3p,dre-miR-200c-3p,dre-miR-2188-3p,dre-miR-429b,ola-miR-135a,ola-miR-200a,ola-miR-200b,oni-miR-10647,oni-miR-10879,oni-miR-135b,oni-miR-187,oni-miR-200b,oni-miR-429b	Refed|Starved
ENSONIT00000050212	ENSONIT00000081793	0.98581	-2.12295	-2.7019	positive	RAB3A, member RAS oncogene family	dre-miR-135c,dre-miR-187,dre-miR-200b-3p,dre-miR-200c-3p,dre-miR-221-5p,dre-miR-429b,hsa-miR-148a-3p,ola-miR-135a,ola-miR-200b,oni-miR-10611,oni-miR-10647,oni-miR-10879,oni-miR-135a,oni-miR-135b,oni-miR-187,oni-miR-200b	Refed|Starved
ENSONIT00000039685	ENSONIT00000081793	0.877953	-2.97705	-2.7019	positive	RAB3A, member RAS oncogene family	dre-miR-135c,dre-miR-187,dre-miR-200b-3p,dre-miR-200c-3p,dre-miR-221-5p,dre-miR-429b,hsa-miR-148a-3p,ola-miR-135a,ola-miR-200b,oni-miR-10611,oni-miR-10647,oni-miR-10879,oni-miR-135a,oni-miR-135b,oni-miR-187,oni-miR-200b	Refed|Starved
ENSONIT00000006269	ENSONIT00000036782	0.861945	-2.49336	-5.6666	positive	capicua transcriptional repressor a	dre-miR-135c,dre-miR-187,dre-miR-2188-3p,dre-miR-2188-5p,dre-miR-338-5p,dre-miR-459-5p,hsa-miR-29a-3p,ola-miR-135a,ola-miR-137,oni-miR-10611,oni-miR-10647,oni-miR-135a,oni-miR-135b,oni-miR-138,oni-miR-187,oni-miR-2188,oni-miR-8159	Refed|Starved
ENSONIT00000090668	ENSONIT00000076739	0.859643	-8.1865	-2.56457	positive	pyruvate dehydrogenase (acetyl-transferring) kinase isozyme 2, mitochondrial	dre-miR-135c,dre-miR-187,dre-miR-338-5p,hsa-miR-183-5p,hsa-miR-195-5p,hsa-miR-425-3p,ola-miR-135a,oni-miR-10623,oni-miR-135b,oni-miR-183,oni-miR-187	Refed|Starved
ENSONIT00000062290	ENSONIT00000076739	0.865419	-4.30222	-2.56457	positive	pyruvate dehydrogenase (acetyl-transferring) kinase isozyme 2, mitochondrial	dre-miR-135c,dre-miR-187,dre-miR-338-5p,hsa-miR-183-5p,hsa-miR-195-5p,hsa-miR-425-3p,ola-miR-135a,oni-miR-10623,oni-miR-135b,oni-miR-183,oni-miR-187	Refed|Starved
ENSONIT00000046070	ENSONIT00000076739	0.836025	-2.37966	-2.56457	positive	0	dre-miR-135c,dre-miR-187,dre-miR-459-5p,dre-miR-730,hsa-miR-195-5p,hsa-miR-425-3p,ola-miR-135a,ola-miR-192-3p,oni-miR-10552,oni-miR-10611,oni-miR-10623,oni-miR-135a,oni-miR-135b,oni-miR-187,oni-miR-7132b-5p	Refed|Starved
ENSONIT00000046070	ENSONIT00000058651	0.810959	-2.37966	-2.47347	positive	0	dre-miR-135c,dre-miR-187,hsa-miR-195-5p,ola-miR-135a,ola-miR-192-3p,oni-miR-10611,oni-miR-10661,oni-miR-135a,oni-miR-135b,oni-miR-187,oni-miR-7132b-5p	Refed|Starved
ENSONIT00000016887	ENSONIT00000031906	0.937891	-2.35471	-2.94065	positive	0	dre-miR-135c,dre-miR-194a,dre-miR-206-5p,dre-miR-2188-3p,dre-miR-736,hsa-miR-146a-5p,hsa-miR-148a-3p,hsa-miR-195-5p,hsa-miR-29a-3p,ola-miR-135a,ola-miR-192-5p,oni-miR-10552,oni-miR-10555,oni-miR-10644,oni-miR-10869,oni-miR-135a,oni-miR-135b,oni-miR-194a,oni-miR-194b,oni-miR-2188,oni-miR-454b,oni-miR-7132b-5p,oni-miR-736	Refed|Starved
ENSONIT00000076596	ENSONIT00000031906	0.906031	-3.49512	-2.94065	positive	dual specificity phosphatase 26	dre-miR-135c,dre-miR-194a,dre-miR-206-5p,dre-miR-2188-3p,dre-miR-736,hsa-miR-217-5p,hsa-miR-483-3p,ola-miR-135a,oni-miR-10644,oni-miR-135a,oni-miR-135b,oni-miR-194a,oni-miR-194b,oni-miR-736	Refed|Starved
ENSONIT00000063336	ENSONIT00000091704	0.810998	-4.25448	-2.94918	positive	uncharacterized LOC100701357	dre-miR-135c,dre-miR-194a,dre-miR-206-5p,dre-miR-219-3p,hsa-miR-151a-5p,ola-miR-135a,oni-miR-135b,oni-miR-194a,oni-miR-194b	Refed|Starved
ENSONIT00000090292	ENSONIT00000090835	0.916313	-2.05544	-2.84694	positive	DEP domain containing MTOR interacting protein	dre-miR-135c,dre-miR-194a,dre-miR-2188-3p,dre-miR-730,hsa-miR-183-5p,hsa-miR-29b-2-5p,ola-miR-135a,oni-miR-10617,oni-miR-135b,oni-miR-183,oni-miR-194a,oni-miR-194b,oni-miR-34c	Refed|Starved
ENSONIT00000090292	ENSONIT00000087424	-0.829385	-2.05544	4.88767	negative	DEP domain containing MTOR interacting protein	dre-miR-135c,dre-miR-194a,dre-miR-2188-3p,dre-miR-730,hsa-miR-29b-2-5p,ola-miR-135a,ola-miR-137,oni-miR-135b,oni-miR-194a,oni-miR-194b	Refed|Starved
ENSONIT00000067261	ENSONIT00000031906	0.884806	-3.06235	-2.94065	positive	0	dre-miR-135c,dre-miR-194a,dre-miR-2188-3p,hsa-miR-146a-5p,hsa-miR-151a-5p,hsa-miR-195-5p,ola-miR-135a,ola-miR-192-3p,oni-miR-10644,oni-miR-135a,oni-miR-135b,oni-miR-194a,oni-miR-194b	Refed|Starved
ENSONIT00000090292	ENSONIT00000076739	0.836839	-2.05544	-2.56457	positive	DEP domain containing MTOR interacting protein	dre-miR-135c,dre-miR-194a,dre-miR-219-3p,dre-miR-730,hsa-miR-183-5p,ola-miR-135a,oni-miR-10552,oni-miR-10617,oni-miR-135b,oni-miR-183,oni-miR-194a,oni-miR-449a,oni-miR-449b-5p	Refed|Starved
ENSONIT00000022366	ENSONIT00000090835	0.925151	-2.00332	-2.84694	positive	calcium-binding mitochondrial carrier protein SCaMC-1	dre-miR-135c,dre-miR-194a,dre-miR-221-5p,dre-miR-730,hsa-let-7d-5p,hsa-let-7g-5p,hsa-miR-183-5p,hsa-miR-29b-2-5p,ola-miR-183-5p,ola-miR-192-3p,oni-miR-10611,oni-miR-10623,oni-miR-135b,oni-miR-1788,oni-miR-183,oni-miR-194a,oni-miR-194b,oni-miR-34c	Refed|Starved
ENSONIT00000022367	ENSONIT00000031906	0.886425	-3.82265	-2.94065	positive	calcium-binding mitochondrial carrier protein SCaMC-1	dre-miR-135c,dre-miR-194a,dre-miR-221-5p,hsa-miR-151a-5p,hsa-miR-195-5p,hsa-miR-29a-3p,ola-miR-192-3p,oni-miR-135b,oni-miR-194a,oni-miR-194b,oni-miR-454b	Refed|Starved
ENSONIT00000037214	ENSONIT00000090835	0.847922	-3.70615	-2.84694	positive	DENN domain-containing protein 1B	dre-miR-135c,dre-miR-194a,dre-miR-221-5p,hsa-miR-195-5p,ola-miR-135a,oni-miR-135b,oni-miR-194a,oni-miR-194b	Refed|Starved
ENSONIT00000022366	ENSONIT00000063658	0.918562	-2.00332	-2.34995	positive	calcium-binding mitochondrial carrier protein SCaMC-1	dre-miR-135c,dre-miR-194a,dre-miR-221-5p,hsa-miR-423-5p,oni-miR-135b,oni-miR-194a,oni-miR-449a,oni-miR-449b-5p	Refed|Starved
ENSONIT00000022366	ENSONIT00000087424	-0.849086	-2.00332	4.88767	negative	calcium-binding mitochondrial carrier protein SCaMC-1	dre-miR-135c,dre-miR-194a,dre-miR-730,hsa-miR-151a-5p,hsa-miR-29b-2-5p,hsa-miR-328-3p,hsa-miR-423-5p,oni-miR-10647,oni-miR-132b-5p,oni-miR-135b,oni-miR-1788,oni-miR-194a,oni-miR-194b,oni-miR-454b	Refed|Starved
ENSONIT00000061014	ENSONIT00000031906	0.963183	-2.97727	-2.94065	positive	glutamate receptor, ionotropic, AMPA 3b	dre-miR-135c,dre-miR-194a,hsa-miR-148a-3p,hsa-miR-195-5p,hsa-miR-217-5p,hsa-miR-29a-3p,ola-miR-135a,oni-miR-135a,oni-miR-135b,oni-miR-194a,oni-miR-194b,oni-miR-4585	Refed|Starved
ENSONIT00000038232	ENSONIT00000031906	0.97631	-2.97203	-2.94065	positive	potassium voltage-gated channel subfamily C member 1	dre-miR-135c,dre-miR-194a,hsa-miR-148a-3p,hsa-miR-195-5p,hsa-miR-217-5p,ola-miR-135a,oni-miR-10644,oni-miR-135b,oni-miR-194a,oni-miR-454b	Refed|Starved
ENSONIT00000035799	ENSONIT00000042824	0.926408	-2.53092	-2.24406	positive	0	dre-miR-135c,dre-miR-194a,hsa-miR-148a-3p,hsa-miR-195-5p,ola-miR-135a,oni-miR-10869,oni-miR-135a,oni-miR-135b,oni-miR-194a	Refed|Starved
ENSONIT00000047156	ENSONIT00000042824	0.92034	-3.33475	-2.24406	positive	0	dre-miR-135c,dre-miR-194a,hsa-miR-148a-3p,hsa-miR-195-5p,ola-miR-135a,oni-miR-10869,oni-miR-135a,oni-miR-135b,oni-miR-194a	Refed|Starved
ENSONIT00000034300	ENSONIT00000031906	0.981119	-3.32584	-2.94065	positive	guanylin	dre-miR-135c,dre-miR-194a,hsa-miR-148a-3p,ola-miR-135a,oni-miR-135a,oni-miR-135b,oni-miR-194a,oni-miR-194b	Refed|Starved
ENSONIT00000091893	ENSONIT00000090835	0.896035	-3.93027	-2.84694	positive	protein NDNF	dre-miR-135c,dre-miR-194a,hsa-miR-195-5p,ola-miR-135a,oni-miR-135a,oni-miR-135b,oni-miR-194a,oni-miR-194b	Refed|Starved
ENSONIT00000026588	ENSONIT00000063658	0.913194	-2.50374	-2.34995	positive	zinc finger and BTB domain containing 1	dre-miR-135c,dre-miR-194a,ola-miR-135a,oni-miR-135a,oni-miR-135b,oni-miR-194a	Refed|Starved
ENSONIT00000026588	ENSONIT00000087424	-0.826016	-2.50374	4.88767	negative	zinc finger and BTB domain containing 1	dre-miR-135c,dre-miR-194a,ola-miR-135a,oni-miR-135a,oni-miR-135b,oni-miR-194a,oni-miR-194b	Refed|Starved
ENSONIT00000026588	ENSONIT00000090835	0.953468	-2.50374	-2.84694	positive	zinc finger and BTB domain containing 1	dre-miR-135c,dre-miR-194a,ola-miR-135a,oni-miR-135a,oni-miR-135b,oni-miR-194a,oni-miR-194b	Refed|Starved
ENSONIT00000090292	ENSONIT00000063658	0.908129	-2.05544	-2.34995	positive	DEP domain containing MTOR interacting protein	dre-miR-135c,dre-miR-194a,ola-miR-135a,oni-miR-135b,oni-miR-194a,oni-miR-449a,oni-miR-449b-5p	Refed|Starved
ENSONIT00000023308	ENSONIT00000033048	0.861811	-3.24002	-2.43081	positive	paired box 2a	dre-miR-135c,dre-miR-200a-3p,dre-miR-200c-3p,dre-miR-219-3p,dre-miR-429b,hsa-miR-182-5p,hsa-miR-183-5p,hsa-miR-195-5p,hsa-miR-29b-2-5p,hsa-miR-423-5p,ola-miR-135a,ola-miR-182,oni-miR-10611,oni-miR-135a,oni-miR-135b,oni-miR-183,oni-miR-200a,oni-miR-34c,oni-miR-429b,oni-miR-454b	Refed|Starved
ENSONIT00000023308	ENSONIT00000063531	0.951092	-3.24002	-3.78676	positive	paired box 2a	dre-miR-135c,dre-miR-200a-3p,dre-miR-219-3p,hsa-miR-182-5p,hsa-miR-183-5p,hsa-miR-195-5p,hsa-miR-29b-2-5p,hsa-miR-423-5p,ola-miR-135a,ola-miR-182,oni-miR-10611,oni-miR-135a,oni-miR-135b,oni-miR-183,oni-miR-200a,oni-miR-34c,oni-miR-454b	Refed|Starved
ENSONIT00000014137	ENSONIT00000068247	0.907862	2.94847	2.80164	positive	0	dre-miR-135c,dre-miR-200b-3p,dre-miR-200c-3p,dre-miR-206-5p,dre-miR-212-5p,dre-miR-219-3p,hsa-miR-146a-5p,hsa-miR-215-5p,hsa-miR-328-3p,hsa-miR-423-5p,hsa-miR-483-3p,ola-miR-135a,ola-miR-192-5p,oni-miR-10555,oni-miR-10611,oni-miR-10647,oni-miR-10879,oni-miR-135b,oni-miR-138,oni-miR-192,oni-miR-200b,oni-miR-7550	Refed|Starved
ENSONIT00000023762	ENSONIT00000081793	0.966588	-2.68338	-2.7019	positive	0	dre-miR-135c,dre-miR-200b-3p,dre-miR-200c-3p,dre-miR-206-5p,dre-miR-2187-3p,dre-miR-2188-3p,dre-miR-429b,hsa-miR-148a-3p,hsa-miR-195-5p,hsa-miR-425-3p,ola-miR-135a,ola-miR-192-3p,ola-miR-200a,oni-miR-10592,oni-miR-10611,oni-miR-10900b,oni-miR-132b-5p,oni-miR-135a,oni-miR-135b,oni-miR-138,oni-miR-200b	Refed|Starved
ENSONIT00000006097	ENSONIT00000081793	0.943241	-3.22919	-2.7019	positive	olfactomedin 3	dre-miR-135c,dre-miR-200b-3p,dre-miR-200c-3p,dre-miR-206-5p,dre-miR-221-5p,hsa-miR-195-5p,ola-miR-135a,oni-miR-135a,oni-miR-135b,oni-miR-200b,oni-miR-219a-3p,oni-miR-219c-3p	Refed|Starved
ENSONIT00000008366	ENSONIT00000093712	0.926285	-2.95041	-3.33122	positive	centrosomal protein 104	dre-miR-135c,dre-miR-200b-3p,dre-miR-200c-3p,dre-miR-2187-3p,dre-miR-730,ola-miR-135a,ola-miR-192-3p,oni-miR-10869,oni-miR-135a,oni-miR-135b,oni-miR-200b	Refed|Starved
ENSONIT00000069173	ENSONIT00000081793	0.925506	-2.39517	-2.7019	positive	diacylglycerol kinase beta	dre-miR-135c,dre-miR-200b-3p,dre-miR-200c-3p,dre-miR-2188-3p,dre-miR-429b,hsa-miR-195-5p,hsa-miR-217-5p,hsa-miR-423-5p,ola-miR-135a,ola-miR-192-3p,ola-miR-200b,oni-miR-10611,oni-miR-10647,oni-miR-135a,oni-miR-135b,oni-miR-138,oni-miR-200b,oni-miR-219a-3p,oni-miR-219c-3p	Refed|Starved
ENSONIT00000023308	ENSONIT00000081793	0.916855	-3.24002	-2.7019	positive	paired box 2a	dre-miR-135c,dre-miR-200b-3p,dre-miR-200c-3p,dre-miR-2188-3p,dre-miR-429b,hsa-miR-195-5p,hsa-miR-423-5p,ola-miR-135a,ola-miR-200b,oni-miR-10611,oni-miR-10879,oni-miR-122,oni-miR-135a,oni-miR-135b,oni-miR-200b	Refed|Starved
ENSONIT00000061877	ENSONIT00000081793	0.850332	-4.08328	-2.7019	positive	atlastin GTPase 1	dre-miR-135c,dre-miR-200b-3p,dre-miR-200c-3p,dre-miR-2188-3p,dre-miR-429b,ola-miR-135a,ola-miR-200b,oni-miR-10592,oni-miR-122,oni-miR-135a,oni-miR-135b,oni-miR-138,oni-miR-194a,oni-miR-200b	Refed|Starved
ENSONIT00000022980	ENSONIT00000087424	-0.828682	-2.16958	4.88767	negative	tetratricopeptide repeat domain 26	dre-miR-135c,dre-miR-200b-3p,dre-miR-200c-3p,dre-miR-2188-3p,hsa-miR-217-5p,hsa-miR-29b-2-5p,hsa-miR-483-3p,ola-miR-200b,oni-miR-10760,oni-miR-135b,oni-miR-200b,oni-miR-429b,oni-miR-454b	Refed|Starved
ENSONIT00000006474	ENSONIT00000087424	-0.820204	-3.20914	4.88767	negative	NADPH oxidase 4	dre-miR-135c,dre-miR-200b-3p,dre-miR-200c-3p,dre-miR-2188-3p,ola-miR-135a,ola-miR-200b,oni-miR-135b,oni-miR-1788,oni-miR-200b,oni-miR-429b,oni-miR-454b	Refed|Starved
ENSONIT00000088124	TCONSR_00137502	0.859727	-2.85337	-2.52828	positive	0	dre-miR-135c,dre-miR-200b-3p,dre-miR-200c-3p,dre-miR-219-3p,ola-miR-135a,ola-miR-200a,oni-miR-135b,oni-miR-138,oni-miR-200b,oni-miR-429b	Refed|Starved
ENSONIT00000050212	ENSONIT00000093712	0.830257	-2.12295	-3.33122	positive	RAB3A, member RAS oncogene family	dre-miR-135c,dre-miR-200b-3p,dre-miR-200c-3p,dre-miR-338-5p,dre-miR-429b,ola-miR-135a,ola-miR-200b,oni-miR-10617,oni-miR-135a,oni-miR-135b,oni-miR-200b,oni-miR-429b	Refed|Starved
ENSONIT00000041488	ENSONIT00000093712	0.937902	-3.43189	-3.33122	positive	somatomedin-B and thrombospondin type-1 domain-containing protein	dre-miR-135c,dre-miR-200b-3p,dre-miR-200c-3p,dre-miR-338-5p,dre-miR-429b,ola-miR-135a,ola-miR-200b,oni-miR-10900b,oni-miR-135a,oni-miR-135b,oni-miR-200b,oni-miR-429b	Refed|Starved
ENSONIT00000069173	ENSONIT00000093712	0.877415	-2.39517	-3.33122	positive	diacylglycerol kinase beta	dre-miR-135c,dre-miR-200b-3p,dre-miR-200c-3p,dre-miR-429b,dre-miR-730,ola-miR-135a,ola-miR-192-3p,ola-miR-200b,oni-miR-10552,oni-miR-10617,oni-miR-10644,oni-miR-135a,oni-miR-135b,oni-miR-138,oni-miR-200b,oni-miR-429b	Refed|Starved
ENSONIT00000061877	ENSONIT00000093712	0.801975	-4.08328	-3.33122	positive	atlastin GTPase 1	dre-miR-135c,dre-miR-200b-3p,dre-miR-200c-3p,dre-miR-429b,dre-miR-730,ola-miR-135a,ola-miR-200b,oni-miR-135a,oni-miR-135b,oni-miR-138,oni-miR-200b,oni-miR-429b	Refed|Starved
ENSONIT00000011283	TCONSR_00137502	0.816027	-2.41209	-2.52828	positive	activin A receptor type 1C	dre-miR-135c,dre-miR-200b-3p,dre-miR-200c-3p,dre-miR-429b,hsa-miR-183-5p,ola-miR-135a,ola-miR-200b,oni-miR-135b,oni-miR-183,oni-miR-200b,oni-miR-219b,oni-miR-429b	Refed|Starved
ENSONIT00000048017	ENSONIT00000093712	0.982353	-3.4718	-3.33122	positive	major histocompatibility complex class I-related gene protein	dre-miR-135c,dre-miR-200b-3p,dre-miR-200c-3p,dre-miR-429b,hsa-miR-29b-2-5p,ola-miR-135a,ola-miR-200b,oni-miR-135b,oni-miR-138,oni-miR-200b,oni-miR-429b	Refed|Starved
ENSONIT00000048017	ENSONIT00000091414	0.918129	-3.4718	-4.7521	positive	major histocompatibility complex class I-related gene protein	dre-miR-135c,dre-miR-200b-3p,dre-miR-200c-3p,dre-miR-429b,hsa-miR-29b-2-5p,ola-miR-135a,ola-miR-200b,oni-miR-135b,oni-miR-200b,oni-miR-429b	Refed|Starved
ENSONIT00000041488	ENSONIT00000081793	0.902227	-3.43189	-2.7019	positive	somatomedin-B and thrombospondin type-1 domain-containing protein	dre-miR-135c,dre-miR-200b-3p,dre-miR-200c-3p,dre-miR-429b,ola-miR-135a,ola-miR-200a,ola-miR-200b,oni-miR-10647,oni-miR-10900b,oni-miR-132b-5p,oni-miR-135a,oni-miR-135b,oni-miR-200b	Refed|Starved
ENSONIT00000057976	ENSONIT00000081793	0.954446	-2.378	-2.7019	positive	lysosomal-associated transmembrane protein 4B	dre-miR-135c,dre-miR-200b-3p,dre-miR-200c-3p,dre-miR-429b,ola-miR-135a,ola-miR-200b,oni-miR-10879,oni-miR-135a,oni-miR-135b,oni-miR-200b	Refed|Starved
ENSONIT00000051331	TCONSR_00137502	0.820104	-4.85858	-2.52828	positive	G1/S-specific cyclin-D2	dre-miR-135c,dre-miR-200b-3p,dre-miR-200c-3p,dre-miR-429b,ola-miR-135a,ola-miR-200b,oni-miR-135b,oni-miR-200b,oni-miR-429b	Refed|Starved
ENSONIT00000042102	ENSONIT00000071271	0.832136	7.25561	2.26851	positive	adenosine deaminase-like	dre-miR-135c,dre-miR-200b-3p,dre-miR-200c-3p,dre-miR-429b,oni-miR-135a,oni-miR-135b,oni-miR-200b	Refed|Starved
ENSONIT00000018997	ENSONIT00000040742	0.811983	3.09665	4.2461	positive	0	dre-miR-135c,dre-miR-200b-3p,dre-miR-200c-3p,hsa-miR-146a-5p,hsa-miR-215-5p,hsa-miR-328-3p,hsa-miR-423-5p,hsa-miR-483-3p,ola-miR-135a,ola-miR-192-5p,oni-miR-10555,oni-miR-10592,oni-miR-10611,oni-miR-10760,oni-miR-10879,oni-miR-135b,oni-miR-192,oni-miR-200b	Refed|Starved
ENSONIT00000042104	ENSONIT00000081793	0.890819	-2.78698	-2.7019	positive	ectonucleotide pyrophosphatase/phosphodiesterase family member 2	dre-miR-135c,dre-miR-200b-3p,dre-miR-200c-3p,hsa-miR-148a-3p,hsa-miR-217-5p,ola-miR-135a,oni-miR-10611,oni-miR-135a,oni-miR-135b,oni-miR-200b,oni-miR-9a-3p,oni-miR-9a-7-3p	Refed|Starved
ENSONIT00000019022	TCONSR_00007912	0.821997	3.01866	4.07324	positive	Ras suppressor protein 1	dre-miR-135c,dre-miR-200b-3p,dre-miR-200c-3p,hsa-miR-29b-2-5p,hsa-miR-490-5p,ola-miR-135a,ola-miR-200b,oni-miR-135a,oni-miR-135b,oni-miR-200b,oni-miR-429b,oni-miR-449a	Refed|Starved
ENSONIT00000019022	ENSONIT00000060610	0.825079	3.01866	2.72385	positive	Ras suppressor protein 1	dre-miR-135c,dre-miR-200b-3p,dre-miR-200c-3p,hsa-miR-29b-2-5p,ola-miR-135a,oni-miR-135b,oni-miR-200b	Refed|Starved
ENSONIT00000049088	ENSONIT00000087424	-0.854735	-2.47918	4.88767	negative	coiled-coil domain containing 117	dre-miR-135c,dre-miR-200b-3p,dre-miR-200c-3p,ola-miR-135a,ola-miR-200b,oni-miR-10544,oni-miR-135a,oni-miR-135b,oni-miR-200b,oni-miR-429b	Refed|Starved
ENSONIT00000019022	ENSONIT00000040742	0.817369	3.01866	4.2461	positive	Ras suppressor protein 1	dre-miR-135c,dre-miR-200b-3p,dre-miR-200c-3p,ola-miR-135a,oni-miR-135b,oni-miR-200b	Refed|Starved
ENSONIT00000019022	ENSONIT00000068247	0.859867	3.01866	2.80164	positive	Ras suppressor protein 1	dre-miR-135c,dre-miR-200b-3p,dre-miR-200c-3p,ola-miR-135a,oni-miR-135b,oni-miR-200b	Refed|Starved
ENSONIT00000081455	ENSONIT00000068247	0.803152	2.07748	2.80164	positive	Ras suppressor protein 1	dre-miR-135c,dre-miR-200b-3p,dre-miR-200c-3p,ola-miR-135a,oni-miR-135b,oni-miR-200b	Refed|Starved
ENSONIT00000061877	ENSONIT00000033048	0.810744	-4.08328	-2.43081	positive	atlastin GTPase 1	dre-miR-135c,dre-miR-200c-3p,dre-miR-429b,dre-miR-459-5p,hsa-miR-183-5p,ola-miR-135a,oni-miR-135a,oni-miR-135b,oni-miR-138,oni-miR-183,oni-miR-429b	Refed|Starved
ENSONIT00000049088	ENSONIT00000033048	0.802441	-2.47918	-2.43081	positive	coiled-coil domain containing 117	dre-miR-135c,dre-miR-200c-3p,dre-miR-429b,hsa-miR-182-5p,ola-miR-135a,ola-miR-182,oni-miR-135a,oni-miR-135b,oni-miR-429b	Refed|Starved
ENSONIT00000022980	ENSONIT00000033048	0.810564	-2.16958	-2.43081	positive	tetratricopeptide repeat domain 26	dre-miR-135c,dre-miR-200c-3p,dre-miR-429b,hsa-miR-195-5p,hsa-miR-29b-2-5p,hsa-miR-483-3p,oni-miR-135b,oni-miR-429b,oni-miR-454b	Refed|Starved
ENSONIT00000006017	ENSONIT00000081793	0.961409	-2.81709	-2.7019	positive	0	dre-miR-135c,dre-miR-206-5p,dre-miR-2187-3p,dre-miR-2188-3p,dre-miR-221-5p,hsa-miR-195-5p,hsa-miR-217-5p,ola-miR-135a,ola-miR-192-3p,oni-miR-10647,oni-miR-10900b,oni-miR-135a,oni-miR-135b,oni-miR-138	Refed|Starved
ENSONIT00000034289	ENSONIT00000081793	0.845673	-2.35176	-2.7019	positive	solute carrier family 2, facilitated glucose transporter member 2	dre-miR-135c,dre-miR-206-5p,dre-miR-2187-3p,dre-miR-2188-3p,ola-miR-135a,oni-miR-10611,oni-miR-10647,oni-miR-10879,oni-miR-135a,oni-miR-135b,oni-miR-138	Refed|Starved
ENSONIT00000043579	ENSONIT00000093712	0.871098	-2.22559	-3.33122	positive	3-phosphoinositide dependent protein kinase 1	dre-miR-135c,dre-miR-206-5p,dre-miR-2187-3p,hsa-miR-29b-2-5p,ola-miR-135a,oni-miR-10869,oni-miR-135a,oni-miR-135b	Refed|Starved
ENSONIT00000045990	ENSONIT00000039061	0.888066	-2.76304	-2.37424	positive	transmembrane protein 86A	dre-miR-135c,dre-miR-206-5p,dre-miR-2188-3p,dre-miR-221-5p,hsa-miR-28-5p,hsa-miR-29b-2-5p,hsa-miR-423-5p,ola-miR-135a,oni-miR-10617,oni-miR-10879,oni-miR-135b,oni-miR-449b-5p,oni-miR-736	Refed|Starved
ENSONIT00000076596	ENSONIT00000081793	0.952871	-3.49512	-2.7019	positive	dual specificity phosphatase 26	dre-miR-135c,dre-miR-206-5p,dre-miR-2188-3p,dre-miR-429b,hsa-miR-217-5p,ola-miR-135a,oni-miR-10611,oni-miR-10900b,oni-miR-135a,oni-miR-135b,oni-miR-138,oni-miR-194a	Refed|Starved
ENSONIT00000034289	ENSONIT00000031906	0.801649	-2.35176	-2.94065	positive	solute carrier family 2, facilitated glucose transporter member 2	dre-miR-135c,dre-miR-206-5p,dre-miR-2188-3p,hsa-miR-146a-5p,hsa-miR-29a-3p,hsa-miR-483-3p,ola-miR-135a,oni-miR-135a,oni-miR-135b	Refed|Starved
ENSONIT00000022196	TCONSR_00001793	0.907576	-3.12851	-4.44897	positive	motile sperm domain containing 1	dre-miR-135c,dre-miR-206-5p,dre-miR-2188-3p,ola-miR-135a,oni-miR-135a,oni-miR-135b	Refed|Starved
ENSONIT00000022196	TCONSR_00001792	0.819486	-3.12851	-3.58722	positive	motile sperm domain containing 1	dre-miR-135c,dre-miR-206-5p,dre-miR-2188-3p,ola-miR-135a,oni-miR-135a,oni-miR-135b	Refed|Starved
ENSONIT00000068355	ENSONIT00000077753	0.806569	3.59239	3.98689	positive	zgc:172271	dre-miR-135c,dre-miR-206-5p,dre-miR-219-3p,hsa-miR-215-5p,hsa-miR-29b-2-5p,ola-miR-135a,oni-miR-135b,oni-miR-192,oni-miR-449a	Refed|Starved
ENSONIT00000016887	ENSONIT00000041596	0.927074	-2.35471	-2.85541	positive	0	dre-miR-135c,dre-miR-206-5p,dre-miR-219-3p,oni-miR-10623,oni-miR-10647,oni-miR-10869,oni-miR-135a,oni-miR-135b,oni-miR-7132b-5p	Refed|Starved
ENSONIT00000006097	ENSONIT00000031906	0.891662	-3.22919	-2.94065	positive	olfactomedin 3	dre-miR-135c,dre-miR-206-5p,dre-miR-221-5p,dre-miR-736,hsa-miR-146a-5p,hsa-miR-195-5p,ola-miR-135a,oni-miR-10869,oni-miR-135a,oni-miR-135b,oni-miR-736	Refed|Starved
ENSONIT00000063336	ENSONIT00000039061	0.831679	-4.25448	-2.37424	positive	uncharacterized LOC100701357	dre-miR-135c,dre-miR-206-5p,dre-miR-221-5p,hsa-miR-151a-5p,hsa-miR-28-5p,ola-miR-135a,oni-miR-135a,oni-miR-135b	Refed|Starved
ENSONIT00000021423	ENSONIT00000063135	0.876013	3.30716	5.78343	positive	family with sequence similarity 214 member B	dre-miR-135c,dre-miR-206-5p,dre-miR-221-5p,hsa-miR-183-5p,ola-miR-135a,oni-miR-10617,oni-miR-10644,oni-miR-10647,oni-miR-135a,oni-miR-135b,oni-miR-137b,oni-miR-183	Refed|Starved
ENSONIT00000024863	ENSONIT00000039061	0.814147	-2.38524	-2.37424	positive	anthrax toxin receptor 1	dre-miR-135c,dre-miR-206-5p,dre-miR-221-5p,hsa-miR-215-5p,hsa-miR-29b-2-5p,ola-miR-135a,oni-miR-135a,oni-miR-135b,oni-miR-192,oni-miR-449b-5p,oni-miR-736	Refed|Starved
ENSONIT00000063336	ENSONIT00000068417	0.816255	-4.25448	-2.00208	positive	uncharacterized LOC100701357	dre-miR-135c,dre-miR-206-5p,dre-miR-221-5p,hsa-miR-29a-3p,ola-miR-135a,oni-miR-135a,oni-miR-135b	Refed|Starved
ENSONIT00000006097	ENSONIT00000041596	0.864494	-3.22919	-2.85541	positive	olfactomedin 3	dre-miR-135c,dre-miR-206-5p,dre-miR-221-5p,oni-miR-10869,oni-miR-135a,oni-miR-135b	Refed|Starved
ENSONIT00000087293	ENSONIT00000093712	0.923866	-2.8724	-3.33122	positive	insulin-like growth factor 2 receptor	dre-miR-135c,dre-miR-206-5p,dre-miR-338-5p,dre-miR-730,hsa-miR-29b-2-5p,ola-miR-135a,oni-miR-10617,oni-miR-10869,oni-miR-135a,oni-miR-135b,oni-miR-138	Refed|Starved
ENSONIT00000023762	ENSONIT00000041596	0.886811	-2.68338	-2.85541	positive	0	dre-miR-135c,dre-miR-206-5p,dre-miR-730,ola-miR-192-3p,oni-miR-10623,oni-miR-10869,oni-miR-10900b,oni-miR-135a,oni-miR-135b,oni-miR-138,oni-miR-7132b-5p,oni-miR-7550	Refed|Starved
ENSONIT00000079681	ENSONIT00000041596	0.870311	-2.76411	-2.85541	positive	0	dre-miR-135c,dre-miR-206-5p,dre-miR-730,ola-miR-192-3p,oni-miR-10647,oni-miR-135a,oni-miR-135b	Refed|Starved
ENSONIT00000018997	ENSONIT00000077753	0.820611	3.09665	3.98689	positive	0	dre-miR-135c,dre-miR-206-5p,hsa-miR-146a-5p,hsa-miR-215-5p,hsa-miR-328-3p,hsa-miR-423-5p,ola-miR-135a,ola-miR-137,ola-miR-192-5p,oni-miR-10555,oni-miR-10592,oni-miR-10611,oni-miR-10647,oni-miR-10879,oni-miR-132b-5p,oni-miR-135b,oni-miR-192	Refed|Starved
ENSONIT00000064928	ENSONIT00000093712	0.949745	-3.72955	-3.33122	positive	aspartoacylase (aminocyclase) 3, tandem duplicate 2	dre-miR-135c,dre-miR-206-5p,hsa-miR-29b-2-5p,ola-miR-135a,ola-miR-192-3p,oni-miR-10869,oni-miR-135a,oni-miR-135b,oni-miR-138,oni-miR-219b	Refed|Starved
ENSONIT00000014919	ENSONIT00000068247	0.809063	3.08338	2.80164	positive	xin actin-binding repeat-containing protein 2	dre-miR-135c,dre-miR-206-5p,hsa-miR-483-3p,ola-miR-135a,oni-miR-10611,oni-miR-10647,oni-miR-135b	Refed|Starved
ENSONIT00000079681	ENSONIT00000081793	0.889427	-2.76411	-2.7019	positive	0	dre-miR-135c,dre-miR-206-5p,ola-miR-135a,ola-miR-192-3p,oni-miR-10647,oni-miR-122,oni-miR-135a,oni-miR-135b	Refed|Starved
ENSONIT00000079681	ENSONIT00000031906	0.944236	-2.76411	-2.94065	positive	0	dre-miR-135c,dre-miR-206-5p,ola-miR-135a,ola-miR-192-3p,oni-miR-135a,oni-miR-135b	Refed|Starved
ENSONIT00000022196	ENSONIT00000093712	0.914526	-3.12851	-3.33122	positive	motile sperm domain containing 1	dre-miR-135c,dre-miR-206-5p,ola-miR-135a,ola-miR-192-3p,oni-miR-135a,oni-miR-135b	Refed|Starved
ENSONIT00000014919	ENSONIT00000063135	0.835194	3.08338	5.78343	positive	xin actin-binding repeat-containing protein 2	dre-miR-135c,dre-miR-206-5p,ola-miR-135a,oni-miR-10647,oni-miR-135a,oni-miR-135b	Refed|Starved
ENSONIT00000087293	TCONSR_00001792	0.881814	-2.8724	-3.58722	positive	insulin-like growth factor 2 receptor	dre-miR-135c,dre-miR-206-5p,ola-miR-135a,oni-miR-135a,oni-miR-135b,oni-miR-138	Refed|Starved
ENSONIT00000011283	ENSONIT00000039061	0.811054	-2.41209	-2.37424	positive	activin A receptor type 1C	dre-miR-135c,dre-miR-206-5p,ola-miR-135a,oni-miR-135a,oni-miR-135b,oni-miR-454b	Refed|Starved
ENSONIT00000051347	ENSONIT00000068247	0.811434	3.38258	2.80164	positive	cysteine rich secretory protein LCCL domain containing 1	dre-miR-135c,dre-miR-206-5p,ola-miR-135a,oni-miR-135b	Refed|Starved
ENSONIT00000076596	ENSONIT00000041596	0.906829	-3.49512	-2.85541	positive	dual specificity phosphatase 26	dre-miR-135c,dre-miR-206-5p,oni-miR-10900b,oni-miR-135a,oni-miR-135b,oni-miR-138	Refed|Starved
ENSONIT00000080587	TCONSR_00001792	0.832182	-2.59379	-3.58722	positive	myosin-10	dre-miR-135c,dre-miR-206-5p,oni-miR-135a,oni-miR-135b,oni-miR-138	Refed|Starved
ENSONIT00000020237	ENSONIT00000039061	0.852637	-2.40217	-2.37424	positive	FERM and PDZ domain-containing protein 4	dre-miR-135c,dre-miR-212-5p,dre-miR-221-5p,hsa-miR-29b-2-5p,ola-miR-135a,oni-miR-10617,oni-miR-135a,oni-miR-135b	Refed|Starved
ENSONIT00000023762	ENSONIT00000066316	0.868024	-2.68338	-2.71555	positive	0	dre-miR-135c,dre-miR-212-5p,hsa-miR-28-5p,ola-miR-135a,ola-miR-192-3p,oni-miR-10623,oni-miR-135a,oni-miR-135b	Refed|Starved
ENSONIT00000074835	ENSONIT00000039061	0.834576	-2.71471	-2.37424	positive	phosphodiesterase 7B	dre-miR-135c,dre-miR-212-5p,hsa-miR-28-5p,ola-miR-135a,oni-miR-135a,oni-miR-135b,oni-miR-454b	Refed|Starved
ENSONIT00000069173	ENSONIT00000066316	0.949472	-2.39517	-2.71555	positive	diacylglycerol kinase beta	dre-miR-135c,dre-miR-212-5p,ola-miR-135a,ola-miR-192-3p,oni-miR-10647,oni-miR-135a,oni-miR-135b	Refed|Starved
ENSONIT00000018495	ENSONIT00000066316	0.979979	-2.96208	-2.71555	positive	nuclear receptor subfamily 1 group H member 4	dre-miR-135c,dre-miR-212-5p,ola-miR-135a,oni-miR-135a,oni-miR-135b	Refed|Starved
ENSONIT00000076828	ENSONIT00000066316	0.813246	-2.5631	-2.71555	positive	aminopeptidase puromycin sensitive	dre-miR-135c,dre-miR-212-5p,ola-miR-135a,oni-miR-135a,oni-miR-135b	Refed|Starved
ENSONIT00000076828	TCONSR_00001792	0.817834	-2.5631	-3.58722	positive	aminopeptidase puromycin sensitive	dre-miR-135c,dre-miR-212-5p,ola-miR-135a,oni-miR-135a,oni-miR-135b	Refed|Starved
ENSONIT00000000123	TCONSR_00001792	0.841994	-6.49869	-3.58722	positive	aminopeptidase puromycin sensitive	dre-miR-135c,dre-miR-212-5p,ola-miR-135a,oni-miR-135a,oni-miR-135b	Refed|Starved
ENSONIT00000007525	ENSONIT00000066316	0.881877	-2.02799	-2.71555	positive	ubiquitin specific peptidase 47	dre-miR-135c,dre-miR-212-5p,ola-miR-135a,oni-miR-135a,oni-miR-135b	Refed|Starved
ENSONIT00000074835	TCONSR_00001793	0.830701	-2.71471	-4.44897	positive	phosphodiesterase 7B	dre-miR-135c,dre-miR-212-5p,ola-miR-135a,oni-miR-135a,oni-miR-135b,oni-miR-138,oni-miR-449a	Refed|Starved
ENSONIT00000009267	ENSONIT00000066316	0.910596	-3.08182	-2.71555	positive	0	dre-miR-135c,dre-miR-212-5p,ola-miR-192-3p,oni-miR-135b	Refed|Starved
ENSONIT00000008366	ENSONIT00000036782	0.879999	-2.95041	-5.6666	positive	centrosomal protein 104	dre-miR-135c,dre-miR-2187-3p,dre-miR-2188-3p,dre-miR-2188-5p,hsa-let-7g-5p,ola-miR-135a,ola-miR-192-3p,oni-miR-10879,oni-miR-135a,oni-miR-135b,oni-miR-200a,oni-miR-200b,oni-miR-2188,oni-miR-449a,oni-miR-449b-5p,oni-miR-8159	Refed|Starved
ENSONIT00000050094	ENSONIT00000033184	0.822172	2.72817	3.47336	positive	protein tyrosine phosphatase non-receptor type 14	dre-miR-135c,dre-miR-2187-3p,dre-miR-2188-3p,dre-miR-219-3p,hsa-miR-146a-5p,hsa-miR-182-5p,hsa-miR-217-5p,ola-miR-137,ola-miR-182,ola-miR-192-3p,oni-miR-135b,oni-miR-454b	Refed|Starved
ENSONIT00000034289	ENSONIT00000036782	0.893202	-2.35176	-5.6666	positive	solute carrier family 2, facilitated glucose transporter member 2	dre-miR-135c,dre-miR-2187-3p,dre-miR-2188-3p,dre-miR-338-5p,dre-miR-459-5p,hsa-miR-183-5p,hsa-miR-29a-3p,ola-miR-135a,oni-miR-10611,oni-miR-10617,oni-miR-10647,oni-miR-10879,oni-miR-135a,oni-miR-135b,oni-miR-138,oni-miR-183	Refed|Starved
ENSONIT00000079041	ENSONIT00000091414	0.883548	-3.2539	-4.7521	positive	calcium-binding mitochondrial carrier protein SCaMC-1	dre-miR-135c,dre-miR-2187-3p,dre-miR-221-5p,dre-miR-429b,dre-miR-730,hsa-let-7d-5p,hsa-let-7g-5p,hsa-miR-182-5p,hsa-miR-29b-2-5p,hsa-miR-423-5p,ola-miR-182,oni-miR-10647,oni-miR-10879,oni-miR-135b,oni-miR-1788,oni-miR-454b	Refed|Starved
ENSONIT00000022367	ENSONIT00000081793	0.922567	-3.82265	-2.7019	positive	calcium-binding mitochondrial carrier protein SCaMC-1	dre-miR-135c,dre-miR-2187-3p,dre-miR-221-5p,dre-miR-429b,hsa-miR-195-5p,hsa-miR-423-5p,ola-miR-192-3p,oni-miR-10592,oni-miR-10611,oni-miR-10647,oni-miR-10879,oni-miR-122,oni-miR-132b-5p,oni-miR-135b,oni-miR-138,oni-miR-194a	Refed|Starved
ENSONIT00000000570	ENSONIT00000093712	0.940385	-5.58504	-3.33122	positive	solute carrier family 2 member 12	dre-miR-135c,dre-miR-2187-3p,dre-miR-338-5p,dre-miR-429b,oni-miR-10552,oni-miR-135a,oni-miR-135b,oni-miR-429b	Refed|Starved
ENSONIT00000081348	ENSONIT00000093712	0.871403	-2.31642	-3.33122	positive	histone deacetylase 5	dre-miR-135c,dre-miR-2187-3p,dre-miR-338-5p,dre-miR-730,ola-miR-135a,oni-miR-10869,oni-miR-10900b,oni-miR-135a,oni-miR-135b	Refed|Starved
ENSONIT00000079041	ENSONIT00000093712	0.842859	-3.2539	-3.33122	positive	calcium-binding mitochondrial carrier protein SCaMC-1	dre-miR-135c,dre-miR-2187-3p,dre-miR-429b,dre-miR-730,hsa-miR-29b-2-5p,ola-miR-192-3p,oni-miR-135b,oni-miR-138	Refed|Starved
ENSONIT00000022367	ENSONIT00000036782	0.88365	-3.82265	-5.6666	positive	calcium-binding mitochondrial carrier protein SCaMC-1	dre-miR-135c,dre-miR-2187-3p,dre-miR-429b,hsa-let-7g-5p,hsa-miR-183-5p,hsa-miR-195-5p,hsa-miR-29a-3p,hsa-miR-29b-2-5p,ola-miR-183-5p,ola-miR-192-3p,oni-miR-10611,oni-miR-10647,oni-miR-10879,oni-miR-135b,oni-miR-137b,oni-miR-138,oni-miR-183,oni-miR-449a,oni-miR-449b-5p,oni-miR-454b	Refed|Starved
ENSONIT00000022366	ENSONIT00000036782	0.908009	-2.00332	-5.6666	positive	calcium-binding mitochondrial carrier protein SCaMC-1	dre-miR-135c,dre-miR-2187-3p,dre-miR-429b,hsa-let-7g-5p,hsa-miR-183-5p,hsa-miR-29b-2-5p,ola-miR-183-5p,ola-miR-192-3p,oni-miR-10611,oni-miR-10647,oni-miR-135b,oni-miR-137b,oni-miR-138,oni-miR-183,oni-miR-449a,oni-miR-449b-5p,oni-miR-454b	Refed|Starved
ENSONIT00000022366	ENSONIT00000040698	0.834738	-2.00332	-4.2631	positive	calcium-binding mitochondrial carrier protein SCaMC-1	dre-miR-135c,dre-miR-2187-3p,dre-miR-730,hsa-let-7d-5p,hsa-miR-196b-5p,hsa-miR-29b-2-5p,hsa-miR-328-3p,ola-miR-183-5p,ola-miR-192-3p,oni-miR-10623,oni-miR-10647,oni-miR-135b,oni-miR-138,oni-miR-1788,oni-miR-34c	Refed|Starved
ENSONIT00000024863	ENSONIT00000040698	0.929399	-2.38524	-4.2631	positive	anthrax toxin receptor 1	dre-miR-135c,dre-miR-2187-3p,dre-miR-730,hsa-miR-195-5p,hsa-miR-29b-2-5p,oni-miR-10623,oni-miR-10647,oni-miR-135a,oni-miR-135b,oni-miR-138,oni-miR-1788,oni-miR-219c-3p,oni-miR-34c	Refed|Starved
ENSONIT00000051229	ENSONIT00000093712	0.875141	-2.38642	-3.33122	positive	ciliary neurotrophic factor receptor subunit alpha	dre-miR-135c,dre-miR-2187-3p,dre-miR-730,hsa-miR-29b-2-5p,oni-miR-10644,oni-miR-10900b,oni-miR-135a,oni-miR-135b,oni-miR-138	Refed|Starved
ENSONIT00000081348	ENSONIT00000091414	0.813809	-2.31642	-4.7521	positive	histone deacetylase 5	dre-miR-135c,dre-miR-2187-3p,dre-miR-730,ola-miR-135a,oni-miR-10647,oni-miR-135a,oni-miR-135b,oni-miR-200a	Refed|Starved
ENSONIT00000067261	ENSONIT00000091414	0.829127	-3.06235	-4.7521	positive	0	dre-miR-135c,dre-miR-2187-3p,hsa-miR-182-5p,ola-miR-135a,ola-miR-182,oni-miR-10879,oni-miR-135a,oni-miR-135b	Refed|Starved
ENSONIT00000073599	ENSONIT00000091414	0.872755	-2.63937	-4.7521	positive	sphingosine-1-phosphate lyase 1	dre-miR-135c,dre-miR-2187-3p,hsa-miR-29b-2-5p,ola-miR-135a,oni-miR-10544,oni-miR-135a,oni-miR-135b,oni-miR-9a-3p	Refed|Starved
ENSONIT00000073599	ENSONIT00000093712	0.951699	-2.63937	-3.33122	positive	sphingosine-1-phosphate lyase 1	dre-miR-135c,dre-miR-2187-3p,hsa-miR-29b-2-5p,ola-miR-135a,oni-miR-135a,oni-miR-135b	Refed|Starved
ENSONIT00000067333	ENSONIT00000093712	0.970331	-2.47613	-3.33122	positive	receptor tyrosine-protein kinase erbB-2	dre-miR-135c,dre-miR-2187-3p,ola-miR-135a,ola-miR-192-3p,oni-miR-10644,oni-miR-10869,oni-miR-135a,oni-miR-135b	Refed|Starved
ENSONIT00000067261	ENSONIT00000093712	0.940708	-3.06235	-3.33122	positive	0	dre-miR-135c,dre-miR-2187-3p,ola-miR-135a,ola-miR-192-3p,oni-miR-10644,oni-miR-135a,oni-miR-135b	Refed|Starved
ENSONIT00000086987	ENSONIT00000093712	0.846431	-2.81455	-3.33122	positive	MOB kinase activator 2	dre-miR-135c,dre-miR-2187-3p,ola-miR-135a,ola-miR-192-3p,oni-miR-135a,oni-miR-135b,oni-miR-138,oni-miR-429b	Refed|Starved
ENSONIT00000008003	ENSONIT00000093712	0.850403	-2.48562	-3.33122	positive	histone deacetylase 5	dre-miR-135c,dre-miR-2187-3p,ola-miR-135a,oni-miR-10869,oni-miR-135a,oni-miR-135b	Refed|Starved
ENSONIT00000054375	ENSONIT00000093712	0.92801	-5.58916	-3.33122	positive	alanine--glyoxylate aminotransferase 2	dre-miR-135c,dre-miR-2187-3p,ola-miR-135a,oni-miR-10900b,oni-miR-135a,oni-miR-135b	Refed|Starved
ENSONIT00000061680	ENSONIT00000081793	0.860047	-4.19941	-2.7019	positive	alanine--glyoxylate aminotransferase 2	dre-miR-135c,dre-miR-2187-3p,ola-miR-135a,oni-miR-10900b,oni-miR-135a,oni-miR-135b	Refed|Starved
ENSONIT00000054375	ENSONIT00000091414	0.984129	-5.58916	-4.7521	positive	alanine--glyoxylate aminotransferase 2	dre-miR-135c,dre-miR-2187-3p,ola-miR-135a,oni-miR-135a,oni-miR-135b	Refed|Starved
ENSONIT00000035067	ENSONIT00000093712	0.88661	-2.16659	-3.33122	positive	0	dre-miR-135c,dre-miR-2187-3p,ola-miR-135a,oni-miR-135b	Refed|Starved
ENSONIT00000035067	ENSONIT00000036782	0.81793	-2.16659	-5.6666	positive	0	dre-miR-135c,dre-miR-2187-3p,ola-miR-135a,oni-miR-135b	Refed|Starved
ENSONIT00000047029	ENSONIT00000033048	0.919149	-4.44534	-2.43081	positive	solute carrier family 28 member 3	dre-miR-135c,dre-miR-2187-5p,dre-miR-219-3p,hsa-miR-182-5p,ola-miR-135a,ola-miR-182,ola-miR-200a,oni-miR-10647,oni-miR-135a,oni-miR-135b,oni-miR-138,oni-miR-2187a,oni-miR-219c-3p,oni-miR-454b,oni-miR-9a-3p	Refed|Starved
ENSONIT00000006017	ENSONIT00000063531	0.890382	-2.81709	-3.78676	positive	0	dre-miR-135c,dre-miR-2187-5p,hsa-miR-195-5p,hsa-miR-29b-2-5p,ola-miR-135a,oni-miR-10647,oni-miR-10900b,oni-miR-135a,oni-miR-135b,oni-miR-137a,oni-miR-137b,oni-miR-138,oni-miR-2187a	Refed|Starved
ENSONIT00000006017	ENSONIT00000033048	0.863282	-2.81709	-2.43081	positive	0	dre-miR-135c,dre-miR-2187-5p,hsa-miR-195-5p,hsa-miR-29b-2-5p,ola-miR-135a,oni-miR-10647,oni-miR-10900b,oni-miR-135a,oni-miR-135b,oni-miR-137a,oni-miR-137b,oni-miR-138,oni-miR-2187a	Refed|Starved
ENSONIT00000084272	ENSONIT00000063531	0.893186	-2.17786	-3.78676	positive	si:dkey-91m11.5	dre-miR-135c,dre-miR-2187-5p,ola-miR-135a,oni-miR-135a,oni-miR-135b,oni-miR-2187a	Refed|Starved
ENSONIT00000061877	ENSONIT00000036782	0.824687	-4.08328	-5.6666	positive	atlastin GTPase 1	dre-miR-135c,dre-miR-2188-3p,dre-miR-2188-5p,dre-miR-429b,dre-miR-459-5p,hsa-miR-183-5p,ola-miR-135a,oni-miR-135a,oni-miR-135b,oni-miR-138,oni-miR-183,oni-miR-200b,oni-miR-2188,oni-miR-429b,oni-miR-449a,oni-miR-8159	Refed|Starved
ENSONIT00000050094	ENSONIT00000040045	0.809036	2.72817	3.10876	positive	protein tyrosine phosphatase non-receptor type 14	dre-miR-135c,dre-miR-2188-3p,dre-miR-219-3p,hsa-miR-28-5p,ola-miR-137,ola-miR-192-3p,oni-miR-135b	Refed|Starved
ENSONIT00000013926	ENSONIT00000039061	0.895651	-2.21649	-2.37424	positive	fatty acid 2-hydroxylase	dre-miR-135c,dre-miR-2188-3p,dre-miR-221-5p,hsa-miR-483-3p,oni-miR-135b,oni-miR-454b	Refed|Starved
ENSONIT00000013926	ENSONIT00000081793	0.808032	-2.21649	-2.7019	positive	fatty acid 2-hydroxylase	dre-miR-135c,dre-miR-2188-3p,dre-miR-221-5p,hsa-miR-532-5p,oni-miR-10611,oni-miR-135b,oni-miR-9a-3p,oni-miR-9a-7-3p	Refed|Starved
ENSONIT00000023308	ENSONIT00000036782	0.877325	-3.24002	-5.6666	positive	paired box 2a	dre-miR-135c,dre-miR-2188-3p,dre-miR-338-5p,dre-miR-429b,hsa-miR-183-5p,hsa-miR-195-5p,hsa-miR-29a-3p,hsa-miR-29b-2-5p,ola-miR-135a,oni-miR-10611,oni-miR-10879,oni-miR-135a,oni-miR-135b,oni-miR-183,oni-miR-200a,oni-miR-200b,oni-miR-429b,oni-miR-454b	Refed|Starved
ENSONIT00000040095	ENSONIT00000036782	0.880373	-2.77898	-5.6666	positive	tubulin-specific chaperone cofactor E-like protein	dre-miR-135c,dre-miR-2188-3p,dre-miR-338-5p,hsa-miR-183-5p,ola-miR-135a,ola-miR-192-3p,oni-miR-10647,oni-miR-135a,oni-miR-135b,oni-miR-183	Refed|Starved
ENSONIT00000047029	ENSONIT00000036782	0.837603	-4.44534	-5.6666	positive	solute carrier family 28 member 3	dre-miR-135c,dre-miR-2188-3p,dre-miR-338-5p,ola-miR-135a,ola-miR-192-3p,oni-miR-10647,oni-miR-135a,oni-miR-135b,oni-miR-138,oni-miR-454b	Refed|Starved
ENSONIT00000040095	ENSONIT00000040698	0.856375	-2.77898	-4.2631	positive	tubulin-specific chaperone cofactor E-like protein	dre-miR-135c,dre-miR-2188-3p,dre-miR-338-5p,ola-miR-192-3p,oni-miR-10647,oni-miR-135a,oni-miR-135b,oni-miR-219c-3p,oni-miR-34c	Refed|Starved
ENSONIT00000076596	ENSONIT00000036782	0.907309	-3.49512	-5.6666	positive	dual specificity phosphatase 26	dre-miR-135c,dre-miR-2188-3p,dre-miR-429b,ola-miR-135a,ola-miR-137,oni-miR-10611,oni-miR-10644,oni-miR-10900b,oni-miR-135a,oni-miR-135b,oni-miR-138,oni-miR-200a	Refed|Starved
ENSONIT00000020946	ENSONIT00000081793	0.831176	-4.62501	-2.7019	positive	homeobox protein meis3	dre-miR-135c,dre-miR-2188-3p,dre-miR-429b,ola-miR-135a,ola-miR-192-3p,oni-miR-122,oni-miR-135a,oni-miR-135b,oni-miR-9a-3p	Refed|Starved
ENSONIT00000020946	ENSONIT00000036782	0.84169	-4.62501	-5.6666	positive	homeobox protein meis3	dre-miR-135c,dre-miR-2188-3p,dre-miR-429b,ola-miR-135a,ola-miR-192-3p,oni-miR-135a,oni-miR-135b,oni-miR-200a,oni-miR-429b	Refed|Starved
ENSONIT00000059819	ENSONIT00000036782	0.852908	-2.0923	-5.6666	positive	NADPH oxidase 4	dre-miR-135c,dre-miR-2188-3p,dre-miR-429b,ola-miR-135a,oni-miR-135b,oni-miR-200b,oni-miR-429b,oni-miR-449a,oni-miR-449b-5p,oni-miR-454b	Refed|Starved
ENSONIT00000006474	ENSONIT00000036782	0.800019	-3.20914	-5.6666	positive	NADPH oxidase 4	dre-miR-135c,dre-miR-2188-3p,dre-miR-429b,ola-miR-135a,oni-miR-135b,oni-miR-200b,oni-miR-429b,oni-miR-449a,oni-miR-449b-5p,oni-miR-454b	Refed|Starved
ENSONIT00000003975	ENSONIT00000068417	0.898979	-2.59644	-2.00208	positive	adhesion G-protein coupled receptor G5	dre-miR-135c,dre-miR-2188-3p,dre-miR-459-5p,hsa-miR-148a-3p,hsa-miR-29a-3p,ola-miR-135a,oni-miR-10617,oni-miR-135a,oni-miR-135b,oni-miR-454b,oni-miR-8159	Refed|Starved
ENSONIT00000011180	ENSONIT00000036782	0.873438	-4.21058	-5.6666	positive	WD repeat domain 63	dre-miR-135c,dre-miR-2188-3p,dre-miR-459-5p,hsa-miR-183-5p,hsa-miR-29a-3p,ola-miR-135a,oni-miR-10644,oni-miR-135b,oni-miR-183,oni-miR-200a,oni-miR-8159	Refed|Starved
ENSONIT00000081348	ENSONIT00000090835	0.902107	-2.31642	-2.84694	positive	histone deacetylase 5	dre-miR-135c,dre-miR-2188-3p,dre-miR-730,hsa-miR-28-5p,ola-miR-135a,oni-miR-135a,oni-miR-135b,oni-miR-200a	Refed|Starved
ENSONIT00000047029	ENSONIT00000031906	0.971177	-4.44534	-2.94065	positive	solute carrier family 28 member 3	dre-miR-135c,dre-miR-2188-3p,dre-miR-736,ola-miR-135a,ola-miR-192-3p,oni-miR-135a,oni-miR-135b,oni-miR-454b,oni-miR-7132b-5p,oni-miR-736	Refed|Starved
ENSONIT00000020946	ENSONIT00000031906	0.830467	-4.62501	-2.94065	positive	homeobox protein meis3	dre-miR-135c,dre-miR-2188-3p,dre-miR-736,ola-miR-135a,ola-miR-192-3p,oni-miR-135a,oni-miR-135b,oni-miR-736	Refed|Starved
ENSONIT00000006474	ENSONIT00000090835	0.87519	-3.20914	-2.84694	positive	NADPH oxidase 4	dre-miR-135c,dre-miR-2188-3p,hsa-let-7d-5p,ola-miR-135a,oni-miR-135b,oni-miR-1788	Refed|Starved
ENSONIT00000022196	ENSONIT00000036782	0.8723	-3.12851	-5.6666	positive	motile sperm domain containing 1	dre-miR-135c,dre-miR-2188-3p,hsa-let-7g-5p,ola-miR-135a,ola-miR-192-3p,oni-miR-10879,oni-miR-135a,oni-miR-135b	Refed|Starved
ENSONIT00000022196	ENSONIT00000090835	0.940961	-3.12851	-2.84694	positive	motile sperm domain containing 1	dre-miR-135c,dre-miR-2188-3p,hsa-let-7g-5p,ola-miR-135a,ola-miR-192-3p,oni-miR-135a,oni-miR-135b	Refed|Starved
ENSONIT00000011084	ENSONIT00000036782	0.873315	-3.37813	-5.6666	positive	ribonucleoprotein, PTB binding 2	dre-miR-135c,dre-miR-2188-3p,hsa-let-7g-5p,ola-miR-135a,oni-miR-10617,oni-miR-135a,oni-miR-135b,oni-miR-200a,oni-miR-429b	Refed|Starved
ENSONIT00000074432	ENSONIT00000068417	0.920769	-2.01102	-2.00208	positive	zinc-binding protein A33	dre-miR-135c,dre-miR-2188-3p,hsa-miR-146a-5p,ola-miR-135a,oni-miR-135a,oni-miR-135b,oni-miR-7132b-5p	Refed|Starved
ENSONIT00000000004	ENSONIT00000031906	0.913246	-2.95853	-2.94065	positive	synaptotagmin 1	dre-miR-135c,dre-miR-2188-3p,hsa-miR-148a-3p,hsa-miR-195-5p,ola-miR-135a,ola-miR-192-5p,oni-miR-10555,oni-miR-10644,oni-miR-135a,oni-miR-135b,oni-miR-194b,oni-miR-454b	Refed|Starved
ENSONIT00000000004	ENSONIT00000081793	0.897991	-2.95853	-2.7019	positive	synaptotagmin 1	dre-miR-135c,dre-miR-2188-3p,hsa-miR-148a-3p,hsa-miR-195-5p,ola-miR-135a,oni-miR-10647,oni-miR-10879,oni-miR-122,oni-miR-135a,oni-miR-135b,oni-miR-138,oni-miR-9a-3p,oni-miR-9a-7-3p	Refed|Starved
ENSONIT00000040357	ENSONIT00000081793	0.957484	-2.19703	-2.7019	positive	si:dkey-183c6.8	dre-miR-135c,dre-miR-2188-3p,hsa-miR-148a-3p,hsa-miR-217-5p,ola-miR-135a,oni-miR-10647,oni-miR-10879,oni-miR-135a,oni-miR-135b	Refed|Starved
ENSONIT00000018587	ENSONIT00000081793	0.817057	-2.93754	-2.7019	positive	protein kinase C and casein kinase substrate in neurons protein 1	dre-miR-135c,dre-miR-2188-3p,hsa-miR-148a-3p,ola-miR-135a,ola-miR-192-3p,ola-miR-200a,oni-miR-10647,oni-miR-135b,oni-miR-138	Refed|Starved
ENSONIT00000018587	ENSONIT00000031906	0.856023	-2.93754	-2.94065	positive	protein kinase C and casein kinase substrate in neurons protein 1	dre-miR-135c,dre-miR-2188-3p,hsa-miR-148a-3p,ola-miR-135a,ola-miR-192-3p,oni-miR-135b	Refed|Starved
ENSONIT00000077978	ENSONIT00000090835	0.856495	-3.64074	-2.84694	positive	leucine rich adaptor protein 1	dre-miR-135c,dre-miR-2188-3p,hsa-miR-149-5p,hsa-miR-183-5p,hsa-miR-425-3p,ola-miR-183-5p,ola-miR-192-3p,oni-miR-10617,oni-miR-135b,oni-miR-183	Refed|Starved
ENSONIT00000006269	ENSONIT00000090835	0.981835	-2.49336	-2.84694	positive	capicua transcriptional repressor a	dre-miR-135c,dre-miR-2188-3p,hsa-miR-149-5p,hsa-miR-28-5p,ola-miR-135a,oni-miR-10611,oni-miR-135a,oni-miR-135b,oni-miR-1788,oni-miR-34c,oni-miR-8159	Refed|Starved
ENSONIT00000006269	ENSONIT00000087424	-0.856159	-2.49336	4.88767	negative	capicua transcriptional repressor a	dre-miR-135c,dre-miR-2188-3p,hsa-miR-151a-5p,hsa-miR-28-5p,hsa-miR-423-5p,hsa-miR-483-3p,ola-miR-135a,ola-miR-137,oni-miR-10647,oni-miR-10869,oni-miR-135a,oni-miR-135b,oni-miR-1788	Refed|Starved
ENSONIT00000006269	ENSONIT00000039061	0.82692	-2.49336	-2.37424	positive	capicua transcriptional repressor a	dre-miR-135c,dre-miR-2188-3p,hsa-miR-151a-5p,hsa-miR-28-5p,hsa-miR-423-5p,hsa-miR-483-3p,ola-miR-135a,oni-miR-10869,oni-miR-135a,oni-miR-135b	Refed|Starved
ENSONIT00000090292	ENSONIT00000036782	0.810372	-2.05544	-5.6666	positive	DEP domain containing MTOR interacting protein	dre-miR-135c,dre-miR-2188-3p,hsa-miR-183-5p,hsa-miR-29b-2-5p,ola-miR-135a,ola-miR-137,oni-miR-10617,oni-miR-135b,oni-miR-183,oni-miR-449a,oni-miR-449b-5p	Refed|Starved
ENSONIT00000040095	ENSONIT00000090835	0.923439	-2.77898	-2.84694	positive	tubulin-specific chaperone cofactor E-like protein	dre-miR-135c,dre-miR-2188-3p,hsa-miR-183-5p,ola-miR-135a,ola-miR-192-3p,oni-miR-10555,oni-miR-135a,oni-miR-135b,oni-miR-183,oni-miR-34c	Refed|Starved
ENSONIT00000034289	ENSONIT00000090835	0.826802	-2.35176	-2.84694	positive	solute carrier family 2, facilitated glucose transporter member 2	dre-miR-135c,dre-miR-2188-3p,hsa-miR-183-5p,ola-miR-135a,oni-miR-10611,oni-miR-10617,oni-miR-135a,oni-miR-135b,oni-miR-183	Refed|Starved
ENSONIT00000017958	TCONSR_00137502	0.927333	-2.20348	-2.52828	positive	follistatin a	dre-miR-135c,dre-miR-2188-3p,hsa-miR-183-5p,ola-miR-135a,oni-miR-135b,oni-miR-183	Refed|Starved
ENSONIT00000013926	ENSONIT00000036782	0.865668	-2.21649	-5.6666	positive	fatty acid 2-hydroxylase	dre-miR-135c,dre-miR-2188-3p,hsa-miR-183-5p,ola-miR-183-5p,oni-miR-10611,oni-miR-10644,oni-miR-135b,oni-miR-183,oni-miR-454b	Refed|Starved
ENSONIT00000022980	ENSONIT00000090835	0.922692	-2.16958	-2.84694	positive	tetratricopeptide repeat domain 26	dre-miR-135c,dre-miR-2188-3p,hsa-miR-195-5p,hsa-miR-217-5p,hsa-miR-29b-2-5p,ola-miR-192-3p,oni-miR-135b	Refed|Starved
ENSONIT00000037444	ENSONIT00000081793	0.932354	-3.41461	-2.7019	positive	Kv channel-interacting protein 1	dre-miR-135c,dre-miR-2188-3p,hsa-miR-195-5p,hsa-miR-217-5p,ola-miR-135a,oni-miR-135a,oni-miR-135b	Refed|Starved
ENSONIT00000037444	ENSONIT00000031906	0.912205	-3.41461	-2.94065	positive	Kv channel-interacting protein 1	dre-miR-135c,dre-miR-2188-3p,hsa-miR-195-5p,hsa-miR-217-5p,ola-miR-135a,oni-miR-135a,oni-miR-135b	Refed|Starved
ENSONIT00000023308	ENSONIT00000031906	0.879618	-3.24002	-2.94065	positive	paired box 2a	dre-miR-135c,dre-miR-2188-3p,hsa-miR-195-5p,hsa-miR-29a-3p,ola-miR-135a,oni-miR-135a,oni-miR-135b,oni-miR-454b	Refed|Starved
ENSONIT00000068292	ENSONIT00000090835	0.906087	-2.48708	-2.84694	positive	5-hydroxytryptamine receptor 4	dre-miR-135c,dre-miR-2188-3p,hsa-miR-195-5p,ola-miR-135a,oni-miR-135a,oni-miR-135b,oni-miR-1788	Refed|Starved
ENSONIT00000068292	ENSONIT00000040698	0.846476	-2.48708	-4.2631	positive	5-hydroxytryptamine receptor 4	dre-miR-135c,dre-miR-2188-3p,hsa-miR-195-5p,oni-miR-135a,oni-miR-135b,oni-miR-1788	Refed|Starved
ENSONIT00000074432	ENSONIT00000091704	0.854051	-2.01102	-2.94918	positive	zinc-binding protein A33	dre-miR-135c,dre-miR-2188-3p,hsa-miR-217-5p,ola-miR-135a,oni-miR-135b,oni-miR-9a-3p,oni-miR-9a-7-3p	Refed|Starved
ENSONIT00000011180	ENSONIT00000031906	0.906599	-4.21058	-2.94065	positive	WD repeat domain 63	dre-miR-135c,dre-miR-2188-3p,hsa-miR-29a-3p,ola-miR-135a,oni-miR-10644,oni-miR-135b	Refed|Starved
ENSONIT00000022980	ENSONIT00000039061	0.872207	-2.16958	-2.37424	positive	tetratricopeptide repeat domain 26	dre-miR-135c,dre-miR-2188-3p,hsa-miR-29b-2-5p,hsa-miR-483-3p,oni-miR-135b,oni-miR-454b	Refed|Starved
ENSONIT00000076139	TCONSR_00001792	0.951776	-4.30525	-3.58722	positive	0	dre-miR-135c,dre-miR-2188-3p,ola-miR-135a,ola-miR-183-5p,oni-miR-10552,oni-miR-122,oni-miR-135a,oni-miR-135b	Refed|Starved
ENSONIT00000047029	ENSONIT00000081793	0.920744	-4.44534	-2.7019	positive	solute carrier family 28 member 3	dre-miR-135c,dre-miR-2188-3p,ola-miR-135a,ola-miR-192-3p,ola-miR-200a,oni-miR-10647,oni-miR-122,oni-miR-132b-5p,oni-miR-135a,oni-miR-135b,oni-miR-138,oni-miR-219c-3p,oni-miR-9a-3p,oni-miR-9a-7-3p	Refed|Starved
ENSONIT00000060211	TCONSR_00001793	0.802157	-2.68547	-4.44897	positive	0	dre-miR-135c,dre-miR-2188-3p,ola-miR-135a,oni-miR-10552,oni-miR-135a,oni-miR-135b	Refed|Starved
ENSONIT00000060211	TCONSR_00001792	0.884995	-2.68547	-3.58722	positive	0	dre-miR-135c,dre-miR-2188-3p,ola-miR-135a,oni-miR-10552,oni-miR-135a,oni-miR-135b	Refed|Starved
ENSONIT00000090292	TCONSR_00001793	0.838366	-2.05544	-4.44897	positive	DEP domain containing MTOR interacting protein	dre-miR-135c,dre-miR-2188-3p,ola-miR-135a,oni-miR-10552,oni-miR-135b,oni-miR-449a,oni-miR-449b-5p	Refed|Starved
ENSONIT00000040095	ENSONIT00000087424	-0.882607	-2.77898	4.88767	negative	tubulin-specific chaperone cofactor E-like protein	dre-miR-135c,dre-miR-2188-3p,ola-miR-135a,oni-miR-10555,oni-miR-10647,oni-miR-135a,oni-miR-135b	Refed|Starved
ENSONIT00000057111	ENSONIT00000031906	0.90919	-2.21638	-2.94065	positive	heat-stable enterotoxin receptor	dre-miR-135c,dre-miR-2188-3p,ola-miR-135a,oni-miR-10644,oni-miR-135a,oni-miR-135b	Refed|Starved
ENSONIT00000057111	ENSONIT00000081793	0.822853	-2.21638	-2.7019	positive	heat-stable enterotoxin receptor	dre-miR-135c,dre-miR-2188-3p,ola-miR-135a,oni-miR-10647,oni-miR-135a,oni-miR-135b	Refed|Starved
ENSONIT00000011180	ENSONIT00000081793	0.863045	-4.21058	-2.7019	positive	WD repeat domain 63	dre-miR-135c,dre-miR-2188-3p,ola-miR-135a,oni-miR-122,oni-miR-135b,oni-miR-219a-3p,oni-miR-219c-3p	Refed|Starved
ENSONIT00000022196	ENSONIT00000087424	-0.833235	-3.12851	4.88767	negative	motile sperm domain containing 1	dre-miR-135c,dre-miR-2188-3p,ola-miR-135a,oni-miR-135a,oni-miR-135b	Refed|Starved
ENSONIT00000040095	ENSONIT00000039061	0.816315	-2.77898	-2.37424	positive	tubulin-specific chaperone cofactor E-like protein	dre-miR-135c,dre-miR-2188-3p,ola-miR-135a,oni-miR-135a,oni-miR-135b	Refed|Starved
ENSONIT00000008003	TCONSR_00001793	0.858994	-2.48562	-4.44897	positive	histone deacetylase 5	dre-miR-135c,dre-miR-2188-3p,ola-miR-135a,oni-miR-135a,oni-miR-135b	Refed|Starved
ENSONIT00000081348	TCONSR_00001793	0.883418	-2.31642	-4.44897	positive	histone deacetylase 5	dre-miR-135c,dre-miR-2188-3p,ola-miR-135a,oni-miR-135a,oni-miR-135b	Refed|Starved
ENSONIT00000040095	TCONSR_00001793	0.875482	-2.77898	-4.44897	positive	tubulin-specific chaperone cofactor E-like protein	dre-miR-135c,dre-miR-2188-3p,ola-miR-135a,oni-miR-135a,oni-miR-135b	Refed|Starved
ENSONIT00000011084	TCONSR_00001793	0.864545	-3.37813	-4.44897	positive	ribonucleoprotein, PTB binding 2	dre-miR-135c,dre-miR-2188-3p,ola-miR-135a,oni-miR-135a,oni-miR-135b	Refed|Starved
ENSONIT00000008003	TCONSR_00001792	0.934266	-2.48562	-3.58722	positive	histone deacetylase 5	dre-miR-135c,dre-miR-2188-3p,ola-miR-135a,oni-miR-135a,oni-miR-135b	Refed|Starved
ENSONIT00000081348	TCONSR_00001792	0.927647	-2.31642	-3.58722	positive	histone deacetylase 5	dre-miR-135c,dre-miR-2188-3p,ola-miR-135a,oni-miR-135a,oni-miR-135b	Refed|Starved
ENSONIT00000008003	ENSONIT00000090835	0.891062	-2.48562	-2.84694	positive	histone deacetylase 5	dre-miR-135c,dre-miR-2188-3p,ola-miR-135a,oni-miR-135a,oni-miR-135b	Refed|Starved
ENSONIT00000006269	TCONSR_00001793	0.949976	-2.49336	-4.44897	positive	capicua transcriptional repressor a	dre-miR-135c,dre-miR-2188-3p,ola-miR-135a,oni-miR-135a,oni-miR-135b,oni-miR-138,oni-miR-1788	Refed|Starved
ENSONIT00000006269	TCONSR_00001792	0.859897	-2.49336	-3.58722	positive	capicua transcriptional repressor a	dre-miR-135c,dre-miR-2188-3p,ola-miR-135a,oni-miR-135a,oni-miR-135b,oni-miR-138,oni-miR-1788	Refed|Starved
ENSONIT00000068292	TCONSR_00001793	0.804113	-2.48708	-4.44897	positive	5-hydroxytryptamine receptor 4	dre-miR-135c,dre-miR-2188-3p,ola-miR-135a,oni-miR-135a,oni-miR-135b,oni-miR-1788,oni-miR-449a,oni-miR-449b-5p	Refed|Starved
ENSONIT00000008366	TCONSR_00001793	0.91453	-2.95041	-4.44897	positive	centrosomal protein 104	dre-miR-135c,dre-miR-2188-3p,ola-miR-135a,oni-miR-135a,oni-miR-135b,oni-miR-449a,oni-miR-449b-5p	Refed|Starved
ENSONIT00000008366	TCONSR_00001792	0.811291	-2.95041	-3.58722	positive	centrosomal protein 104	dre-miR-135c,dre-miR-2188-3p,ola-miR-135a,oni-miR-135a,oni-miR-135b,oni-miR-449a,oni-miR-449b-5p	Refed|Starved
ENSONIT00000062290	TCONSR_00001793	0.828787	-4.30222	-4.44897	positive	pyruvate dehydrogenase (acetyl-transferring) kinase isozyme 2, mitochondrial	dre-miR-135c,dre-miR-2188-3p,ola-miR-135a,oni-miR-135b	Refed|Starved
ENSONIT00000062290	TCONSR_00001792	0.824503	-4.30222	-3.58722	positive	pyruvate dehydrogenase (acetyl-transferring) kinase isozyme 2, mitochondrial	dre-miR-135c,dre-miR-2188-3p,ola-miR-135a,oni-miR-135b	Refed|Starved
ENSONIT00000006474	TCONSR_00001793	0.909437	-3.20914	-4.44897	positive	NADPH oxidase 4	dre-miR-135c,dre-miR-2188-3p,ola-miR-135a,oni-miR-135b,oni-miR-1788,oni-miR-449a,oni-miR-449b-5p	Refed|Starved
ENSONIT00000006474	TCONSR_00001792	0.81976	-3.20914	-3.58722	positive	NADPH oxidase 4	dre-miR-135c,dre-miR-2188-3p,ola-miR-135a,oni-miR-135b,oni-miR-1788,oni-miR-449a,oni-miR-449b-5p	Refed|Starved
ENSONIT00000077978	TCONSR_00001793	0.836301	-3.64074	-4.44897	positive	leucine rich adaptor protein 1	dre-miR-135c,dre-miR-2188-3p,ola-miR-183-5p,oni-miR-122,oni-miR-135b	Refed|Starved
ENSONIT00000077978	TCONSR_00001792	0.896931	-3.64074	-3.58722	positive	leucine rich adaptor protein 1	dre-miR-135c,dre-miR-2188-3p,ola-miR-183-5p,oni-miR-122,oni-miR-135b	Refed|Starved
ENSONIT00000013926	TCONSR_00001793	0.811347	-2.21649	-4.44897	positive	fatty acid 2-hydroxylase	dre-miR-135c,dre-miR-2188-3p,ola-miR-183-5p,oni-miR-135b,oni-miR-1788	Refed|Starved
ENSONIT00000022980	TCONSR_00001793	0.949963	-2.16958	-4.44897	positive	tetratricopeptide repeat domain 26	dre-miR-135c,dre-miR-2188-3p,oni-miR-135b	Refed|Starved
ENSONIT00000022980	TCONSR_00001792	0.80998	-2.16958	-3.58722	positive	tetratricopeptide repeat domain 26	dre-miR-135c,dre-miR-2188-3p,oni-miR-135b	Refed|Starved
ENSONIT00000034088	ENSONIT00000063658	0.886699	-2.69028	-2.34995	positive	N-myristoyltransferase 1	dre-miR-135c,dre-miR-2188-5p,dre-miR-221-5p,ola-miR-135a,oni-miR-135a,oni-miR-135b,oni-miR-2188	Refed|Starved
ENSONIT00000056128	ENSONIT00000036782	0.801077	-3.45615	-5.6666	positive	neurexin-2	dre-miR-135c,dre-miR-2188-5p,dre-miR-338-5p,dre-miR-459-5p,hsa-miR-183-5p,hsa-miR-195-5p,ola-miR-135a,ola-miR-183-5p,oni-miR-10879,oni-miR-135a,oni-miR-135b,oni-miR-183,oni-miR-200a,oni-miR-2188,oni-miR-8159	Refed|Starved
ENSONIT00000042104	ENSONIT00000036782	0.905138	-2.78698	-5.6666	positive	ectonucleotide pyrophosphatase/phosphodiesterase family member 2	dre-miR-135c,dre-miR-2188-5p,dre-miR-338-5p,ola-miR-135a,oni-miR-10611,oni-miR-10617,oni-miR-10644,oni-miR-135a,oni-miR-135b,oni-miR-200a,oni-miR-200b,oni-miR-2188,oni-miR-8159	Refed|Starved
ENSONIT00000067721	ENSONIT00000083508	0.809336	-2.19486	-2.09019	positive	0	dre-miR-135c,dre-miR-2188-5p,dre-miR-429b,hsa-miR-28-5p,ola-miR-135a,oni-miR-10869,oni-miR-135b,oni-miR-138,oni-miR-2188,oni-miR-429b	Refed|Starved
ENSONIT00000006269	ENSONIT00000063658	0.932957	-2.49336	-2.34995	positive	capicua transcriptional repressor a	dre-miR-135c,dre-miR-2188-5p,dre-miR-459-5p,hsa-miR-423-5p,hsa-miR-483-3p,ola-miR-135a,oni-miR-135a,oni-miR-135b,oni-miR-2188	Refed|Starved
ENSONIT00000067721	ENSONIT00000063658	0.895882	-2.19486	-2.34995	positive	0	dre-miR-135c,dre-miR-2188-5p,dre-miR-459-5p,ola-miR-135a,oni-miR-10879,oni-miR-135b,oni-miR-2188	Refed|Starved
ENSONIT00000041551	ENSONIT00000037572	0.873736	-2.91103	-3.07142	positive	ADAM metallopeptidase domain 22	dre-miR-135c,dre-miR-2188-5p,hsa-miR-146a-5p,hsa-miR-29b-2-5p,ola-miR-135a,oni-miR-10647,oni-miR-135a,oni-miR-135b,oni-miR-2188	Refed|Starved
ENSONIT00000022865	ENSONIT00000033184	0.852015	3.3612	3.47336	positive	nidogen 1b	dre-miR-135c,dre-miR-2188-5p,hsa-miR-29a-3p,ola-miR-135a,ola-miR-200a,oni-miR-135a,oni-miR-135b,oni-miR-2188	Refed|Starved
ENSONIT00000008366	ENSONIT00000063658	0.966695	-2.95041	-2.34995	positive	centrosomal protein 104	dre-miR-135c,dre-miR-2188-5p,hsa-miR-423-5p,ola-miR-135a,oni-miR-10879,oni-miR-135a,oni-miR-135b,oni-miR-2188,oni-miR-449a,oni-miR-449b-5p	Refed|Starved
ENSONIT00000006086	ENSONIT00000031906	0.873826	-4.25787	-2.94065	positive	transmembrane and immunoglobulin domain-containing protein 1	dre-miR-135c,dre-miR-2188-5p,ola-miR-135a,oni-miR-10644,oni-miR-135b,oni-miR-194a,oni-miR-194b,oni-miR-2188,oni-miR-454b	Refed|Starved
ENSONIT00000052792	ENSONIT00000063658	0.887788	-3.61056	-2.34995	positive	solute carrier family 35 member F5	dre-miR-135c,dre-miR-2188-5p,ola-miR-135a,oni-miR-135a,oni-miR-135b,oni-miR-2188	Refed|Starved
ENSONIT00000087293	ENSONIT00000091414	0.857603	-2.8724	-4.7521	positive	insulin-like growth factor 2 receptor	dre-miR-135c,dre-miR-219-3p,dre-miR-730,hsa-miR-182-5p,hsa-miR-29b-2-5p,ola-miR-135a,ola-miR-137,ola-miR-182,oni-miR-10647,oni-miR-135a,oni-miR-135b,oni-miR-4585	Refed|Starved
ENSONIT00000038232	ENSONIT00000041596	0.931466	-2.97203	-2.85541	positive	potassium voltage-gated channel subfamily C member 1	dre-miR-135c,dre-miR-219-3p,dre-miR-730,oni-miR-10647,oni-miR-135b,oni-miR-138	Refed|Starved
ENSONIT00000038232	ENSONIT00000063531	0.878497	-2.97203	-3.78676	positive	potassium voltage-gated channel subfamily C member 1	dre-miR-135c,dre-miR-219-3p,hsa-miR-148a-3p,hsa-miR-195-5p,ola-miR-135a,oni-miR-10647,oni-miR-135b,oni-miR-138,oni-miR-219c-3p,oni-miR-34c,oni-miR-454b	Refed|Starved
ENSONIT00000038232	ENSONIT00000033048	0.943377	-2.97203	-2.43081	positive	potassium voltage-gated channel subfamily C member 1	dre-miR-135c,dre-miR-219-3p,hsa-miR-148a-3p,hsa-miR-195-5p,ola-miR-135a,oni-miR-10647,oni-miR-135b,oni-miR-138,oni-miR-219c-3p,oni-miR-34c,oni-miR-454b	Refed|Starved
ENSONIT00000013926	ENSONIT00000063531	0.82355	-2.21649	-3.78676	positive	fatty acid 2-hydroxylase	dre-miR-135c,dre-miR-219-3p,hsa-miR-183-5p,hsa-miR-483-3p,oni-miR-10611,oni-miR-135b,oni-miR-183,oni-miR-2187a,oni-miR-454b,oni-miR-9a-3p	Refed|Starved
ENSONIT00000013926	ENSONIT00000033048	0.927451	-2.21649	-2.43081	positive	fatty acid 2-hydroxylase	dre-miR-135c,dre-miR-219-3p,hsa-miR-183-5p,hsa-miR-483-3p,oni-miR-10611,oni-miR-135b,oni-miR-183,oni-miR-2187a,oni-miR-454b,oni-miR-9a-3p	Refed|Starved
ENSONIT00000092110	ENSONIT00000063531	0.830776	-3.06638	-3.78676	positive	RAB3C, member RAS oncogene family	dre-miR-135c,dre-miR-219-3p,hsa-miR-195-5p,ola-miR-135a,ola-miR-137,oni-miR-135a,oni-miR-135b	Refed|Starved
ENSONIT00000092110	ENSONIT00000033048	0.94704	-3.06638	-2.43081	positive	RAB3C, member RAS oncogene family	dre-miR-135c,dre-miR-219-3p,hsa-miR-195-5p,ola-miR-135a,ola-miR-137,oni-miR-135a,oni-miR-135b,oni-miR-429b	Refed|Starved
ENSONIT00000006086	ENSONIT00000091414	0.870878	-4.25787	-4.7521	positive	transmembrane and immunoglobulin domain-containing protein 1	dre-miR-135c,dre-miR-219-3p,hsa-miR-29b-2-5p,ola-miR-135a,oni-miR-10879,oni-miR-135b,oni-miR-454b	Refed|Starved
ENSONIT00000072654	ENSONIT00000077753	0.829161	3.71229	3.98689	positive	0	dre-miR-135c,dre-miR-219-3p,ola-miR-135a,oni-miR-10879,oni-miR-135b	Refed|Starved
ENSONIT00000059819	ENSONIT00000063531	0.894099	-2.0923	-3.78676	positive	NADPH oxidase 4	dre-miR-135c,dre-miR-219-3p,ola-miR-135a,oni-miR-135b,oni-miR-454b	Refed|Starved
ENSONIT00000047029	ENSONIT00000041596	0.894282	-4.44534	-2.85541	positive	solute carrier family 28 member 3	dre-miR-135c,dre-miR-219-3p,ola-miR-192-3p,oni-miR-10647,oni-miR-135a,oni-miR-135b,oni-miR-138,oni-miR-7132b-5p,oni-miR-9a-3p,oni-miR-9a-7-3p	Refed|Starved
ENSONIT00000023308	ENSONIT00000041596	0.813296	-3.24002	-2.85541	positive	paired box 2a	dre-miR-135c,dre-miR-219-3p,oni-miR-135a,oni-miR-135b	Refed|Starved
ENSONIT00000092110	ENSONIT00000041596	0.814063	-3.06638	-2.85541	positive	RAB3C, member RAS oncogene family	dre-miR-135c,dre-miR-219-3p,oni-miR-135a,oni-miR-135b,oni-miR-7132b-5p	Refed|Starved
ENSONIT00000061014	ENSONIT00000041596	0.92005	-2.97727	-2.85541	positive	glutamate receptor, ionotropic, AMPA 3b	dre-miR-135c,dre-miR-219-3p,oni-miR-135a,oni-miR-135b,oni-miR-9a-7-3p	Refed|Starved
ENSONIT00000050212	ENSONIT00000048720	0.920138	-2.12295	-4.05553	positive	RAB3A, member RAS oncogene family	dre-miR-135c,dre-miR-221-5p,dre-miR-338-5p,hsa-miR-148a-3p,hsa-miR-29a-3p,ola-miR-135a,ola-miR-137,oni-miR-135a,oni-miR-135b	Refed|Starved
ENSONIT00000006017	ENSONIT00000048720	0.834361	-2.81709	-4.05553	positive	0	dre-miR-135c,dre-miR-221-5p,dre-miR-338-5p,hsa-miR-29b-2-5p,ola-miR-135a,oni-miR-10900b,oni-miR-135a,oni-miR-135b,oni-miR-138	Refed|Starved
ENSONIT00000024863	ENSONIT00000090835	0.856988	-2.38524	-2.84694	positive	anthrax toxin receptor 1	dre-miR-135c,dre-miR-221-5p,dre-miR-730,hsa-miR-195-5p,hsa-miR-217-5p,hsa-miR-29b-2-5p,ola-miR-135a,oni-miR-10555,oni-miR-10623,oni-miR-135a,oni-miR-135b,oni-miR-1788,oni-miR-34c,oni-miR-8159	Refed|Starved
ENSONIT00000022367	ENSONIT00000041596	0.857428	-3.82265	-2.85541	positive	calcium-binding mitochondrial carrier protein SCaMC-1	dre-miR-135c,dre-miR-221-5p,dre-miR-730,ola-miR-192-3p,oni-miR-10623,oni-miR-10647,oni-miR-135b,oni-miR-138	Refed|Starved
ENSONIT00000069788	ENSONIT00000048720	0.828781	-3.21781	-4.05553	positive	0	dre-miR-135c,dre-miR-221-5p,hsa-miR-148a-3p,hsa-miR-29a-3p,hsa-miR-532-5p,ola-miR-135a,oni-miR-10869,oni-miR-10900b,oni-miR-135a,oni-miR-135b	Refed|Starved
ENSONIT00000074506	ENSONIT00000083508	0.819864	-2.99603	-2.09019	positive	protein SOGA3	dre-miR-135c,dre-miR-221-5p,hsa-miR-149-5p,hsa-miR-423-5p,ola-miR-135a,ola-miR-192-3p,oni-miR-10869,oni-miR-135a,oni-miR-135b,oni-miR-138	Refed|Starved
ENSONIT00000074506	ENSONIT00000090835	0.927023	-2.99603	-2.84694	positive	protein SOGA3	dre-miR-135c,dre-miR-221-5p,hsa-miR-149-5p,ola-miR-135a,ola-miR-183-5p,ola-miR-192-3p,oni-miR-10555,oni-miR-135a,oni-miR-135b	Refed|Starved
ENSONIT00000022366	ENSONIT00000039061	0.892872	-2.00332	-2.37424	positive	calcium-binding mitochondrial carrier protein SCaMC-1	dre-miR-135c,dre-miR-221-5p,hsa-miR-151a-5p,hsa-miR-29b-2-5p,hsa-miR-423-5p,oni-miR-135b,oni-miR-449b-5p,oni-miR-454b	Refed|Starved
ENSONIT00000045990	ENSONIT00000063658	0.904017	-2.76304	-2.34995	positive	transmembrane protein 86A	dre-miR-135c,dre-miR-221-5p,hsa-miR-195-5p,hsa-miR-423-5p,ola-miR-135a,oni-miR-10879,oni-miR-135b,oni-miR-194a,oni-miR-449a,oni-miR-449b-5p	Refed|Starved
ENSONIT00000006017	ENSONIT00000066316	0.834389	-2.81709	-2.71555	positive	0	dre-miR-135c,dre-miR-221-5p,hsa-miR-28-5p,ola-miR-135a,ola-miR-192-3p,oni-miR-10647,oni-miR-135a,oni-miR-135b	Refed|Starved
ENSONIT00000050212	ENSONIT00000066316	0.918552	-2.12295	-2.71555	positive	RAB3A, member RAS oncogene family	dre-miR-135c,dre-miR-221-5p,hsa-miR-28-5p,ola-miR-135a,oni-miR-10647,oni-miR-135a,oni-miR-135b	Refed|Starved
ENSONIT00000074506	ENSONIT00000063658	0.941279	-2.99603	-2.34995	positive	protein SOGA3	dre-miR-135c,dre-miR-221-5p,hsa-miR-423-5p,hsa-miR-483-3p,ola-miR-135a,oni-miR-135a,oni-miR-135b	Refed|Starved
ENSONIT00000034088	ENSONIT00000090835	0.905768	-2.69028	-2.84694	positive	N-myristoyltransferase 1	dre-miR-135c,dre-miR-221-5p,ola-miR-135a,ola-miR-192-3p,oni-miR-135a,oni-miR-135b	Refed|Starved
ENSONIT00000034088	ENSONIT00000066316	0.8149	-2.69028	-2.71555	positive	N-myristoyltransferase 1	dre-miR-135c,dre-miR-221-5p,ola-miR-135a,ola-miR-192-3p,oni-miR-135a,oni-miR-135b	Refed|Starved
ENSONIT00000064928	ENSONIT00000066316	0.824955	-3.72955	-2.71555	positive	aspartoacylase (aminocyclase) 3, tandem duplicate 2	dre-miR-135c,dre-miR-221-5p,ola-miR-135a,ola-miR-192-3p,oni-miR-135a,oni-miR-135b,oni-miR-9a-3p,oni-miR-9a-7-3p	Refed|Starved
ENSONIT00000037521	ENSONIT00000066316	0.812453	-3.12932	-2.71555	positive	L3MBTL histone methyl-lysine binding protein 4	dre-miR-135c,dre-miR-221-5p,ola-miR-135a,oni-miR-135a,oni-miR-135b	Refed|Starved
ENSONIT00000063336	ENSONIT00000037572	0.84325	-4.25448	-3.07142	positive	uncharacterized LOC100701357	dre-miR-135c,dre-miR-221-5p,ola-miR-135a,oni-miR-135a,oni-miR-135b	Refed|Starved
ENSONIT00000069788	ENSONIT00000066316	0.852867	-3.21781	-2.71555	positive	0	dre-miR-135c,dre-miR-221-5p,ola-miR-135a,oni-miR-135a,oni-miR-135b	Refed|Starved
ENSONIT00000037521	ENSONIT00000063658	0.856627	-3.12932	-2.34995	positive	L3MBTL histone methyl-lysine binding protein 4	dre-miR-135c,dre-miR-221-5p,ola-miR-135a,oni-miR-135a,oni-miR-135b	Refed|Starved
ENSONIT00000034088	ENSONIT00000091414	0.882873	-2.69028	-4.7521	positive	N-myristoyltransferase 1	dre-miR-135c,dre-miR-221-5p,ola-miR-135a,oni-miR-135a,oni-miR-135b	Refed|Starved
ENSONIT00000069788	ENSONIT00000091414	0.941125	-3.21781	-4.7521	positive	0	dre-miR-135c,dre-miR-221-5p,ola-miR-135a,oni-miR-135a,oni-miR-135b,oni-miR-1788,oni-miR-454b,oni-miR-4585	Refed|Starved
ENSONIT00000061360	ENSONIT00000091414	0.915987	-2.54651	-4.7521	positive	0	dre-miR-135c,dre-miR-221-5p,ola-miR-135a,oni-miR-135b,oni-miR-454b	Refed|Starved
ENSONIT00000041488	ENSONIT00000036782	0.841124	-3.43189	-5.6666	positive	somatomedin-B and thrombospondin type-1 domain-containing protein	dre-miR-135c,dre-miR-338-5p,dre-miR-429b,hsa-let-7g-5p,ola-miR-135a,oni-miR-10647,oni-miR-10900b,oni-miR-135a,oni-miR-135b,oni-miR-200a,oni-miR-200b,oni-miR-429b	Refed|Starved
ENSONIT00000049088	ENSONIT00000036782	0.86605	-2.47918	-5.6666	positive	coiled-coil domain containing 117	dre-miR-135c,dre-miR-338-5p,dre-miR-429b,ola-miR-135a,oni-miR-135a,oni-miR-135b,oni-miR-200b,oni-miR-429b	Refed|Starved
ENSONIT00000035799	ENSONIT00000083508	0.869382	-2.53092	-2.09019	positive	0	dre-miR-135c,dre-miR-338-5p,dre-miR-730,hsa-miR-195-5p,hsa-miR-423-5p,ola-miR-135a,ola-miR-192-3p,oni-miR-10674,oni-miR-10869,oni-miR-10900b,oni-miR-135a,oni-miR-135b	Refed|Starved
ENSONIT00000076139	ENSONIT00000093712	0.822348	-4.30525	-3.33122	positive	0	dre-miR-135c,dre-miR-338-5p,dre-miR-730,ola-miR-135a,ola-miR-192-3p,oni-miR-10552,oni-miR-10617,oni-miR-10869,oni-miR-10900b,oni-miR-135a,oni-miR-135b	Refed|Starved
ENSONIT00000040357	ENSONIT00000048720	0.853921	-2.19703	-4.05553	positive	si:dkey-183c6.8	dre-miR-135c,dre-miR-338-5p,hsa-miR-148a-3p,hsa-miR-182-5p,hsa-miR-196b-5p,hsa-miR-29a-3p,ola-miR-135a,ola-miR-182,ola-miR-192-5p,oni-miR-10623,oni-miR-135a,oni-miR-135b	Refed|Starved
ENSONIT00000007525	ENSONIT00000048720	0.828592	-2.02799	-4.05553	positive	ubiquitin specific peptidase 47	dre-miR-135c,dre-miR-338-5p,hsa-miR-148a-3p,hsa-miR-196b-5p,hsa-miR-29b-2-5p,ola-miR-135a,oni-miR-135a,oni-miR-135b	Refed|Starved
ENSONIT00000047029	ENSONIT00000048720	0.974759	-4.44534	-4.05553	positive	solute carrier family 28 member 3	dre-miR-135c,dre-miR-338-5p,hsa-miR-182-5p,ola-miR-135a,ola-miR-182,oni-miR-135a,oni-miR-135b,oni-miR-138	Refed|Starved
ENSONIT00000005546	ENSONIT00000036782	0.840111	-6.88538	-5.6666	positive	DnaJ heat shock protein family (Hsp40) member B13	dre-miR-135c,dre-miR-338-5p,hsa-miR-183-5p,hsa-miR-29b-2-5p,ola-miR-135a,oni-miR-135a,oni-miR-135b,oni-miR-138,oni-miR-183,oni-miR-454b	Refed|Starved
ENSONIT00000086227	ENSONIT00000076739	0.830334	-2.08696	-2.56457	positive	0	dre-miR-135c,dre-miR-338-5p,hsa-miR-183-5p,ola-miR-135a,oni-miR-10623,oni-miR-135a,oni-miR-135b,oni-miR-138,oni-miR-1788,oni-miR-183,oni-miR-449a,oni-miR-449b-5p	Refed|Starved
ENSONIT00000050724	ENSONIT00000036782	0.9069	-2.1653	-5.6666	positive	contactin-1a	dre-miR-135c,dre-miR-338-5p,hsa-miR-195-5p,hsa-miR-29a-3p,ola-miR-135a,oni-miR-10647,oni-miR-135a,oni-miR-135b,oni-miR-200a	Refed|Starved
ENSONIT00000006097	ENSONIT00000036782	0.890568	-3.22919	-5.6666	positive	olfactomedin 3	dre-miR-135c,dre-miR-338-5p,hsa-miR-195-5p,ola-miR-135a,oni-miR-135a,oni-miR-135b,oni-miR-200a,oni-miR-200b,oni-miR-8159	Refed|Starved
ENSONIT00000086227	ENSONIT00000083508	0.837606	-2.08696	-2.09019	positive	0	dre-miR-135c,dre-miR-338-5p,hsa-miR-28-5p,ola-miR-135a,oni-miR-10623,oni-miR-135a,oni-miR-135b,oni-miR-138,oni-miR-1788,oni-miR-449a,oni-miR-449b-5p	Refed|Starved
ENSONIT00000033830	ENSONIT00000048720	0.981678	-2.83941	-4.05553	positive	glutamate receptor 3	dre-miR-135c,dre-miR-338-5p,hsa-miR-29a-3p,hsa-miR-29b-2-5p,ola-miR-135a,oni-miR-10552,oni-miR-10900b,oni-miR-135a,oni-miR-135b	Refed|Starved
ENSONIT00000005546	ENSONIT00000048720	0.814805	-6.88538	-4.05553	positive	DnaJ heat shock protein family (Hsp40) member B13	dre-miR-135c,dre-miR-338-5p,hsa-miR-29b-2-5p,hsa-miR-532-5p,ola-miR-135a,ola-miR-192-5p,oni-miR-10623,oni-miR-10674,oni-miR-135a,oni-miR-135b,oni-miR-138	Refed|Starved
ENSONIT00000033830	ENSONIT00000093712	0.849497	-2.83941	-3.33122	positive	glutamate receptor 3	dre-miR-135c,dre-miR-338-5p,hsa-miR-29b-2-5p,ola-miR-135a,oni-miR-10552,oni-miR-10644,oni-miR-10900b,oni-miR-135a,oni-miR-135b	Refed|Starved
ENSONIT00000007525	ENSONIT00000093712	0.960664	-2.02799	-3.33122	positive	ubiquitin specific peptidase 47	dre-miR-135c,dre-miR-338-5p,hsa-miR-29b-2-5p,ola-miR-135a,oni-miR-135a,oni-miR-135b,oni-miR-219b	Refed|Starved
ENSONIT00000011570	ENSONIT00000040698	0.828873	-2.2797	-4.2631	positive	collectin-12	dre-miR-135c,dre-miR-338-5p,hsa-miR-328-3p,oni-miR-135b	Refed|Starved
ENSONIT00000047029	ENSONIT00000093712	0.860183	-4.44534	-3.33122	positive	solute carrier family 28 member 3	dre-miR-135c,dre-miR-338-5p,ola-miR-135a,ola-miR-192-3p,oni-miR-135a,oni-miR-135b,oni-miR-138	Refed|Starved
ENSONIT00000000559	ENSONIT00000036782	0.900733	-2.57799	-5.6666	positive	tripartite motif-containing protein 35	dre-miR-135c,dre-miR-338-5p,ola-miR-135a,oni-miR-10611,oni-miR-135a,oni-miR-135b	Refed|Starved
ENSONIT00000000559	ENSONIT00000058651	0.84943	-2.57799	-2.47347	positive	tripartite motif-containing protein 35	dre-miR-135c,dre-miR-338-5p,ola-miR-135a,oni-miR-10611,oni-miR-135a,oni-miR-135b	Refed|Starved
ENSONIT00000006269	ENSONIT00000093712	0.823538	-2.49336	-3.33122	positive	capicua transcriptional repressor a	dre-miR-135c,dre-miR-338-5p,ola-miR-135a,oni-miR-10869,oni-miR-135a,oni-miR-135b,oni-miR-138	Refed|Starved
ENSONIT00000041488	ENSONIT00000048720	0.985904	-3.43189	-4.05553	positive	somatomedin-B and thrombospondin type-1 domain-containing protein	dre-miR-135c,dre-miR-338-5p,ola-miR-135a,oni-miR-10900b,oni-miR-135a,oni-miR-135b	Refed|Starved
ENSONIT00000088704	ENSONIT00000093712	0.917033	-2.15069	-3.33122	positive	phospholipid-transporting ATPase ID	dre-miR-135c,dre-miR-338-5p,ola-miR-135a,oni-miR-135a,oni-miR-135b	Refed|Starved
ENSONIT00000074649	ENSONIT00000093712	0.958728	-2.45243	-3.33122	positive	0	dre-miR-135c,dre-miR-338-5p,ola-miR-135a,oni-miR-135a,oni-miR-135b	Refed|Starved
ENSONIT00000074649	ENSONIT00000048720	0.886686	-2.45243	-4.05553	positive	0	dre-miR-135c,dre-miR-338-5p,ola-miR-135a,oni-miR-135a,oni-miR-135b	Refed|Starved
ENSONIT00000049088	ENSONIT00000040698	0.852379	-2.47918	-4.2631	positive	coiled-coil domain containing 117	dre-miR-135c,dre-miR-338-5p,oni-miR-135a,oni-miR-135b	Refed|Starved
ENSONIT00000003975	ENSONIT00000063064	0.815916	-2.59644	-2.60168	positive	adhesion G-protein coupled receptor G5	dre-miR-135c,dre-miR-429b,hsa-miR-148a-3p,hsa-miR-532-5p,oni-miR-10617,oni-miR-10879,oni-miR-135b,oni-miR-454b	Refed|Starved
ENSONIT00000022367	ENSONIT00000033048	0.851831	-3.82265	-2.43081	positive	calcium-binding mitochondrial carrier protein SCaMC-1	dre-miR-135c,dre-miR-429b,hsa-miR-182-5p,hsa-miR-183-5p,hsa-miR-195-5p,hsa-miR-29b-2-5p,hsa-miR-423-5p,ola-miR-182,oni-miR-10611,oni-miR-10647,oni-miR-135b,oni-miR-137b,oni-miR-138,oni-miR-183,oni-miR-34c,oni-miR-454b	Refed|Starved
ENSONIT00000022366	ENSONIT00000033048	0.854295	-2.00332	-2.43081	positive	calcium-binding mitochondrial carrier protein SCaMC-1	dre-miR-135c,dre-miR-429b,hsa-miR-182-5p,hsa-miR-183-5p,hsa-miR-29b-2-5p,hsa-miR-423-5p,ola-miR-182,oni-miR-10611,oni-miR-10647,oni-miR-135b,oni-miR-137b,oni-miR-138,oni-miR-183,oni-miR-34c,oni-miR-454b	Refed|Starved
ENSONIT00000006474	ENSONIT00000083508	0.840445	-3.20914	-2.09019	positive	NADPH oxidase 4	dre-miR-135c,dre-miR-429b,hsa-miR-196b-5p,ola-miR-135a,oni-miR-135b,oni-miR-1788,oni-miR-429b,oni-miR-449a,oni-miR-449b-5p,oni-miR-454b	Refed|Starved
ENSONIT00000068467	ENSONIT00000036782	0.86465	-2.67653	-5.6666	positive	protein FAM217B	dre-miR-135c,dre-miR-429b,ola-miR-135a,oni-miR-10879,oni-miR-135a,oni-miR-135b,oni-miR-200a,oni-miR-429b	Refed|Starved
ENSONIT00000045193	ENSONIT00000076739	0.824878	-2.3147	-2.56457	positive	nuclear receptor subfamily 2 group F member 6	dre-miR-135c,dre-miR-459-5p,dre-miR-9-3p,hsa-let-7d-5p,ola-miR-135a,oni-miR-10647,oni-miR-135a,oni-miR-135b,oni-miR-1788,oni-miR-187,oni-miR-449a,oni-miR-449b-5p	Refed|Starved
ENSONIT00000020237	ENSONIT00000033048	0.876602	-2.40217	-2.43081	positive	FERM and PDZ domain-containing protein 4	dre-miR-135c,dre-miR-459-5p,hsa-miR-148a-3p,hsa-miR-195-5p,hsa-miR-29b-2-5p,ola-miR-135a,oni-miR-10647,oni-miR-135a,oni-miR-135b,oni-miR-429b	Refed|Starved
ENSONIT00000034289	ENSONIT00000063531	0.954632	-2.35176	-3.78676	positive	solute carrier family 2, facilitated glucose transporter member 2	dre-miR-135c,dre-miR-459-5p,hsa-miR-182-5p,hsa-miR-183-5p,hsa-miR-483-3p,ola-miR-135a,ola-miR-182,oni-miR-10611,oni-miR-10647,oni-miR-135a,oni-miR-135b,oni-miR-138,oni-miR-183	Refed|Starved
ENSONIT00000061877	ENSONIT00000063531	0.929638	-4.08328	-3.78676	positive	atlastin GTPase 1	dre-miR-135c,dre-miR-459-5p,hsa-miR-183-5p,ola-miR-135a,oni-miR-135a,oni-miR-135b,oni-miR-138,oni-miR-183	Refed|Starved
ENSONIT00000020237	ENSONIT00000086827	0.836987	-2.40217	-2.52156	positive	FERM and PDZ domain-containing protein 4	dre-miR-135c,dre-miR-459-5p,hsa-miR-195-5p,ola-miR-135a,oni-miR-10617,oni-miR-10647,oni-miR-135a,oni-miR-135b	Refed|Starved
ENSONIT00000006269	ENSONIT00000063531	0.803367	-2.49336	-3.78676	positive	capicua transcriptional repressor a	dre-miR-135c,dre-miR-459-5p,hsa-miR-423-5p,hsa-miR-483-3p,ola-miR-135a,ola-miR-137,oni-miR-10611,oni-miR-10647,oni-miR-135a,oni-miR-135b,oni-miR-138,oni-miR-34c	Refed|Starved
ENSONIT00000034289	ENSONIT00000063658	0.8032	-2.35176	-2.34995	positive	solute carrier family 2, facilitated glucose transporter member 2	dre-miR-135c,dre-miR-459-5p,hsa-miR-483-3p,ola-miR-135a,oni-miR-10879,oni-miR-135a,oni-miR-135b	Refed|Starved
ENSONIT00000070993	ENSONIT00000086827	0.833926	-3.53003	-2.52156	positive	0	dre-miR-135c,dre-miR-459-5p,ola-miR-135a,oni-miR-10647,oni-miR-10879,oni-miR-135b	Refed|Starved
ENSONIT00000045193	ENSONIT00000063658	0.902342	-2.3147	-2.34995	positive	nuclear receptor subfamily 2 group F member 6	dre-miR-135c,dre-miR-459-5p,ola-miR-135a,oni-miR-135a,oni-miR-135b,oni-miR-449a,oni-miR-449b-5p	Refed|Starved
ENSONIT00000011180	ENSONIT00000063658	0.802233	-4.21058	-2.34995	positive	WD repeat domain 63	dre-miR-135c,dre-miR-459-5p,ola-miR-135a,oni-miR-135b	Refed|Starved
ENSONIT00000021309	ENSONIT00000081125	0.930958	3.30495	2.0668	positive	cysteinyl leukotriene receptor 1-like	dre-miR-135c,dre-miR-459-5p,oni-miR-10552,oni-miR-135b,oni-miR-219a-3p,oni-miR-219c-3p,oni-miR-8159	Refed|Starved
ENSONIT00000021309	ENSONIT00000071271	0.897855	3.30495	2.26851	positive	cysteinyl leukotriene receptor 1-like	dre-miR-135c,dre-miR-459-5p,oni-miR-10900b,oni-miR-135a,oni-miR-135b	Refed|Starved
ENSONIT00000064925	ENSONIT00000090835	0.819501	-2.13869	-2.84694	positive	0	dre-miR-135c,dre-miR-730,hsa-let-7d-5p,hsa-let-7g-5p,ola-miR-135a,ola-miR-192-3p,oni-miR-135a,oni-miR-135b,oni-miR-34c	Refed|Starved
ENSONIT00000046065	ENSONIT00000087424	-0.870079	-3.46253	4.88767	negative	flotillin-2	dre-miR-135c,dre-miR-730,hsa-miR-148a-3p,ola-miR-135a,ola-miR-137,oni-miR-10644,oni-miR-135a,oni-miR-135b	Refed|Starved
ENSONIT00000087293	ENSONIT00000090835	0.830075	-2.8724	-2.84694	positive	insulin-like growth factor 2 receptor	dre-miR-135c,dre-miR-730,hsa-miR-183-5p,hsa-miR-195-5p,hsa-miR-29b-2-5p,ola-miR-135a,ola-miR-200a,oni-miR-10611,oni-miR-10617,oni-miR-135a,oni-miR-135b,oni-miR-183	Refed|Starved
ENSONIT00000046065	ENSONIT00000090835	0.879893	-3.46253	-2.84694	positive	flotillin-2	dre-miR-135c,dre-miR-730,hsa-miR-195-5p,ola-miR-135a,ola-miR-192-3p,oni-miR-135a,oni-miR-135b,oni-miR-34c,oni-miR-8159	Refed|Starved
ENSONIT00000051331	ENSONIT00000040698	0.871081	-4.85858	-4.2631	positive	G1/S-specific cyclin-D2	dre-miR-135c,dre-miR-730,hsa-miR-28-5p,oni-miR-135a,oni-miR-135b,oni-miR-219a-3p	Refed|Starved
ENSONIT00000060211	ENSONIT00000091414	0.919092	-2.68547	-4.7521	positive	0	dre-miR-135c,dre-miR-730,hsa-miR-423-5p,ola-miR-135a,oni-miR-135a,oni-miR-135b	Refed|Starved
ENSONIT00000060211	ENSONIT00000093712	0.877698	-2.68547	-3.33122	positive	0	dre-miR-135c,dre-miR-730,ola-miR-135a,ola-miR-192-3p,oni-miR-10552,oni-miR-10869,oni-miR-135a,oni-miR-135b	Refed|Starved
ENSONIT00000046065	ENSONIT00000093712	0.838145	-3.46253	-3.33122	positive	flotillin-2	dre-miR-135c,dre-miR-730,ola-miR-135a,ola-miR-192-3p,oni-miR-10644,oni-miR-135a,oni-miR-135b	Refed|Starved
ENSONIT00000016116	ENSONIT00000087424	0.818791	2.6245	4.88767	positive	calcium voltage-gated channel auxiliary subunit gamma 6	dre-miR-135c,dre-miR-730,ola-miR-135a,oni-miR-10544,oni-miR-10644,oni-miR-10647,oni-miR-135a,oni-miR-135b,oni-miR-429b	Refed|Starved
ENSONIT00000038232	ENSONIT00000093712	0.804938	-2.97203	-3.33122	positive	potassium voltage-gated channel subfamily C member 1	dre-miR-135c,dre-miR-730,ola-miR-135a,oni-miR-10617,oni-miR-10644,oni-miR-135b,oni-miR-138	Refed|Starved
ENSONIT00000003039	ENSONIT00000093712	0.978836	-4.54514	-3.33122	positive	solute carrier family 7 member 9	dre-miR-135c,dre-miR-730,oni-miR-135b	Refed|Starved
ENSONIT00000003039	ENSONIT00000091414	0.957627	-4.54514	-4.7521	positive	solute carrier family 7 member 9	dre-miR-135c,dre-miR-730,oni-miR-135b,oni-miR-4585,oni-miR-9a-3p	Refed|Starved
ENSONIT00000066463	ENSONIT00000031906	0.917154	-3.62156	-2.94065	positive	gamma-aminobutyric acid type A receptor beta2 subunit	dre-miR-135c,dre-miR-736,oni-miR-10869,oni-miR-135a,oni-miR-135b,oni-miR-7132b-5p,oni-miR-736	Refed|Starved
ENSONIT00000000004	ENSONIT00000048720	0.864301	-2.95853	-4.05553	positive	synaptotagmin 1	dre-miR-135c,dre-miR-9-3p,hsa-miR-148a-3p,hsa-miR-29b-2-5p,ola-miR-135a,ola-miR-192-5p,oni-miR-135a,oni-miR-135b,oni-miR-138	Refed|Starved
ENSONIT00000003179	ENSONIT00000028067	0.876356	2.57574	3.70236	positive	SEC11 homolog A, signal peptidase complex subunit	dre-miR-135c,dre-miR-9-3p,hsa-miR-182-5p,hsa-miR-195-5p,hsa-miR-217-5p,hsa-miR-29b-2-5p,ola-miR-135a,ola-miR-200a,oni-miR-135a,oni-miR-135b	Refed|Starved
ENSONIT00000020946	ENSONIT00000041596	0.90898	-4.62501	-2.85541	positive	homeobox protein meis3	dre-miR-135c,dre-miR-9-3p,ola-miR-192-3p,oni-miR-135a,oni-miR-135b,oni-miR-9a-3p	Refed|Starved
ENSONIT00000000004	ENSONIT00000041596	0.910954	-2.95853	-2.85541	positive	synaptotagmin 1	dre-miR-135c,dre-miR-9-3p,oni-miR-10647,oni-miR-135a,oni-miR-135b,oni-miR-138,oni-miR-9a-3p,oni-miR-9a-7-3p	Refed|Starved
ENSONIT00000050724	ENSONIT00000041596	0.936752	-2.1653	-2.85541	positive	contactin-1a	dre-miR-135c,dre-miR-9-3p,oni-miR-10647,oni-miR-135a,oni-miR-135b,oni-miR-9a-3p	Refed|Starved
ENSONIT00000003039	ENSONIT00000048720	0.869601	-4.54514	-4.05553	positive	solute carrier family 7 member 9	dre-miR-135c,dre-miR-9-3p,oni-miR-135b	Refed|Starved
ENSONIT00000045193	ENSONIT00000090835	0.913392	-2.3147	-2.84694	positive	nuclear receptor subfamily 2 group F member 6	dre-miR-135c,hsa-let-7d-5p,hsa-let-7g-5p,hsa-miR-29b-2-5p,ola-miR-135a,oni-miR-135a,oni-miR-135b,oni-miR-1788,oni-miR-200a	Refed|Starved
ENSONIT00000088781	ENSONIT00000091414	0.923502	-2.63806	-4.7521	positive	0	dre-miR-135c,hsa-let-7d-5p,hsa-let-7g-5p,ola-miR-135a,oni-miR-10647,oni-miR-135a,oni-miR-135b	Refed|Starved
ENSONIT00000070410	ENSONIT00000040698	0.836018	-2.20207	-4.2631	positive	nuclear receptor subfamily 2 group C member 2	dre-miR-135c,hsa-let-7d-5p,hsa-miR-148a-3p,hsa-miR-29b-2-5p,ola-miR-183-5p,oni-miR-10623,oni-miR-135b,oni-miR-138	Refed|Starved
ENSONIT00000011283	ENSONIT00000040698	0.894094	-2.41209	-4.2631	positive	activin A receptor type 1C	dre-miR-135c,hsa-let-7d-5p,hsa-miR-195-5p,ola-miR-183-5p,oni-miR-135a,oni-miR-135b	Refed|Starved
ENSONIT00000045193	ENSONIT00000083508	0.879424	-2.3147	-2.09019	positive	nuclear receptor subfamily 2 group F member 6	dre-miR-135c,hsa-let-7g-5p,hsa-miR-151a-5p,hsa-miR-196b-5p,hsa-miR-29b-2-5p,ola-miR-135a,oni-miR-10869,oni-miR-135a,oni-miR-135b,oni-miR-1788,oni-miR-449a,oni-miR-449b-5p	Refed|Starved
ENSONIT00000017211	ENSONIT00000091414	0.84192	-2.29642	-4.7521	positive	sperm tail PG-rich repeat containing 1	dre-miR-135c,hsa-let-7g-5p,ola-miR-135a,oni-miR-10647,oni-miR-135a,oni-miR-135b,oni-miR-454b	Refed|Starved
ENSONIT00000017211	ENSONIT00000090835	0.915485	-2.29642	-2.84694	positive	sperm tail PG-rich repeat containing 1	dre-miR-135c,hsa-let-7g-5p,ola-miR-135a,oni-miR-135a,oni-miR-135b	Refed|Starved
ENSONIT00000003179	ENSONIT00000060610	0.831202	2.57574	2.72385	positive	SEC11 homolog A, signal peptidase complex subunit	dre-miR-135c,hsa-miR-146a-5p,hsa-miR-182-5p,hsa-miR-29b-2-5p,hsa-miR-483-3p,ola-miR-135a,ola-miR-192-5p,oni-miR-135b,oni-miR-138,oni-miR-202	Refed|Starved
ENSONIT00000069390	ENSONIT00000060610	0.851831	2.33135	2.72385	positive	nodal modulator 1	dre-miR-135c,hsa-miR-146a-5p,hsa-miR-182-5p,hsa-miR-328-3p,hsa-miR-483-3p,ola-miR-135a,ola-miR-182,oni-miR-10647,oni-miR-135b,oni-miR-138	Refed|Starved
ENSONIT00000022974	ENSONIT00000042824	0.84937	-6.59609	-2.24406	positive	pyruvate dehydrogenase (acetyl-transferring) kinase isozyme 2, mitochondrial	dre-miR-135c,hsa-miR-146a-5p,hsa-miR-195-5p,ola-miR-135a,oni-miR-135b	Refed|Starved
ENSONIT00000072096	ENSONIT00000042824	0.933337	-3.55267	-2.24406	positive	pyruvate dehydrogenase (acetyl-transferring) kinase isozyme 2, mitochondrial	dre-miR-135c,hsa-miR-146a-5p,hsa-miR-195-5p,ola-miR-135a,oni-miR-135b	Refed|Starved
ENSONIT00000090668	ENSONIT00000042824	0.84856	-8.1865	-2.24406	positive	pyruvate dehydrogenase (acetyl-transferring) kinase isozyme 2, mitochondrial	dre-miR-135c,hsa-miR-146a-5p,hsa-miR-195-5p,ola-miR-135a,oni-miR-135b	Refed|Starved
ENSONIT00000062290	ENSONIT00000042824	0.886209	-4.30222	-2.24406	positive	pyruvate dehydrogenase (acetyl-transferring) kinase isozyme 2, mitochondrial	dre-miR-135c,hsa-miR-146a-5p,hsa-miR-195-5p,ola-miR-135a,oni-miR-135b	Refed|Starved
ENSONIT00000051082	ENSONIT00000077753	0.82554	6.34965	3.98689	positive	DENN domain-containing protein 1B	dre-miR-135c,hsa-miR-146a-5p,hsa-miR-215-5p,ola-miR-135a,ola-miR-192-5p,oni-miR-135b,oni-miR-192	Refed|Starved
ENSONIT00000051082	ENSONIT00000040742	0.80858	6.34965	4.2461	positive	DENN domain-containing protein 1B	dre-miR-135c,hsa-miR-146a-5p,hsa-miR-215-5p,ola-miR-135a,ola-miR-192-5p,oni-miR-135b,oni-miR-192,oni-miR-200b	Refed|Starved
ENSONIT00000051082	ENSONIT00000068247	0.828356	6.34965	2.80164	positive	DENN domain-containing protein 1B	dre-miR-135c,hsa-miR-146a-5p,hsa-miR-215-5p,ola-miR-135a,ola-miR-192-5p,oni-miR-135b,oni-miR-192,oni-miR-200b	Refed|Starved
ENSONIT00000003179	ENSONIT00000077753	0.81962	2.57574	3.98689	positive	SEC11 homolog A, signal peptidase complex subunit	dre-miR-135c,hsa-miR-146a-5p,hsa-miR-29b-2-5p,ola-miR-135a,ola-miR-137,ola-miR-192-5p,oni-miR-135b	Refed|Starved
ENSONIT00000069390	ENSONIT00000040742	0.862002	2.33135	4.2461	positive	nodal modulator 1	dre-miR-135c,hsa-miR-146a-5p,hsa-miR-328-3p,hsa-miR-483-3p,ola-miR-135a,oni-miR-10623,oni-miR-135b	Refed|Starved
ENSONIT00000069390	ENSONIT00000068247	0.859326	2.33135	2.80164	positive	nodal modulator 1	dre-miR-135c,hsa-miR-146a-5p,hsa-miR-328-3p,hsa-miR-483-3p,ola-miR-135a,oni-miR-10647,oni-miR-135b,oni-miR-138	Refed|Starved
ENSONIT00000069390	ENSONIT00000077753	0.846691	2.33135	3.98689	positive	nodal modulator 1	dre-miR-135c,hsa-miR-146a-5p,hsa-miR-328-3p,ola-miR-135a,oni-miR-10647,oni-miR-135b	Refed|Starved
ENSONIT00000003179	ENSONIT00000068247	0.877504	2.57574	2.80164	positive	SEC11 homolog A, signal peptidase complex subunit	dre-miR-135c,hsa-miR-146a-5p,hsa-miR-483-3p,ola-miR-135a,ola-miR-192-5p,ola-miR-200a,oni-miR-135b,oni-miR-138	Refed|Starved
ENSONIT00000003179	ENSONIT00000040742	0.84344	2.57574	4.2461	positive	SEC11 homolog A, signal peptidase complex subunit	dre-miR-135c,hsa-miR-146a-5p,hsa-miR-483-3p,ola-miR-135a,ola-miR-192-5p,oni-miR-135b	Refed|Starved
ENSONIT00000016116	ENSONIT00000063135	0.89059	2.6245	5.78343	positive	calcium voltage-gated channel auxiliary subunit gamma 6	dre-miR-135c,hsa-miR-146a-5p,ola-miR-135a,oni-miR-10644,oni-miR-10647,oni-miR-135a,oni-miR-135b	Refed|Starved
ENSONIT00000069390	TCONSR_00007912	0.887335	2.33135	4.07324	positive	nodal modulator 1	dre-miR-135c,hsa-miR-148a-3p,hsa-miR-182-5p,hsa-miR-328-3p,hsa-miR-490-5p,ola-miR-135a,ola-miR-182,oni-miR-10623,oni-miR-10647,oni-miR-122,oni-miR-135a,oni-miR-135b,oni-miR-138	Refed|Starved
ENSONIT00000018587	ENSONIT00000048720	0.889518	-2.93754	-4.05553	positive	protein kinase C and casein kinase substrate in neurons protein 1	dre-miR-135c,hsa-miR-148a-3p,hsa-miR-182-5p,ola-miR-135a,ola-miR-182,oni-miR-135b,oni-miR-138	Refed|Starved
ENSONIT00000061014	ENSONIT00000081793	0.974495	-2.97727	-2.7019	positive	glutamate receptor, ionotropic, AMPA 3b	dre-miR-135c,hsa-miR-148a-3p,hsa-miR-195-5p,hsa-miR-217-5p,ola-miR-135a,ola-miR-200a,oni-miR-10592,oni-miR-10879,oni-miR-135a,oni-miR-135b,oni-miR-194a,oni-miR-219a-3p,oni-miR-9a-7-3p	Refed|Starved
ENSONIT00000038232	ENSONIT00000081793	0.98612	-2.97203	-2.7019	positive	potassium voltage-gated channel subfamily C member 1	dre-miR-135c,hsa-miR-148a-3p,hsa-miR-195-5p,hsa-miR-217-5p,ola-miR-135a,oni-miR-10647,oni-miR-135b,oni-miR-138,oni-miR-194a,oni-miR-219c-3p	Refed|Starved
ENSONIT00000056128	ENSONIT00000081793	0.936692	-3.45615	-2.7019	positive	neurexin-2	dre-miR-135c,hsa-miR-148a-3p,hsa-miR-195-5p,hsa-miR-532-5p,ola-miR-135a,oni-miR-10879,oni-miR-135a,oni-miR-135b,oni-miR-194a,oni-miR-219a-3p	Refed|Starved
ENSONIT00000046065	ENSONIT00000063531	0.830332	-3.46253	-3.78676	positive	flotillin-2	dre-miR-135c,hsa-miR-148a-3p,hsa-miR-195-5p,ola-miR-135a,ola-miR-137,oni-miR-135a,oni-miR-135b,oni-miR-34c	Refed|Starved
ENSONIT00000046065	ENSONIT00000033048	0.899316	-3.46253	-2.43081	positive	flotillin-2	dre-miR-135c,hsa-miR-148a-3p,hsa-miR-195-5p,ola-miR-135a,ola-miR-137,oni-miR-135a,oni-miR-135b,oni-miR-34c	Refed|Starved
ENSONIT00000046065	ENSONIT00000031906	0.831127	-3.46253	-2.94065	positive	flotillin-2	dre-miR-135c,hsa-miR-148a-3p,hsa-miR-195-5p,ola-miR-135a,ola-miR-192-3p,oni-miR-10644,oni-miR-135a,oni-miR-135b	Refed|Starved
ENSONIT00000046065	ENSONIT00000081793	0.812242	-3.46253	-2.7019	positive	flotillin-2	dre-miR-135c,hsa-miR-148a-3p,hsa-miR-195-5p,ola-miR-135a,ola-miR-192-3p,oni-miR-122,oni-miR-135a,oni-miR-135b	Refed|Starved
ENSONIT00000046070	ENSONIT00000042824	0.934812	-2.37966	-2.24406	positive	0	dre-miR-135c,hsa-miR-148a-3p,hsa-miR-195-5p,ola-miR-135a,oni-miR-10869,oni-miR-135a,oni-miR-135b	Refed|Starved
ENSONIT00000020808	ENSONIT00000063531	0.89567	-3.07868	-3.78676	positive	popeye domain containing 3	dre-miR-135c,hsa-miR-148a-3p,hsa-miR-195-5p,oni-miR-135b,oni-miR-454b	Refed|Starved
ENSONIT00000020808	ENSONIT00000033048	0.825799	-3.07868	-2.43081	positive	popeye domain containing 3	dre-miR-135c,hsa-miR-148a-3p,hsa-miR-195-5p,oni-miR-135b,oni-miR-454b	Refed|Starved
ENSONIT00000013565	ENSONIT00000033184	0.812736	2.01325	3.47336	positive	LSM1 homolog, mRNA degradation associated	dre-miR-135c,hsa-miR-148a-3p,hsa-miR-215-5p,hsa-miR-483-3p,ola-miR-135a,ola-miR-192-3p,oni-miR-10900b,oni-miR-135b,oni-miR-192,oni-miR-454b	Refed|Starved
ENSONIT00000061014	ENSONIT00000048720	0.866981	-2.97727	-4.05553	positive	glutamate receptor, ionotropic, AMPA 3b	dre-miR-135c,hsa-miR-148a-3p,hsa-miR-29a-3p,ola-miR-135a,oni-miR-135a,oni-miR-135b	Refed|Starved
ENSONIT00000034300	ENSONIT00000033048	0.90692	-3.32584	-2.43081	positive	guanylin	dre-miR-135c,hsa-miR-148a-3p,hsa-miR-29b-2-5p,ola-miR-135a,oni-miR-135a,oni-miR-135b	Refed|Starved
ENSONIT00000034300	ENSONIT00000048720	0.968629	-3.32584	-4.05553	positive	guanylin	dre-miR-135c,hsa-miR-148a-3p,hsa-miR-29b-2-5p,ola-miR-135a,oni-miR-135a,oni-miR-135b	Refed|Starved
ENSONIT00000020808	ENSONIT00000087424	-0.822484	-3.07868	4.88767	negative	popeye domain containing 3	dre-miR-135c,hsa-miR-148a-3p,hsa-miR-328-3p,oni-miR-10760,oni-miR-135b,oni-miR-454b	Refed|Starved
ENSONIT00000046065	ENSONIT00000048720	0.821351	-3.46253	-4.05553	positive	flotillin-2	dre-miR-135c,hsa-miR-148a-3p,ola-miR-135a,ola-miR-137,oni-miR-135a,oni-miR-135b	Refed|Starved
ENSONIT00000013565	TCONSR_00007912	0.924025	2.01325	4.07324	positive	LSM1 homolog, mRNA degradation associated	dre-miR-135c,hsa-miR-148a-3p,ola-miR-135a,ola-miR-192-3p,oni-miR-10900b,oni-miR-135b	Refed|Starved
ENSONIT00000000559	ENSONIT00000087424	-0.818796	-2.57799	4.88767	negative	tripartite motif-containing protein 35	dre-miR-135c,hsa-miR-148a-3p,ola-miR-135a,oni-miR-135a,oni-miR-135b	Refed|Starved
ENSONIT00000034300	ENSONIT00000081793	0.941004	-3.32584	-2.7019	positive	guanylin	dre-miR-135c,hsa-miR-148a-3p,ola-miR-135a,oni-miR-135a,oni-miR-135b,oni-miR-194a	Refed|Starved
ENSONIT00000038232	ENSONIT00000048720	0.890788	-2.97203	-4.05553	positive	potassium voltage-gated channel subfamily C member 1	dre-miR-135c,hsa-miR-148a-3p,ola-miR-135a,oni-miR-135b,oni-miR-138	Refed|Starved
ENSONIT00000077978	ENSONIT00000091414	0.826716	-3.64074	-4.7521	positive	leucine rich adaptor protein 1	dre-miR-135c,hsa-miR-149-5p,hsa-miR-215-5p,oni-miR-10647,oni-miR-135b,oni-miR-192,oni-miR-4585	Refed|Starved
ENSONIT00000074506	ENSONIT00000042824	0.836583	-2.99603	-2.24406	positive	protein SOGA3	dre-miR-135c,hsa-miR-149-5p,ola-miR-135a,oni-miR-10869,oni-miR-135a,oni-miR-135b	Refed|Starved
ENSONIT00000000802	ENSONIT00000091414	0.891536	-3.01355	-4.7521	positive	solute carrier family 18 member A1	dre-miR-135c,hsa-miR-149-5p,ola-miR-135a,oni-miR-10879,oni-miR-135a,oni-miR-135b,oni-miR-454b	Refed|Starved
ENSONIT00000051331	ENSONIT00000039061	0.884591	-4.85858	-2.37424	positive	G1/S-specific cyclin-D2	dre-miR-135c,hsa-miR-151a-5p,hsa-miR-28-5p,ola-miR-135a,oni-miR-135a,oni-miR-135b	Refed|Starved
ENSONIT00000020860	ENSONIT00000031906	0.963946	-2.63713	-2.94065	positive	membrane-associated ring finger (C3HC4) 9	dre-miR-135c,hsa-miR-151a-5p,ola-miR-135a,oni-miR-10869,oni-miR-135b	Refed|Starved
ENSONIT00000011739	ENSONIT00000087424	-0.828681	-2.09883	4.88767	negative	mediator complex subunit 15	dre-miR-135c,hsa-miR-151a-5p,oni-miR-135b	Refed|Starved
ENSONIT00000036294	ENSONIT00000063531	0.95275	-3.56108	-3.78676	positive	calcium-binding mitochondrial carrier protein SCaMC-1	dre-miR-135c,hsa-miR-182-5p,hsa-miR-183-5p,hsa-miR-195-5p,hsa-miR-29b-2-5p,hsa-miR-423-5p,ola-miR-182,oni-miR-10611,oni-miR-10647,oni-miR-135b,oni-miR-137b,oni-miR-138,oni-miR-183,oni-miR-34c,oni-miR-454b	Refed|Starved
ENSONIT00000022367	ENSONIT00000063531	0.865733	-3.82265	-3.78676	positive	calcium-binding mitochondrial carrier protein SCaMC-1	dre-miR-135c,hsa-miR-182-5p,hsa-miR-183-5p,hsa-miR-195-5p,hsa-miR-29b-2-5p,hsa-miR-423-5p,ola-miR-182,oni-miR-10611,oni-miR-10647,oni-miR-135b,oni-miR-137b,oni-miR-138,oni-miR-183,oni-miR-34c,oni-miR-454b	Refed|Starved
ENSONIT00000034082	ENSONIT00000028067	0.830404	3.55034	3.70236	positive	ornithine aminotransferase	dre-miR-135c,hsa-miR-182-5p,hsa-miR-183-5p,hsa-miR-217-5p,hsa-miR-29a-3p,hsa-miR-29b-2-5p,ola-miR-135a,ola-miR-182,oni-miR-10611,oni-miR-10617,oni-miR-135a,oni-miR-135b,oni-miR-1788,oni-miR-183	Refed|Starved
ENSONIT00000034082	TCONSR_00007912	0.853542	3.55034	4.07324	positive	ornithine aminotransferase	dre-miR-135c,hsa-miR-182-5p,hsa-miR-183-5p,hsa-miR-217-5p,hsa-miR-29b-2-5p,ola-miR-135a,ola-miR-182,ola-miR-192-3p,oni-miR-10644,oni-miR-122,oni-miR-135a,oni-miR-135b,oni-miR-138,oni-miR-1788,oni-miR-183,oni-miR-8159	Refed|Starved
ENSONIT00000022366	ENSONIT00000063531	0.868886	-2.00332	-3.78676	positive	calcium-binding mitochondrial carrier protein SCaMC-1	dre-miR-135c,hsa-miR-182-5p,hsa-miR-183-5p,hsa-miR-29b-2-5p,hsa-miR-423-5p,ola-miR-182,oni-miR-10611,oni-miR-10647,oni-miR-135b,oni-miR-137b,oni-miR-138,oni-miR-183,oni-miR-34c,oni-miR-454b	Refed|Starved
ENSONIT00000061756	ENSONIT00000028067	0.813939	3.53632	3.70236	positive	mitochondrial fission process 1	dre-miR-135c,hsa-miR-182-5p,hsa-miR-183-5p,ola-miR-135a,ola-miR-182,ola-miR-200a,oni-miR-10611,oni-miR-10617,oni-miR-10900b,oni-miR-135a,oni-miR-135b,oni-miR-183	Refed|Starved
ENSONIT00000003179	TCONSR_00007912	0.871473	2.57574	4.07324	positive	SEC11 homolog A, signal peptidase complex subunit	dre-miR-135c,hsa-miR-182-5p,hsa-miR-195-5p,hsa-miR-217-5p,hsa-miR-29b-2-5p,ola-miR-135a,ola-miR-192-3p,oni-miR-135a,oni-miR-135b,oni-miR-138,oni-miR-8159	Refed|Starved
ENSONIT00000067261	ENSONIT00000033048	0.850233	-3.06235	-2.43081	positive	0	dre-miR-135c,hsa-miR-182-5p,hsa-miR-195-5p,ola-miR-135a,ola-miR-182,oni-miR-135a,oni-miR-135b	Refed|Starved
ENSONIT00000010548	TCONSR_00007912	0.877963	3.05959	4.07324	positive	coiled-coil domain containing 134	dre-miR-135c,hsa-miR-182-5p,hsa-miR-195-5p,ola-miR-135a,ola-miR-182,oni-miR-135a,oni-miR-135b,oni-miR-137b,oni-miR-138,oni-miR-1788,oni-miR-449b-5p	Refed|Starved
ENSONIT00000010548	ENSONIT00000033184	0.87188	3.05959	3.47336	positive	coiled-coil domain containing 134	dre-miR-135c,hsa-miR-182-5p,hsa-miR-195-5p,ola-miR-135a,ola-miR-182,oni-miR-135a,oni-miR-135b,oni-miR-137b,oni-miR-138,oni-miR-449b-5p	Refed|Starved
ENSONIT00000069173	ENSONIT00000048720	0.949524	-2.39517	-4.05553	positive	diacylglycerol kinase beta	dre-miR-135c,hsa-miR-182-5p,hsa-miR-196b-5p,hsa-miR-29a-3p,ola-miR-135a,ola-miR-182,oni-miR-10552,oni-miR-135a,oni-miR-135b,oni-miR-138	Refed|Starved
ENSONIT00000008366	ENSONIT00000048720	0.822424	-2.95041	-4.05553	positive	centrosomal protein 104	dre-miR-135c,hsa-miR-182-5p,hsa-miR-196b-5p,ola-miR-135a,ola-miR-182,oni-miR-10623,oni-miR-10869,oni-miR-135a,oni-miR-135b	Refed|Starved
ENSONIT00000072040	ENSONIT00000033184	0.808399	2.48476	3.47336	positive	CD276 molecule	dre-miR-135c,hsa-miR-182-5p,hsa-miR-217-5p,hsa-miR-29a-3p,ola-miR-135a,ola-miR-137,ola-miR-182,oni-miR-135a,oni-miR-135b,oni-miR-34c,oni-miR-449b-5p	Refed|Starved
ENSONIT00000011180	ENSONIT00000048720	0.922743	-4.21058	-4.05553	positive	WD repeat domain 63	dre-miR-135c,hsa-miR-182-5p,hsa-miR-29a-3p,ola-miR-135a,ola-miR-182,oni-miR-135b	Refed|Starved
ENSONIT00000034082	ENSONIT00000060610	0.800115	3.55034	2.72385	positive	ornithine aminotransferase	dre-miR-135c,hsa-miR-182-5p,hsa-miR-29b-2-5p,ola-miR-135a,ola-miR-182,oni-miR-10552,oni-miR-10611,oni-miR-10760,oni-miR-135b,oni-miR-138	Refed|Starved
ENSONIT00000069390	ENSONIT00000028067	0.819547	2.33135	3.70236	positive	nodal modulator 1	dre-miR-135c,hsa-miR-182-5p,ola-miR-135a,ola-miR-182,oni-miR-10544,oni-miR-10647,oni-miR-135a,oni-miR-135b,oni-miR-7132b-5p	Refed|Starved
ENSONIT00000010548	ENSONIT00000060610	0.865263	3.05959	2.72385	positive	coiled-coil domain containing 134	dre-miR-135c,hsa-miR-182-5p,ola-miR-135a,ola-miR-182,oni-miR-10869,oni-miR-135b,oni-miR-137b,oni-miR-138	Refed|Starved
ENSONIT00000076828	ENSONIT00000091414	0.939817	-2.5631	-4.7521	positive	aminopeptidase puromycin sensitive	dre-miR-135c,hsa-miR-182-5p,ola-miR-135a,ola-miR-182,oni-miR-10879,oni-miR-135a,oni-miR-135b	Refed|Starved
ENSONIT00000000123	ENSONIT00000091414	0.925411	-6.49869	-4.7521	positive	aminopeptidase puromycin sensitive	dre-miR-135c,hsa-miR-182-5p,ola-miR-135a,ola-miR-182,oni-miR-10879,oni-miR-135a,oni-miR-135b	Refed|Starved
ENSONIT00000037444	ENSONIT00000048720	0.816569	-3.41461	-4.05553	positive	Kv channel-interacting protein 1	dre-miR-135c,hsa-miR-182-5p,ola-miR-135a,ola-miR-182,oni-miR-135a,oni-miR-135b	Refed|Starved
ENSONIT00000049088	ENSONIT00000063531	0.812972	-2.47918	-3.78676	positive	coiled-coil domain containing 117	dre-miR-135c,hsa-miR-182-5p,ola-miR-135a,ola-miR-182,oni-miR-135a,oni-miR-135b	Refed|Starved
ENSONIT00000067261	ENSONIT00000048720	0.978269	-3.06235	-4.05553	positive	0	dre-miR-135c,hsa-miR-182-5p,ola-miR-135a,ola-miR-182,oni-miR-135a,oni-miR-135b	Refed|Starved
ENSONIT00000086227	ENSONIT00000090835	0.813703	-2.08696	-2.84694	positive	0	dre-miR-135c,hsa-miR-183-5p,hsa-miR-28-5p,ola-miR-135a,ola-miR-183-5p,oni-miR-10623,oni-miR-135a,oni-miR-135b,oni-miR-1788,oni-miR-183	Refed|Starved
ENSONIT00000080198	ENSONIT00000036782	0.835581	-6.9497	-5.6666	positive	epidermal growth factor receptor	dre-miR-135c,hsa-miR-183-5p,hsa-miR-29b-2-5p,ola-miR-135a,ola-miR-192-3p,oni-miR-10611,oni-miR-135b,oni-miR-183	Refed|Starved
ENSONIT00000033830	ENSONIT00000033048	0.859948	-2.83941	-2.43081	positive	glutamate receptor 3	dre-miR-135c,hsa-miR-183-5p,hsa-miR-29b-2-5p,ola-miR-135a,oni-miR-10900b,oni-miR-135a,oni-miR-135b,oni-miR-183	Refed|Starved
ENSONIT00000066514	ENSONIT00000036782	0.875704	-3.34003	-5.6666	positive	Na(+)/H(+) exchange regulatory cofactor NHE-RF3	dre-miR-135c,hsa-miR-183-5p,ola-miR-135a,ola-miR-137,oni-miR-10879,oni-miR-135a,oni-miR-135b,oni-miR-183	Refed|Starved
ENSONIT00000066514	ENSONIT00000033048	0.919825	-3.34003	-2.43081	positive	Na(+)/H(+) exchange regulatory cofactor NHE-RF3	dre-miR-135c,hsa-miR-183-5p,ola-miR-135a,ola-miR-137,oni-miR-135a,oni-miR-135b,oni-miR-183	Refed|Starved
ENSONIT00000049422	ENSONIT00000033048	0.860831	-4.5577	-2.43081	positive	Na(+)/H(+) exchange regulatory cofactor NHE-RF3	dre-miR-135c,hsa-miR-183-5p,ola-miR-135a,ola-miR-137,oni-miR-135a,oni-miR-135b,oni-miR-183	Refed|Starved
ENSONIT00000086227	ENSONIT00000091704	0.827525	-2.08696	-2.94918	positive	0	dre-miR-135c,hsa-miR-183-5p,ola-miR-135a,ola-miR-183-5p,oni-miR-135b,oni-miR-1788,oni-miR-183	Refed|Starved
ENSONIT00000040095	ENSONIT00000063531	0.919474	-2.77898	-3.78676	positive	tubulin-specific chaperone cofactor E-like protein	dre-miR-135c,hsa-miR-183-5p,ola-miR-135a,oni-miR-10647,oni-miR-135a,oni-miR-135b,oni-miR-183,oni-miR-219c-3p,oni-miR-34c	Refed|Starved
ENSONIT00000000802	ENSONIT00000031906	0.840378	-3.01355	-2.94065	positive	solute carrier family 18 member A1	dre-miR-135c,hsa-miR-195-5p,hsa-miR-217-5p,ola-miR-135a,oni-miR-10869,oni-miR-135a,oni-miR-135b,oni-miR-454b	Refed|Starved
ENSONIT00000018495	ENSONIT00000031906	0.851785	-2.96208	-2.94065	positive	nuclear receptor subfamily 1 group H member 4	dre-miR-135c,hsa-miR-195-5p,hsa-miR-29a-3p,hsa-miR-483-3p,ola-miR-135a,oni-miR-135a,oni-miR-135b	Refed|Starved
ENSONIT00000061014	ENSONIT00000036782	0.829689	-2.97727	-5.6666	positive	glutamate receptor, ionotropic, AMPA 3b	dre-miR-135c,hsa-miR-195-5p,hsa-miR-29a-3p,ola-miR-135a,ola-miR-183-5p,oni-miR-10879,oni-miR-135a,oni-miR-135b,oni-miR-200a	Refed|Starved
ENSONIT00000012993	ENSONIT00000083508	0.854874	-2.39243	-2.09019	positive	sphingosine-1-phosphate lyase 1	dre-miR-135c,hsa-miR-195-5p,hsa-miR-29b-2-5p,ola-miR-135a,oni-miR-135a,oni-miR-135b,oni-miR-34c	Refed|Starved
ENSONIT00000053037	ENSONIT00000083508	0.873998	-2.91202	-2.09019	positive	sphingosine-1-phosphate lyase 1	dre-miR-135c,hsa-miR-195-5p,hsa-miR-29b-2-5p,ola-miR-135a,oni-miR-135a,oni-miR-135b,oni-miR-34c	Refed|Starved
ENSONIT00000012993	ENSONIT00000090835	0.868331	-2.39243	-2.84694	positive	sphingosine-1-phosphate lyase 1	dre-miR-135c,hsa-miR-195-5p,hsa-miR-29b-2-5p,ola-miR-135a,oni-miR-135a,oni-miR-135b,oni-miR-34c	Refed|Starved
ENSONIT00000073599	ENSONIT00000090835	0.848933	-2.63937	-2.84694	positive	sphingosine-1-phosphate lyase 1	dre-miR-135c,hsa-miR-195-5p,hsa-miR-29b-2-5p,ola-miR-135a,oni-miR-135a,oni-miR-135b,oni-miR-34c	Refed|Starved
ENSONIT00000053037	ENSONIT00000090835	0.828738	-2.91202	-2.84694	positive	sphingosine-1-phosphate lyase 1	dre-miR-135c,hsa-miR-195-5p,hsa-miR-29b-2-5p,ola-miR-135a,oni-miR-135a,oni-miR-135b,oni-miR-34c	Refed|Starved
ENSONIT00000009267	ENSONIT00000033048	0.802899	-3.08182	-2.43081	positive	0	dre-miR-135c,hsa-miR-195-5p,hsa-miR-423-5p,hsa-miR-483-3p,oni-miR-135b,oni-miR-34c	Refed|Starved
ENSONIT00000022980	ENSONIT00000063658	0.96126	-2.16958	-2.34995	positive	tetratricopeptide repeat domain 26	dre-miR-135c,hsa-miR-195-5p,hsa-miR-483-3p,oni-miR-135b	Refed|Starved
ENSONIT00000046065	ENSONIT00000036782	0.953246	-3.46253	-5.6666	positive	flotillin-2	dre-miR-135c,hsa-miR-195-5p,ola-miR-135a,ola-miR-137,ola-miR-192-3p,oni-miR-10644,oni-miR-135a,oni-miR-135b,oni-miR-8159	Refed|Starved
ENSONIT00000092110	ENSONIT00000036782	0.862731	-3.06638	-5.6666	positive	RAB3C, member RAS oncogene family	dre-miR-135c,hsa-miR-195-5p,ola-miR-135a,ola-miR-137,oni-miR-10879,oni-miR-135a,oni-miR-135b,oni-miR-429b	Refed|Starved
ENSONIT00000092110	ENSONIT00000031906	0.936117	-3.06638	-2.94065	positive	RAB3C, member RAS oncogene family	dre-miR-135c,hsa-miR-195-5p,ola-miR-135a,ola-miR-192-5p,oni-miR-135a,oni-miR-135b,oni-miR-7132b-5p	Refed|Starved
ENSONIT00000050724	ENSONIT00000081793	0.981358	-2.1653	-2.7019	positive	contactin-1a	dre-miR-135c,hsa-miR-195-5p,ola-miR-135a,ola-miR-200a,oni-miR-10647,oni-miR-135a,oni-miR-135b,oni-miR-9a-3p	Refed|Starved
ENSONIT00000000802	ENSONIT00000033048	0.815875	-3.01355	-2.43081	positive	solute carrier family 18 member A1	dre-miR-135c,hsa-miR-195-5p,ola-miR-135a,ola-miR-200a,oni-miR-10900b,oni-miR-135a,oni-miR-135b,oni-miR-454b	Refed|Starved
ENSONIT00000038232	ENSONIT00000036782	0.909483	-2.97203	-5.6666	positive	potassium voltage-gated channel subfamily C member 1	dre-miR-135c,hsa-miR-195-5p,ola-miR-135a,oni-miR-10617,oni-miR-10644,oni-miR-10647,oni-miR-135b,oni-miR-138,oni-miR-449a,oni-miR-449b-5p,oni-miR-454b,oni-miR-8159	Refed|Starved
ENSONIT00000024659	ENSONIT00000063135	0.894571	4.99936	5.78343	positive	dehydrogenase/reductase 7C	dre-miR-135c,hsa-miR-195-5p,ola-miR-135a,oni-miR-10644,oni-miR-10647,oni-miR-135b,oni-miR-138	Refed|Starved
ENSONIT00000021410	ENSONIT00000063135	0.814514	3.41277	5.78343	positive	neurofilament medium polypeptide	dre-miR-135c,hsa-miR-195-5p,ola-miR-135a,oni-miR-10647,oni-miR-135a,oni-miR-135b	Refed|Starved
ENSONIT00000092110	ENSONIT00000081793	0.920485	-3.06638	-2.7019	positive	RAB3C, member RAS oncogene family	dre-miR-135c,hsa-miR-195-5p,ola-miR-135a,oni-miR-10879,oni-miR-135a,oni-miR-135b	Refed|Starved
ENSONIT00000000004	ENSONIT00000063658	0.803592	-2.95853	-2.34995	positive	synaptotagmin 1	dre-miR-135c,hsa-miR-195-5p,ola-miR-135a,oni-miR-10879,oni-miR-135a,oni-miR-135b,oni-miR-449a,oni-miR-449b-5p	Refed|Starved
ENSONIT00000062290	ENSONIT00000063658	0.825956	-4.30222	-2.34995	positive	pyruvate dehydrogenase (acetyl-transferring) kinase isozyme 2, mitochondrial	dre-miR-135c,hsa-miR-195-5p,ola-miR-135a,oni-miR-10879,oni-miR-135b	Refed|Starved
ENSONIT00000012993	ENSONIT00000063658	0.864685	-2.39243	-2.34995	positive	sphingosine-1-phosphate lyase 1	dre-miR-135c,hsa-miR-195-5p,ola-miR-135a,oni-miR-135a,oni-miR-135b	Refed|Starved
ENSONIT00000073599	ENSONIT00000063658	0.848082	-2.63937	-2.34995	positive	sphingosine-1-phosphate lyase 1	dre-miR-135c,hsa-miR-195-5p,ola-miR-135a,oni-miR-135a,oni-miR-135b	Refed|Starved
ENSONIT00000053037	ENSONIT00000063658	0.816645	-2.91202	-2.34995	positive	sphingosine-1-phosphate lyase 1	dre-miR-135c,hsa-miR-195-5p,ola-miR-135a,oni-miR-135a,oni-miR-135b	Refed|Starved
ENSONIT00000046065	ENSONIT00000063658	0.94076	-3.46253	-2.34995	positive	flotillin-2	dre-miR-135c,hsa-miR-195-5p,ola-miR-135a,oni-miR-135a,oni-miR-135b	Refed|Starved
ENSONIT00000087293	ENSONIT00000063658	0.820595	-2.8724	-2.34995	positive	insulin-like growth factor 2 receptor	dre-miR-135c,hsa-miR-195-5p,ola-miR-135a,oni-miR-135a,oni-miR-135b	Refed|Starved
ENSONIT00000012993	ENSONIT00000042824	0.883958	-2.39243	-2.24406	positive	sphingosine-1-phosphate lyase 1	dre-miR-135c,hsa-miR-195-5p,ola-miR-135a,oni-miR-135a,oni-miR-135b	Refed|Starved
ENSONIT00000053037	ENSONIT00000042824	0.902611	-2.91202	-2.24406	positive	sphingosine-1-phosphate lyase 1	dre-miR-135c,hsa-miR-195-5p,ola-miR-135a,oni-miR-135a,oni-miR-135b	Refed|Starved
ENSONIT00000061330	ENSONIT00000081793	0.992825	-2.35605	-2.7019	positive	0	dre-miR-135c,hsa-miR-195-5p,ola-miR-135a,oni-miR-135b	Refed|Starved
ENSONIT00000061330	ENSONIT00000031906	0.972533	-2.35605	-2.94065	positive	0	dre-miR-135c,hsa-miR-195-5p,ola-miR-135a,oni-miR-135b	Refed|Starved
ENSONIT00000061330	ENSONIT00000063531	0.856116	-2.35605	-3.78676	positive	0	dre-miR-135c,hsa-miR-195-5p,ola-miR-135a,oni-miR-135b,oni-miR-137b	Refed|Starved
ENSONIT00000061330	ENSONIT00000033048	0.950901	-2.35605	-2.43081	positive	0	dre-miR-135c,hsa-miR-195-5p,ola-miR-135a,oni-miR-135b,oni-miR-137b	Refed|Starved
ENSONIT00000061330	ENSONIT00000036782	0.899517	-2.35605	-5.6666	positive	0	dre-miR-135c,hsa-miR-195-5p,ola-miR-135a,oni-miR-135b,oni-miR-137b	Refed|Starved
ENSONIT00000020808	ENSONIT00000090835	0.93736	-3.07868	-2.84694	positive	popeye domain containing 3	dre-miR-135c,hsa-miR-195-5p,oni-miR-135b	Refed|Starved
ENSONIT00000011739	ENSONIT00000063658	0.941473	-2.09883	-2.34995	positive	mediator complex subunit 15	dre-miR-135c,hsa-miR-195-5p,oni-miR-135b	Refed|Starved
ENSONIT00000020808	ENSONIT00000063658	0.897259	-3.07868	-2.34995	positive	popeye domain containing 3	dre-miR-135c,hsa-miR-195-5p,oni-miR-135b	Refed|Starved
ENSONIT00000011739	ENSONIT00000036782	0.809764	-2.09883	-5.6666	positive	mediator complex subunit 15	dre-miR-135c,hsa-miR-195-5p,oni-miR-135b	Refed|Starved
ENSONIT00000011739	ENSONIT00000090835	0.956572	-2.09883	-2.84694	positive	mediator complex subunit 15	dre-miR-135c,hsa-miR-195-5p,oni-miR-135b	Refed|Starved
ENSONIT00000020808	ENSONIT00000036782	0.899673	-3.07868	-5.6666	positive	popeye domain containing 3	dre-miR-135c,hsa-miR-195-5p,oni-miR-135b,oni-miR-454b	Refed|Starved
ENSONIT00000080198	ENSONIT00000040698	0.890253	-6.9497	-4.2631	positive	epidermal growth factor receptor	dre-miR-135c,hsa-miR-196b-5p,hsa-miR-28-5p,hsa-miR-29b-2-5p,ola-miR-192-3p,oni-miR-135b	Refed|Starved
ENSONIT00000092168	ENSONIT00000092565	0.808351	-2.94827	-2.72015	positive	0	dre-miR-135c,hsa-miR-196b-5p,hsa-miR-29b-2-5p,ola-miR-135a,oni-miR-135a,oni-miR-135b,oni-miR-1788,oni-miR-449a	Refed|Starved
ENSONIT00000092168	ENSONIT00000075950	0.877318	-2.94827	-2.20113	positive	0	dre-miR-135c,hsa-miR-196b-5p,ola-miR-135a,oni-miR-135a,oni-miR-135b	Refed|Starved
ENSONIT00000013565	ENSONIT00000060610	0.90047	2.01325	2.72385	positive	LSM1 homolog, mRNA degradation associated	dre-miR-135c,hsa-miR-215-5p,hsa-miR-483-3p,ola-miR-135a,oni-miR-10552,oni-miR-10900b,oni-miR-135b,oni-miR-192	Refed|Starved
ENSONIT00000013565	ENSONIT00000040742	0.899872	2.01325	4.2461	positive	LSM1 homolog, mRNA degradation associated	dre-miR-135c,hsa-miR-215-5p,hsa-miR-483-3p,ola-miR-135a,oni-miR-10552,oni-miR-135b,oni-miR-192	Refed|Starved
ENSONIT00000013565	ENSONIT00000068247	0.918412	2.01325	2.80164	positive	LSM1 homolog, mRNA degradation associated	dre-miR-135c,hsa-miR-215-5p,hsa-miR-483-3p,ola-miR-135a,oni-miR-10552,oni-miR-135b,oni-miR-192	Refed|Starved
ENSONIT00000013565	ENSONIT00000077753	0.866712	2.01325	3.98689	positive	LSM1 homolog, mRNA degradation associated	dre-miR-135c,hsa-miR-215-5p,ola-miR-135a,oni-miR-10552,oni-miR-10900b,oni-miR-135b,oni-miR-192	Refed|Starved
ENSONIT00000069275	ENSONIT00000068417	0.928574	-2.3696	-2.00208	positive	sorting nexin-24	dre-miR-135c,hsa-miR-215-5p,ola-miR-135a,oni-miR-135a,oni-miR-135b,oni-miR-192,oni-miR-219a-3p,oni-miR-219c-3p	Refed|Starved
ENSONIT00000071896	ENSONIT00000031906	0.808723	-3.0503	-2.94065	positive	hepatocyte nuclear factor 4-gamma	dre-miR-135c,hsa-miR-217-5p,hsa-miR-29a-3p,ola-miR-135a,ola-miR-192-3p,oni-miR-135a,oni-miR-135b	Refed|Starved
ENSONIT00000007565	ENSONIT00000090835	0.926831	-3.03092	-2.84694	positive	egl nine homolog 2	dre-miR-135c,hsa-miR-217-5p,ola-miR-135a,ola-miR-192-3p,oni-miR-135a,oni-miR-135b,oni-miR-34c	Refed|Starved
ENSONIT00000007565	ENSONIT00000087424	-0.87635	-3.03092	4.88767	negative	egl nine homolog 2	dre-miR-135c,hsa-miR-217-5p,ola-miR-135a,oni-miR-10644,oni-miR-10647,oni-miR-135a,oni-miR-135b	Refed|Starved
ENSONIT00000042102	ENSONIT00000037316	0.881325	7.25561	3.73948	positive	adenosine deaminase-like	dre-miR-135c,hsa-miR-217-5p,oni-miR-135b	Refed|Starved
ENSONIT00000080198	ENSONIT00000087424	-0.825069	-6.9497	4.88767	negative	epidermal growth factor receptor	dre-miR-135c,hsa-miR-28-5p,hsa-miR-29b-2-5p,ola-miR-135a,oni-miR-10544,oni-miR-10555,oni-miR-10760,oni-miR-135b	Refed|Starved
ENSONIT00000039098	ENSONIT00000066316	0.843972	-4.25767	-2.71555	positive	hepatocyte nuclear factor 4-gamma	dre-miR-135c,hsa-miR-28-5p,ola-miR-135a,ola-miR-192-3p,oni-miR-135a,oni-miR-135b	Refed|Starved
ENSONIT00000040357	ENSONIT00000066316	0.835429	-2.19703	-2.71555	positive	si:dkey-183c6.8	dre-miR-135c,hsa-miR-28-5p,ola-miR-135a,oni-miR-10623,oni-miR-10647,oni-miR-135a,oni-miR-135b	Refed|Starved
ENSONIT00000050724	ENSONIT00000066316	0.82497	-2.1653	-2.71555	positive	contactin-1a	dre-miR-135c,hsa-miR-28-5p,ola-miR-135a,oni-miR-10647,oni-miR-135a,oni-miR-135b,oni-miR-9a-3p	Refed|Starved
ENSONIT00000038232	ENSONIT00000066316	0.878849	-2.97203	-2.71555	positive	potassium voltage-gated channel subfamily C member 1	dre-miR-135c,hsa-miR-28-5p,ola-miR-135a,oni-miR-10647,oni-miR-135b	Refed|Starved
ENSONIT00000074649	ENSONIT00000066316	0.908494	-2.45243	-2.71555	positive	0	dre-miR-135c,hsa-miR-28-5p,ola-miR-135a,oni-miR-135a,oni-miR-135b	Refed|Starved
ENSONIT00000006086	ENSONIT00000066316	0.970155	-4.25787	-2.71555	positive	transmembrane and immunoglobulin domain-containing protein 1	dre-miR-135c,hsa-miR-28-5p,ola-miR-135a,oni-miR-135b	Refed|Starved
ENSONIT00000066463	ENSONIT00000066316	0.931809	-3.62156	-2.71555	positive	gamma-aminobutyric acid type A receptor beta2 subunit	dre-miR-135c,hsa-miR-28-5p,oni-miR-135a,oni-miR-135b	Refed|Starved
ENSONIT00000038925	ENSONIT00000028067	0.804525	2.24396	3.70236	positive	heat shock protein family A (Hsp70) member 4	dre-miR-135c,hsa-miR-28-5p,oni-miR-135b	Refed|Starved
ENSONIT00000072218	ENSONIT00000090835	0.912002	-3.98611	-2.84694	positive	heat shock protein family A (Hsp70) member 4	dre-miR-135c,hsa-miR-28-5p,oni-miR-135b	Refed|Starved
ENSONIT00000039098	ENSONIT00000048720	0.807366	-4.25767	-4.05553	positive	hepatocyte nuclear factor 4-gamma	dre-miR-135c,hsa-miR-29a-3p,hsa-miR-29b-2-5p,hsa-miR-532-5p,ola-miR-135a,oni-miR-10900b,oni-miR-135a,oni-miR-135b	Refed|Starved
ENSONIT00000071896	ENSONIT00000048720	0.882707	-3.0503	-4.05553	positive	hepatocyte nuclear factor 4-gamma	dre-miR-135c,hsa-miR-29a-3p,hsa-miR-29b-2-5p,hsa-miR-532-5p,ola-miR-135a,oni-miR-10900b,oni-miR-135a,oni-miR-135b	Refed|Starved
ENSONIT00000018495	ENSONIT00000048720	0.961523	-2.96208	-4.05553	positive	nuclear receptor subfamily 1 group H member 4	dre-miR-135c,hsa-miR-29a-3p,hsa-miR-29b-2-5p,ola-miR-135a,oni-miR-135a,oni-miR-135b	Refed|Starved
ENSONIT00000048017	ENSONIT00000048720	0.855072	-3.4718	-4.05553	positive	major histocompatibility complex class I-related gene protein	dre-miR-135c,hsa-miR-29b-2-5p,hsa-miR-532-5p,ola-miR-135a,oni-miR-135b,oni-miR-138	Refed|Starved
ENSONIT00000039098	ENSONIT00000093712	0.944387	-4.25767	-3.33122	positive	hepatocyte nuclear factor 4-gamma	dre-miR-135c,hsa-miR-29b-2-5p,ola-miR-135a,ola-miR-192-3p,oni-miR-10900b,oni-miR-135a,oni-miR-135b	Refed|Starved
ENSONIT00000080314	ENSONIT00000090835	0.976122	-3.12075	-2.84694	positive	transmembrane protein 131	dre-miR-135c,hsa-miR-29b-2-5p,ola-miR-135a,ola-miR-192-3p,oni-miR-135a,oni-miR-135b	Refed|Starved
ENSONIT00000053591	ENSONIT00000090835	0.90865	-8.90748	-2.84694	positive	transmembrane protein 131	dre-miR-135c,hsa-miR-29b-2-5p,ola-miR-135a,ola-miR-192-3p,oni-miR-135a,oni-miR-135b	Refed|Starved
ENSONIT00000080314	ENSONIT00000093712	0.875789	-3.12075	-3.33122	positive	transmembrane protein 131	dre-miR-135c,hsa-miR-29b-2-5p,ola-miR-135a,ola-miR-192-3p,oni-miR-135a,oni-miR-135b,oni-miR-138	Refed|Starved
ENSONIT00000053591	ENSONIT00000093712	0.897232	-8.90748	-3.33122	positive	transmembrane protein 131	dre-miR-135c,hsa-miR-29b-2-5p,ola-miR-135a,ola-miR-192-3p,oni-miR-135a,oni-miR-135b,oni-miR-138	Refed|Starved
ENSONIT00000081455	ENSONIT00000028067	0.870522	2.07748	3.70236	positive	Ras suppressor protein 1	dre-miR-135c,hsa-miR-29b-2-5p,ola-miR-135a,oni-miR-10544,oni-miR-135a,oni-miR-135b,oni-miR-7132b-5p	Refed|Starved
ENSONIT00000019022	ENSONIT00000028067	0.855172	3.01866	3.70236	positive	Ras suppressor protein 1	dre-miR-135c,hsa-miR-29b-2-5p,ola-miR-135a,oni-miR-10544,oni-miR-135a,oni-miR-135b,oni-miR-7132b-5p	Refed|Starved
ENSONIT00000006086	ENSONIT00000093712	0.953696	-4.25787	-3.33122	positive	transmembrane and immunoglobulin domain-containing protein 1	dre-miR-135c,hsa-miR-29b-2-5p,ola-miR-135a,oni-miR-10644,oni-miR-135b	Refed|Starved
ENSONIT00000080314	ENSONIT00000087424	-0.814052	-3.12075	4.88767	negative	transmembrane protein 131	dre-miR-135c,hsa-miR-29b-2-5p,ola-miR-135a,oni-miR-135a,oni-miR-135b	Refed|Starved
ENSONIT00000018495	ENSONIT00000093712	0.939199	-2.96208	-3.33122	positive	nuclear receptor subfamily 1 group H member 4	dre-miR-135c,hsa-miR-29b-2-5p,ola-miR-135a,oni-miR-135a,oni-miR-135b	Refed|Starved
ENSONIT00000085259	ENSONIT00000028067	0.933601	2.9383	3.70236	positive	septin-7	dre-miR-135c,hsa-miR-29b-2-5p,ola-miR-135a,oni-miR-135a,oni-miR-135b	Refed|Starved
ENSONIT00000034300	ENSONIT00000036782	0.836446	-3.32584	-5.6666	positive	guanylin	dre-miR-135c,hsa-miR-29b-2-5p,ola-miR-135a,oni-miR-135a,oni-miR-135b	Refed|Starved
ENSONIT00000039098	ENSONIT00000091414	0.952216	-4.25767	-4.7521	positive	hepatocyte nuclear factor 4-gamma	dre-miR-135c,hsa-miR-29b-2-5p,ola-miR-135a,oni-miR-135a,oni-miR-135b	Refed|Starved
ENSONIT00000034300	ENSONIT00000093712	0.856983	-3.32584	-3.33122	positive	guanylin	dre-miR-135c,hsa-miR-29b-2-5p,ola-miR-135a,oni-miR-135a,oni-miR-135b	Refed|Starved
ENSONIT00000007525	ENSONIT00000091414	0.862248	-2.02799	-4.7521	positive	ubiquitin specific peptidase 47	dre-miR-135c,hsa-miR-29b-2-5p,ola-miR-135a,oni-miR-135a,oni-miR-135b,oni-miR-219b,oni-miR-454b	Refed|Starved
ENSONIT00000006086	ENSONIT00000048720	0.963782	-4.25787	-4.05553	positive	transmembrane and immunoglobulin domain-containing protein 1	dre-miR-135c,hsa-miR-29b-2-5p,ola-miR-135a,oni-miR-135b	Refed|Starved
ENSONIT00000019022	ENSONIT00000077753	0.802179	3.01866	3.98689	positive	Ras suppressor protein 1	dre-miR-135c,hsa-miR-29b-2-5p,ola-miR-135a,oni-miR-135b,oni-miR-449a	Refed|Starved
ENSONIT00000070410	ENSONIT00000039061	0.826796	-2.20207	-2.37424	positive	nuclear receptor subfamily 2 group C member 2	dre-miR-135c,hsa-miR-29b-2-5p,oni-miR-10617,oni-miR-135b	Refed|Starved
ENSONIT00000015125	ENSONIT00000068247	0.819242	2.08013	2.80164	positive	FAM3 metabolism regulating signaling molecule A	dre-miR-135c,hsa-miR-328-3p,ola-miR-135a,oni-miR-10647,oni-miR-135b	Refed|Starved
ENSONIT00000013855	ENSONIT00000068247	0.845332	3.29867	2.80164	positive	tissue specific transplantation antigen P35B	dre-miR-135c,hsa-miR-423-5p,ola-miR-135a,oni-miR-10555,oni-miR-135b,oni-miR-200b	Refed|Starved
ENSONIT00000009267	ENSONIT00000091414	0.81185	-3.08182	-4.7521	positive	0	dre-miR-135c,hsa-miR-423-5p,oni-miR-10879,oni-miR-135b,oni-miR-1788	Refed|Starved
ENSONIT00000081348	ENSONIT00000063658	0.878157	-2.31642	-2.34995	positive	histone deacetylase 5	dre-miR-135c,hsa-miR-483-3p,ola-miR-135a,oni-miR-135a,oni-miR-135b	Refed|Starved
ENSONIT00000017211	ENSONIT00000063658	0.85515	-2.29642	-2.34995	positive	sperm tail PG-rich repeat containing 1	dre-miR-135c,hsa-miR-483-3p,ola-miR-135a,oni-miR-135a,oni-miR-135b	Refed|Starved
ENSONIT00000034503	ENSONIT00000063658	0.916202	-5.87379	-2.34995	positive	phosphatidate phosphatase LPIN1	dre-miR-135c,hsa-miR-483-3p,ola-miR-135a,oni-miR-135a,oni-miR-135b	Refed|Starved
ENSONIT00000034503	ENSONIT00000031906	0.894389	-5.87379	-2.94065	positive	phosphatidate phosphatase LPIN1	dre-miR-135c,hsa-miR-483-3p,ola-miR-135a,oni-miR-135a,oni-miR-135b	Refed|Starved
ENSONIT00000021675	ENSONIT00000063658	0.967649	-6.45772	-2.34995	positive	phosphatidate phosphatase LPIN1	dre-miR-135c,hsa-miR-483-3p,ola-miR-135a,oni-miR-135a,oni-miR-135b	Refed|Starved
ENSONIT00000034503	ENSONIT00000033048	0.847166	-5.87379	-2.43081	positive	phosphatidate phosphatase LPIN1	dre-miR-135c,hsa-miR-483-3p,ola-miR-135a,oni-miR-135a,oni-miR-135b,oni-miR-219c-3p	Refed|Starved
ENSONIT00000084272	ENSONIT00000040698	0.85963	-2.17786	-4.2631	positive	si:dkey-91m11.5	dre-miR-135c,hsa-miR-490-5p,oni-miR-135a,oni-miR-135b	Refed|Starved
ENSONIT00000067333	ENSONIT00000048720	0.810134	-2.47613	-4.05553	positive	receptor tyrosine-protein kinase erbB-2	dre-miR-135c,hsa-miR-532-5p,ola-miR-135a,oni-miR-10869,oni-miR-135a,oni-miR-135b	Refed|Starved
ENSONIT00000092110	ENSONIT00000048720	0.912748	-3.06638	-4.05553	positive	RAB3C, member RAS oncogene family	dre-miR-135c,ola-miR-135a,ola-miR-137,ola-miR-192-5p,oni-miR-135a,oni-miR-135b	Refed|Starved
ENSONIT00000059293	ENSONIT00000077753	0.855043	2.62529	3.98689	positive	2-oxoglutarate and iron-dependent oxygenase domain containing 1	dre-miR-135c,ola-miR-135a,ola-miR-137,oni-miR-10879,oni-miR-10900b,oni-miR-135b	Refed|Starved
ENSONIT00000049422	ENSONIT00000091414	0.913189	-4.5577	-4.7521	positive	Na(+)/H(+) exchange regulatory cofactor NHE-RF3	dre-miR-135c,ola-miR-135a,ola-miR-137,oni-miR-10879,oni-miR-135a,oni-miR-135b	Refed|Starved
ENSONIT00000003793	ENSONIT00000071271	0.881913	2.79533	2.26851	positive	cadherin 15	dre-miR-135c,ola-miR-135a,ola-miR-137,oni-miR-10900b,oni-miR-135a,oni-miR-135b	Refed|Starved
ENSONIT00000052792	TCONSR_00001793	0.913056	-3.61056	-4.44897	positive	solute carrier family 35 member F5	dre-miR-135c,ola-miR-135a,ola-miR-183-5p,oni-miR-10552,oni-miR-122,oni-miR-135a,oni-miR-135b	Refed|Starved
ENSONIT00000052792	TCONSR_00001792	0.830074	-3.61056	-3.58722	positive	solute carrier family 35 member F5	dre-miR-135c,ola-miR-135a,ola-miR-183-5p,oni-miR-10552,oni-miR-122,oni-miR-135a,oni-miR-135b	Refed|Starved
ENSONIT00000074506	TCONSR_00001793	0.844318	-2.99603	-4.44897	positive	protein SOGA3	dre-miR-135c,ola-miR-135a,ola-miR-183-5p,oni-miR-135a,oni-miR-135b,oni-miR-138	Refed|Starved
ENSONIT00000074506	TCONSR_00001792	0.846069	-2.99603	-3.58722	positive	protein SOGA3	dre-miR-135c,ola-miR-135a,ola-miR-183-5p,oni-miR-135a,oni-miR-135b,oni-miR-138	Refed|Starved
ENSONIT00000086227	TCONSR_00001792	0.806186	-2.08696	-3.58722	positive	0	dre-miR-135c,ola-miR-135a,ola-miR-183-5p,oni-miR-135a,oni-miR-135b,oni-miR-138,oni-miR-1788,oni-miR-449a,oni-miR-449b-5p	Refed|Starved
ENSONIT00000071952	ENSONIT00000081793	0.956614	-3.56181	-2.7019	positive	complexin-2	dre-miR-135c,ola-miR-135a,ola-miR-192-3p,ola-miR-200a,oni-miR-135a,oni-miR-135b	Refed|Starved
ENSONIT00000067333	ENSONIT00000090835	0.823299	-2.47613	-2.84694	positive	receptor tyrosine-protein kinase erbB-2	dre-miR-135c,ola-miR-135a,ola-miR-192-3p,ola-miR-200a,oni-miR-135a,oni-miR-135b,oni-miR-1788	Refed|Starved
ENSONIT00000007565	ENSONIT00000093712	0.885655	-3.03092	-3.33122	positive	egl nine homolog 2	dre-miR-135c,ola-miR-135a,ola-miR-192-3p,oni-miR-10552,oni-miR-10644,oni-miR-135a,oni-miR-135b	Refed|Starved
ENSONIT00000018587	ENSONIT00000093712	0.940631	-2.93754	-3.33122	positive	protein kinase C and casein kinase substrate in neurons protein 1	dre-miR-135c,ola-miR-135a,ola-miR-192-3p,oni-miR-10617,oni-miR-135b,oni-miR-138	Refed|Starved
ENSONIT00000008366	ENSONIT00000066316	0.836007	-2.95041	-2.71555	positive	centrosomal protein 104	dre-miR-135c,ola-miR-135a,ola-miR-192-3p,oni-miR-10623,oni-miR-135a,oni-miR-135b	Refed|Starved
ENSONIT00000007565	ENSONIT00000036782	0.871443	-3.03092	-5.6666	positive	egl nine homolog 2	dre-miR-135c,ola-miR-135a,ola-miR-192-3p,oni-miR-10644,oni-miR-10647,oni-miR-135a,oni-miR-135b,oni-miR-449b-5p	Refed|Starved
ENSONIT00000071952	ENSONIT00000093712	0.866029	-3.56181	-3.33122	positive	complexin-2	dre-miR-135c,ola-miR-135a,ola-miR-192-3p,oni-miR-10644,oni-miR-135a,oni-miR-135b	Refed|Starved
ENSONIT00000071952	ENSONIT00000031906	0.956826	-3.56181	-2.94065	positive	complexin-2	dre-miR-135c,ola-miR-135a,ola-miR-192-3p,oni-miR-10644,oni-miR-135a,oni-miR-135b	Refed|Starved
ENSONIT00000079681	ENSONIT00000066316	0.938858	-2.76411	-2.71555	positive	0	dre-miR-135c,ola-miR-135a,ola-miR-192-3p,oni-miR-10647,oni-miR-135a,oni-miR-135b	Refed|Starved
ENSONIT00000067333	ENSONIT00000066316	0.845567	-2.47613	-2.71555	positive	receptor tyrosine-protein kinase erbB-2	dre-miR-135c,ola-miR-135a,ola-miR-192-3p,oni-miR-10647,oni-miR-135a,oni-miR-135b,oni-miR-9a-3p,oni-miR-9a-7-3p	Refed|Starved
ENSONIT00000047029	ENSONIT00000066316	0.949447	-4.44534	-2.71555	positive	solute carrier family 28 member 3	dre-miR-135c,ola-miR-135a,ola-miR-192-3p,oni-miR-10647,oni-miR-135a,oni-miR-135b,oni-miR-9a-3p,oni-miR-9a-7-3p	Refed|Starved
ENSONIT00000018587	ENSONIT00000066316	0.908574	-2.93754	-2.71555	positive	protein kinase C and casein kinase substrate in neurons protein 1	dre-miR-135c,ola-miR-135a,ola-miR-192-3p,oni-miR-10647,oni-miR-135b	Refed|Starved
ENSONIT00000034088	ENSONIT00000093712	0.956304	-2.69028	-3.33122	positive	N-myristoyltransferase 1	dre-miR-135c,ola-miR-135a,ola-miR-192-3p,oni-miR-10869,oni-miR-135a,oni-miR-135b	Refed|Starved
ENSONIT00000023530	ENSONIT00000093712	0.984494	-3.03188	-3.33122	positive	0	dre-miR-135c,ola-miR-135a,ola-miR-192-3p,oni-miR-135a,oni-miR-135b	Refed|Starved
ENSONIT00000071952	ENSONIT00000066316	0.902534	-3.56181	-2.71555	positive	complexin-2	dre-miR-135c,ola-miR-135a,ola-miR-192-3p,oni-miR-135a,oni-miR-135b	Refed|Starved
ENSONIT00000022196	ENSONIT00000066316	0.818285	-3.12851	-2.71555	positive	motile sperm domain containing 1	dre-miR-135c,ola-miR-135a,ola-miR-192-3p,oni-miR-135a,oni-miR-135b	Refed|Starved
ENSONIT00000023530	ENSONIT00000066316	0.953436	-3.03188	-2.71555	positive	0	dre-miR-135c,ola-miR-135a,ola-miR-192-3p,oni-miR-135a,oni-miR-135b	Refed|Starved
ENSONIT00000023530	ENSONIT00000031906	0.825723	-3.03188	-2.94065	positive	0	dre-miR-135c,ola-miR-135a,ola-miR-192-3p,oni-miR-135a,oni-miR-135b	Refed|Starved
ENSONIT00000067261	ENSONIT00000066316	0.973108	-3.06235	-2.71555	positive	0	dre-miR-135c,ola-miR-135a,ola-miR-192-3p,oni-miR-135a,oni-miR-135b	Refed|Starved
ENSONIT00000013565	ENSONIT00000028067	0.837275	2.01325	3.70236	positive	LSM1 homolog, mRNA degradation associated	dre-miR-135c,ola-miR-135a,oni-miR-10544,oni-miR-10900b,oni-miR-135b	Refed|Starved
ENSONIT00000034082	ENSONIT00000068247	0.830358	3.55034	2.80164	positive	ornithine aminotransferase	dre-miR-135c,ola-miR-135a,oni-miR-10552,oni-miR-10611,oni-miR-135b,oni-miR-138	Refed|Starved
ENSONIT00000079015	ENSONIT00000060610	0.823059	2.51134	2.72385	positive	mesoderm development LRP chaperone	dre-miR-135c,ola-miR-135a,oni-miR-10552,oni-miR-10900b,oni-miR-135b	Refed|Starved
ENSONIT00000024195	ENSONIT00000093712	0.825569	-3.33576	-3.33122	positive	transducin beta like 1 X-linked receptor 1	dre-miR-135c,ola-miR-135a,oni-miR-10552,oni-miR-135a,oni-miR-135b	Refed|Starved
ENSONIT00000049088	TCONSR_00001793	0.957473	-2.47918	-4.44897	positive	coiled-coil domain containing 117	dre-miR-135c,ola-miR-135a,oni-miR-10552,oni-miR-135a,oni-miR-135b	Refed|Starved
ENSONIT00000042104	TCONSR_00001793	0.82222	-2.78698	-4.44897	positive	ectonucleotide pyrophosphatase/phosphodiesterase family member 2	dre-miR-135c,ola-miR-135a,oni-miR-10552,oni-miR-135a,oni-miR-135b	Refed|Starved
ENSONIT00000049088	TCONSR_00001792	0.801598	-2.47918	-3.58722	positive	coiled-coil domain containing 117	dre-miR-135c,ola-miR-135a,oni-miR-10552,oni-miR-135a,oni-miR-135b	Refed|Starved
ENSONIT00000024195	TCONSR_00001792	0.878725	-3.33576	-3.58722	positive	transducin beta like 1 X-linked receptor 1	dre-miR-135c,ola-miR-135a,oni-miR-10552,oni-miR-135a,oni-miR-135b,oni-miR-1788	Refed|Starved
ENSONIT00000007565	TCONSR_00001793	0.871064	-3.03092	-4.44897	positive	egl nine homolog 2	dre-miR-135c,ola-miR-135a,oni-miR-10552,oni-miR-135a,oni-miR-135b,oni-miR-449b-5p	Refed|Starved
ENSONIT00000079015	ENSONIT00000040742	0.813114	2.51134	4.2461	positive	mesoderm development LRP chaperone	dre-miR-135c,ola-miR-135a,oni-miR-10552,oni-miR-135b	Refed|Starved
ENSONIT00000079015	ENSONIT00000068247	0.851635	2.51134	2.80164	positive	mesoderm development LRP chaperone	dre-miR-135c,ola-miR-135a,oni-miR-10552,oni-miR-135b	Refed|Starved
ENSONIT00000067721	TCONSR_00001793	0.800783	-2.19486	-4.44897	positive	0	dre-miR-135c,ola-miR-135a,oni-miR-10552,oni-miR-135b,oni-miR-138	Refed|Starved
ENSONIT00000013855	ENSONIT00000060610	0.802976	3.29867	2.72385	positive	tissue specific transplantation antigen P35B	dre-miR-135c,ola-miR-135a,oni-miR-10555,oni-miR-10760,oni-miR-135b,oni-miR-200b	Refed|Starved
ENSONIT00000035067	ENSONIT00000087424	-0.808706	-2.16659	4.88767	negative	0	dre-miR-135c,ola-miR-135a,oni-miR-10555,oni-miR-135b	Refed|Starved
ENSONIT00000035067	ENSONIT00000090835	0.896908	-2.16659	-2.84694	positive	0	dre-miR-135c,ola-miR-135a,oni-miR-10555,oni-miR-135b	Refed|Starved
ENSONIT00000000802	ENSONIT00000093712	0.976223	-3.01355	-3.33122	positive	solute carrier family 18 member A1	dre-miR-135c,ola-miR-135a,oni-miR-10617,oni-miR-10869,oni-miR-10900b,oni-miR-135a,oni-miR-135b	Refed|Starved
ENSONIT00000042104	ENSONIT00000039061	0.804923	-2.78698	-2.37424	positive	ectonucleotide pyrophosphatase/phosphodiesterase family member 2	dre-miR-135c,ola-miR-135a,oni-miR-10617,oni-miR-135a,oni-miR-135b	Refed|Starved
ENSONIT00000086859	ENSONIT00000093712	0.919784	-2.97187	-3.33122	positive	delta like non-canonical Notch ligand 1	dre-miR-135c,ola-miR-135a,oni-miR-10617,oni-miR-135a,oni-miR-135b	Refed|Starved
ENSONIT00000086859	ENSONIT00000036782	0.858887	-2.97187	-5.6666	positive	delta like non-canonical Notch ligand 1	dre-miR-135c,ola-miR-135a,oni-miR-10617,oni-miR-135a,oni-miR-135b	Refed|Starved
ENSONIT00000011084	ENSONIT00000093712	0.884732	-3.37813	-3.33122	positive	ribonucleoprotein, PTB binding 2	dre-miR-135c,ola-miR-135a,oni-miR-10617,oni-miR-135a,oni-miR-135b,oni-miR-429b	Refed|Starved
ENSONIT00000057111	ENSONIT00000093712	0.891013	-2.21638	-3.33122	positive	heat-stable enterotoxin receptor	dre-miR-135c,ola-miR-135a,oni-miR-10644,oni-miR-135a,oni-miR-135b	Refed|Starved
ENSONIT00000002473	ENSONIT00000087424	0.846833	3.9763	4.88767	positive	SH3 and cysteine rich domain 3	dre-miR-135c,ola-miR-135a,oni-miR-10644,oni-miR-135b	Refed|Starved
ENSONIT00000002473	ENSONIT00000063135	0.863604	3.9763	5.78343	positive	SH3 and cysteine rich domain 3	dre-miR-135c,ola-miR-135a,oni-miR-10644,oni-miR-135b	Refed|Starved
ENSONIT00000042887	TCONSR_00137502	0.915382	-3.63877	-2.52828	positive	K(lysine) acetyltransferase 5b	dre-miR-135c,ola-miR-135a,oni-miR-10644,oni-miR-135b	Refed|Starved
ENSONIT00000011180	ENSONIT00000093712	0.889532	-4.21058	-3.33122	positive	WD repeat domain 63	dre-miR-135c,ola-miR-135a,oni-miR-10644,oni-miR-135b,oni-miR-219b	Refed|Starved
ENSONIT00000045193	ENSONIT00000042824	0.866037	-2.3147	-2.24406	positive	nuclear receptor subfamily 2 group F member 6	dre-miR-135c,ola-miR-135a,oni-miR-10647,oni-miR-10869,oni-miR-135a,oni-miR-135b,oni-miR-449b-5p	Refed|Starved
ENSONIT00000067721	ENSONIT00000042824	0.944411	-2.19486	-2.24406	positive	0	dre-miR-135c,ola-miR-135a,oni-miR-10647,oni-miR-10869,oni-miR-135b	Refed|Starved
ENSONIT00000015125	ENSONIT00000063135	0.805564	2.08013	5.78343	positive	FAM3 metabolism regulating signaling molecule A	dre-miR-135c,ola-miR-135a,oni-miR-10647,oni-miR-135a,oni-miR-135b	Refed|Starved
ENSONIT00000041488	ENSONIT00000066316	0.983785	-3.43189	-2.71555	positive	somatomedin-B and thrombospondin type-1 domain-containing protein	dre-miR-135c,ola-miR-135a,oni-miR-10647,oni-miR-135a,oni-miR-135b	Refed|Starved
ENSONIT00000023717	ENSONIT00000091414	0.914876	-2.50076	-4.7521	positive	NLR family CARD domain-containing protein 3	dre-miR-135c,ola-miR-135a,oni-miR-10647,oni-miR-135a,oni-miR-135b	Refed|Starved
ENSONIT00000057111	ENSONIT00000066316	0.981966	-2.21638	-2.71555	positive	heat-stable enterotoxin receptor	dre-miR-135c,ola-miR-135a,oni-miR-10647,oni-miR-135a,oni-miR-135b	Refed|Starved
ENSONIT00000057111	ENSONIT00000033048	0.837829	-2.21638	-2.43081	positive	heat-stable enterotoxin receptor	dre-miR-135c,ola-miR-135a,oni-miR-10647,oni-miR-135a,oni-miR-135b	Refed|Starved
ENSONIT00000088781	ENSONIT00000066316	0.843255	-2.63806	-2.71555	positive	0	dre-miR-135c,ola-miR-135a,oni-miR-10647,oni-miR-135a,oni-miR-135b	Refed|Starved
ENSONIT00000064925	ENSONIT00000042824	0.931694	-2.13869	-2.24406	positive	0	dre-miR-135c,ola-miR-135a,oni-miR-10647,oni-miR-135a,oni-miR-135b	Refed|Starved
ENSONIT00000074835	ENSONIT00000086827	0.87351	-2.71471	-2.52156	positive	phosphodiesterase 7B	dre-miR-135c,ola-miR-135a,oni-miR-10647,oni-miR-135a,oni-miR-135b	Refed|Starved
ENSONIT00000023717	ENSONIT00000066316	0.85801	-2.50076	-2.71555	positive	NLR family CARD domain-containing protein 3	dre-miR-135c,ola-miR-135a,oni-miR-10647,oni-miR-135a,oni-miR-135b	Refed|Starved
ENSONIT00000079681	ENSONIT00000033048	0.853217	-2.76411	-2.43081	positive	0	dre-miR-135c,ola-miR-135a,oni-miR-10647,oni-miR-135a,oni-miR-135b,oni-miR-34c	Refed|Starved
ENSONIT00000021410	ENSONIT00000068247	0.904131	3.41277	2.80164	positive	neurofilament medium polypeptide	dre-miR-135c,ola-miR-135a,oni-miR-10647,oni-miR-135b	Refed|Starved
ENSONIT00000021410	ENSONIT00000060610	0.831075	3.41277	2.72385	positive	neurofilament medium polypeptide	dre-miR-135c,ola-miR-135a,oni-miR-10647,oni-miR-135b	Refed|Starved
ENSONIT00000041551	TCONSR_00137502	0.914185	-2.91103	-2.52828	positive	ADAM metallopeptidase domain 22	dre-miR-135c,ola-miR-135a,oni-miR-10647,oni-miR-135b,oni-miR-138	Refed|Starved
ENSONIT00000021410	ENSONIT00000077753	0.866531	3.41277	3.98689	positive	neurofilament medium polypeptide	dre-miR-135c,ola-miR-135a,oni-miR-10647,oni-miR-135b,oni-miR-449a	Refed|Starved
ENSONIT00000000802	ENSONIT00000048720	0.946112	-3.01355	-4.05553	positive	solute carrier family 18 member A1	dre-miR-135c,ola-miR-135a,oni-miR-10869,oni-miR-10900b,oni-miR-135a,oni-miR-135b	Refed|Starved
ENSONIT00000069788	ENSONIT00000093712	0.909707	-3.21781	-3.33122	positive	0	dre-miR-135c,ola-miR-135a,oni-miR-10869,oni-miR-10900b,oni-miR-135a,oni-miR-135b	Refed|Starved
ENSONIT00000055598	ENSONIT00000048720	0.895764	-4.37486	-4.05553	positive	solute carrier family 4 member 1b (Diego blood group)	dre-miR-135c,ola-miR-135a,oni-miR-10869,oni-miR-135a,oni-miR-135b	Refed|Starved
ENSONIT00000055598	ENSONIT00000093712	0.967202	-4.37486	-3.33122	positive	solute carrier family 4 member 1b (Diego blood group)	dre-miR-135c,ola-miR-135a,oni-miR-10869,oni-miR-135a,oni-miR-135b	Refed|Starved
ENSONIT00000008003	ENSONIT00000083508	0.812302	-2.48562	-2.09019	positive	histone deacetylase 5	dre-miR-135c,ola-miR-135a,oni-miR-10869,oni-miR-135a,oni-miR-135b	Refed|Starved
ENSONIT00000020860	ENSONIT00000093712	0.88319	-2.63713	-3.33122	positive	membrane-associated ring finger (C3HC4) 9	dre-miR-135c,ola-miR-135a,oni-miR-10869,oni-miR-135b	Refed|Starved
ENSONIT00000020860	ENSONIT00000048720	0.923702	-2.63713	-4.05553	positive	membrane-associated ring finger (C3HC4) 9	dre-miR-135c,ola-miR-135a,oni-miR-10869,oni-miR-135b	Refed|Starved
ENSONIT00000068467	ENSONIT00000039061	0.895764	-2.67653	-2.37424	positive	protein FAM217B	dre-miR-135c,ola-miR-135a,oni-miR-10879,oni-miR-135a,oni-miR-135b	Refed|Starved
ENSONIT00000020756	ENSONIT00000039061	0.873316	-2.01402	-2.37424	positive	SWI/SNF related, matrix associated, actin dependent regulator of chromatin, subfamily d, member 2	dre-miR-135c,ola-miR-135a,oni-miR-10879,oni-miR-135a,oni-miR-135b	Refed|Starved
ENSONIT00000022196	ENSONIT00000063658	0.974666	-3.12851	-2.34995	positive	motile sperm domain containing 1	dre-miR-135c,ola-miR-135a,oni-miR-10879,oni-miR-135a,oni-miR-135b	Refed|Starved
ENSONIT00000067333	ENSONIT00000063658	0.831882	-2.47613	-2.34995	positive	receptor tyrosine-protein kinase erbB-2	dre-miR-135c,ola-miR-135a,oni-miR-10879,oni-miR-135a,oni-miR-135b	Refed|Starved
ENSONIT00000066514	ENSONIT00000063658	0.827879	-3.34003	-2.34995	positive	Na(+)/H(+) exchange regulatory cofactor NHE-RF3	dre-miR-135c,ola-miR-135a,oni-miR-10879,oni-miR-135a,oni-miR-135b	Refed|Starved
ENSONIT00000068467	ENSONIT00000063658	0.927398	-2.67653	-2.34995	positive	protein FAM217B	dre-miR-135c,ola-miR-135a,oni-miR-10879,oni-miR-135a,oni-miR-135b	Refed|Starved
ENSONIT00000066514	ENSONIT00000081793	0.904555	-3.34003	-2.7019	positive	Na(+)/H(+) exchange regulatory cofactor NHE-RF3	dre-miR-135c,ola-miR-135a,oni-miR-10879,oni-miR-135a,oni-miR-135b	Refed|Starved
ENSONIT00000049422	ENSONIT00000081793	0.807628	-4.5577	-2.7019	positive	Na(+)/H(+) exchange regulatory cofactor NHE-RF3	dre-miR-135c,ola-miR-135a,oni-miR-10879,oni-miR-135a,oni-miR-135b	Refed|Starved
ENSONIT00000008688	TCONSR_00137502	0.964299	-2.27001	-2.52828	positive	protein APCDD1-like	dre-miR-135c,ola-miR-135a,oni-miR-10879,oni-miR-135b	Refed|Starved
ENSONIT00000059293	ENSONIT00000040742	0.84272	2.62529	4.2461	positive	2-oxoglutarate and iron-dependent oxygenase domain containing 1	dre-miR-135c,ola-miR-135a,oni-miR-10879,oni-miR-135b	Refed|Starved
ENSONIT00000059293	ENSONIT00000068247	0.842471	2.62529	2.80164	positive	2-oxoglutarate and iron-dependent oxygenase domain containing 1	dre-miR-135c,ola-miR-135a,oni-miR-10879,oni-miR-135b,oni-miR-138	Refed|Starved
ENSONIT00000033830	ENSONIT00000081793	0.857262	-2.83941	-2.7019	positive	glutamate receptor 3	dre-miR-135c,ola-miR-135a,oni-miR-10900b,oni-miR-122,oni-miR-135a,oni-miR-135b,oni-miR-9a-7-3p	Refed|Starved
ENSONIT00000061680	ENSONIT00000033048	0.841841	-4.19941	-2.43081	positive	alanine--glyoxylate aminotransferase 2	dre-miR-135c,ola-miR-135a,oni-miR-10900b,oni-miR-135a,oni-miR-135b	Refed|Starved
ENSONIT00000061680	ENSONIT00000048720	0.892831	-4.19941	-4.05553	positive	alanine--glyoxylate aminotransferase 2	dre-miR-135c,ola-miR-135a,oni-miR-10900b,oni-miR-135a,oni-miR-135b	Refed|Starved
ENSONIT00000064385	ENSONIT00000093712	0.948969	-3.7936	-3.33122	positive	protein-L-isoaspartate (D-aspartate) O-methyltransferase domain containing 1	dre-miR-135c,ola-miR-135a,oni-miR-10900b,oni-miR-135a,oni-miR-135b	Refed|Starved
ENSONIT00000079015	TCONSR_00007912	0.835651	2.51134	4.07324	positive	mesoderm development LRP chaperone	dre-miR-135c,ola-miR-135a,oni-miR-10900b,oni-miR-135a,oni-miR-135b	Refed|Starved
ENSONIT00000079015	ENSONIT00000028067	0.878771	2.51134	3.70236	positive	mesoderm development LRP chaperone	dre-miR-135c,ola-miR-135a,oni-miR-10900b,oni-miR-135a,oni-miR-135b	Refed|Starved
ENSONIT00000003793	ENSONIT00000028067	0.869733	2.79533	3.70236	positive	cadherin 15	dre-miR-135c,ola-miR-135a,oni-miR-10900b,oni-miR-135a,oni-miR-135b	Refed|Starved
ENSONIT00000064385	ENSONIT00000048720	0.803409	-3.7936	-4.05553	positive	protein-L-isoaspartate (D-aspartate) O-methyltransferase domain containing 1	dre-miR-135c,ola-miR-135a,oni-miR-10900b,oni-miR-135a,oni-miR-135b	Refed|Starved
ENSONIT00000034088	TCONSR_00001793	0.834755	-2.69028	-4.44897	positive	N-myristoyltransferase 1	dre-miR-135c,ola-miR-135a,oni-miR-122,oni-miR-135a,oni-miR-135b	Refed|Starved
ENSONIT00000020756	TCONSR_00001793	0.841219	-2.01402	-4.44897	positive	SWI/SNF related, matrix associated, actin dependent regulator of chromatin, subfamily d, member 2	dre-miR-135c,ola-miR-135a,oni-miR-122,oni-miR-135a,oni-miR-135b	Refed|Starved
ENSONIT00000046065	TCONSR_00001793	0.876297	-3.46253	-4.44897	positive	flotillin-2	dre-miR-135c,ola-miR-135a,oni-miR-122,oni-miR-135a,oni-miR-135b	Refed|Starved
ENSONIT00000034088	TCONSR_00001792	0.829993	-2.69028	-3.58722	positive	N-myristoyltransferase 1	dre-miR-135c,ola-miR-135a,oni-miR-122,oni-miR-135a,oni-miR-135b	Refed|Starved
ENSONIT00000086859	ENSONIT00000081793	0.927872	-2.97187	-2.7019	positive	delta like non-canonical Notch ligand 1	dre-miR-135c,ola-miR-135a,oni-miR-122,oni-miR-135a,oni-miR-135b	Refed|Starved
ENSONIT00000020946	ENSONIT00000086827	0.850851	-4.62501	-2.52156	positive	homeobox protein meis3	dre-miR-135c,ola-miR-135a,oni-miR-122,oni-miR-135a,oni-miR-135b	Refed|Starved
ENSONIT00000020171	ENSONIT00000087424	-0.891485	-3.01429	4.88767	negative	UTP--glucose-1-phosphate uridylyltransferase	dre-miR-135c,ola-miR-135a,oni-miR-135a,oni-miR-135b	Refed|Starved
ENSONIT00000039999	ENSONIT00000087424	-0.836275	-2.17021	4.88767	negative	ubiquitin specific peptidase 20	dre-miR-135c,ola-miR-135a,oni-miR-135a,oni-miR-135b	Refed|Starved
ENSONIT00000076700	ENSONIT00000087424	-0.811433	-4.14633	4.88767	negative	FERM domain containing 4Bb	dre-miR-135c,ola-miR-135a,oni-miR-135a,oni-miR-135b	Refed|Starved
ENSONIT00000049088	ENSONIT00000039061	0.900663	-2.47918	-2.37424	positive	coiled-coil domain containing 117	dre-miR-135c,ola-miR-135a,oni-miR-135a,oni-miR-135b	Refed|Starved
ENSONIT00000046065	ENSONIT00000039061	0.848122	-3.46253	-2.37424	positive	flotillin-2	dre-miR-135c,ola-miR-135a,oni-miR-135a,oni-miR-135b	Refed|Starved
ENSONIT00000026588	ENSONIT00000039061	0.805714	-2.50374	-2.37424	positive	zinc finger and BTB domain containing 1	dre-miR-135c,ola-miR-135a,oni-miR-135a,oni-miR-135b	Refed|Starved
ENSONIT00000066514	ENSONIT00000039078	0.857138	-3.34003	-2.71262	positive	Na(+)/H(+) exchange regulatory cofactor NHE-RF3	dre-miR-135c,ola-miR-135a,oni-miR-135a,oni-miR-135b	Refed|Starved
ENSONIT00000020946	ENSONIT00000039078	0.894496	-4.62501	-2.71262	positive	homeobox protein meis3	dre-miR-135c,ola-miR-135a,oni-miR-135a,oni-miR-135b	Refed|Starved
ENSONIT00000050212	ENSONIT00000039078	0.879375	-2.12295	-2.71262	positive	RAB3A, member RAS oncogene family	dre-miR-135c,ola-miR-135a,oni-miR-135a,oni-miR-135b	Refed|Starved
ENSONIT00000067261	ENSONIT00000039078	0.837901	-3.06235	-2.71262	positive	0	dre-miR-135c,ola-miR-135a,oni-miR-135a,oni-miR-135b	Refed|Starved
ENSONIT00000020237	ENSONIT00000039078	0.820028	-2.40217	-2.71262	positive	FERM and PDZ domain-containing protein 4	dre-miR-135c,ola-miR-135a,oni-miR-135a,oni-miR-135b	Refed|Starved
ENSONIT00000000004	ENSONIT00000039078	0.897948	-2.95853	-2.71262	positive	synaptotagmin 1	dre-miR-135c,ola-miR-135a,oni-miR-135a,oni-miR-135b	Refed|Starved
ENSONIT00000063806	ENSONIT00000039078	0.908003	-2.40109	-2.71262	positive	Oreochromis niloticus glucagon family neuropeptides-like (LOC100708397), mRNA.	dre-miR-135c,ola-miR-135a,oni-miR-135a,oni-miR-135b	Refed|Starved
ENSONIT00000086859	ENSONIT00000039078	0.800992	-2.97187	-2.71262	positive	delta like non-canonical Notch ligand 1	dre-miR-135c,ola-miR-135a,oni-miR-135a,oni-miR-135b	Refed|Starved
ENSONIT00000040357	ENSONIT00000039078	0.817536	-2.19703	-2.71262	positive	si:dkey-183c6.8	dre-miR-135c,ola-miR-135a,oni-miR-135a,oni-miR-135b	Refed|Starved
ENSONIT00000079681	ENSONIT00000039078	0.931014	-2.76411	-2.71262	positive	0	dre-miR-135c,ola-miR-135a,oni-miR-135a,oni-miR-135b	Refed|Starved
ENSONIT00000085259	ENSONIT00000071271	0.821226	2.9383	2.26851	positive	septin-7	dre-miR-135c,ola-miR-135a,oni-miR-135a,oni-miR-135b	Refed|Starved
ENSONIT00000084316	ENSONIT00000033184	0.883597	3.49827	3.47336	positive	immediate early response 3 interacting protein 1	dre-miR-135c,ola-miR-135a,oni-miR-135a,oni-miR-135b	Refed|Starved
ENSONIT00000036434	ENSONIT00000033184	0.817099	2.68105	3.47336	positive	NADH:ubiquinone oxidoreductase complex assembly factor 8	dre-miR-135c,ola-miR-135a,oni-miR-135a,oni-miR-135b	Refed|Starved
ENSONIT00000039999	ENSONIT00000090835	0.902864	-2.17021	-2.84694	positive	ubiquitin specific peptidase 20	dre-miR-135c,ola-miR-135a,oni-miR-135a,oni-miR-135b	Refed|Starved
ENSONIT00000084272	ENSONIT00000090835	0.836486	-2.17786	-2.84694	positive	si:dkey-91m11.5	dre-miR-135c,ola-miR-135a,oni-miR-135a,oni-miR-135b	Refed|Starved
ENSONIT00000049088	ENSONIT00000090835	0.9335	-2.47918	-2.84694	positive	coiled-coil domain containing 117	dre-miR-135c,ola-miR-135a,oni-miR-135a,oni-miR-135b	Refed|Starved
ENSONIT00000064385	ENSONIT00000090835	0.847152	-3.7936	-2.84694	positive	protein-L-isoaspartate (D-aspartate) O-methyltransferase domain containing 1	dre-miR-135c,ola-miR-135a,oni-miR-135a,oni-miR-135b	Refed|Starved
ENSONIT00000076700	ENSONIT00000090835	0.896939	-4.14633	-2.84694	positive	FERM domain containing 4Bb	dre-miR-135c,ola-miR-135a,oni-miR-135a,oni-miR-135b	Refed|Starved
ENSONIT00000036434	ENSONIT00000063135	0.884998	2.68105	5.78343	positive	NADH:ubiquinone oxidoreductase complex assembly factor 8	dre-miR-135c,ola-miR-135a,oni-miR-135a,oni-miR-135b	Refed|Starved
ENSONIT00000016887	ENSONIT00000039078	0.838859	-2.35471	-2.71262	positive	0	dre-miR-135c,ola-miR-135a,oni-miR-135a,oni-miR-135b	Refed|Starved
ENSONIT00000055598	ENSONIT00000066316	0.918008	-4.37486	-2.71555	positive	solute carrier family 4 member 1b (Diego blood group)	dre-miR-135c,ola-miR-135a,oni-miR-135a,oni-miR-135b	Refed|Starved
ENSONIT00000071896	ENSONIT00000039078	0.880909	-3.0503	-2.71262	positive	hepatocyte nuclear factor 4-gamma	dre-miR-135c,ola-miR-135a,oni-miR-135a,oni-miR-135b	Refed|Starved
ENSONIT00000037444	ENSONIT00000039078	0.834116	-3.41461	-2.71262	positive	Kv channel-interacting protein 1	dre-miR-135c,ola-miR-135a,oni-miR-135a,oni-miR-135b	Refed|Starved
ENSONIT00000005546	ENSONIT00000086827	0.809518	-6.88538	-2.52156	positive	DnaJ heat shock protein family (Hsp40) member B13	dre-miR-135c,ola-miR-135a,oni-miR-135a,oni-miR-135b	Refed|Starved
ENSONIT00000033830	ENSONIT00000039078	0.914587	-2.83941	-2.71262	positive	glutamate receptor 3	dre-miR-135c,ola-miR-135a,oni-miR-135a,oni-miR-135b	Refed|Starved
ENSONIT00000069173	ENSONIT00000039078	0.87269	-2.39517	-2.71262	positive	diacylglycerol kinase beta	dre-miR-135c,ola-miR-135a,oni-miR-135a,oni-miR-135b	Refed|Starved
ENSONIT00000047029	ENSONIT00000039078	0.925211	-4.44534	-2.71262	positive	solute carrier family 28 member 3	dre-miR-135c,ola-miR-135a,oni-miR-135a,oni-miR-135b	Refed|Starved
ENSONIT00000092110	ENSONIT00000039078	0.802391	-3.06638	-2.71262	positive	RAB3C, member RAS oncogene family	dre-miR-135c,ola-miR-135a,oni-miR-135a,oni-miR-135b	Refed|Starved
ENSONIT00000092110	ENSONIT00000066316	0.925366	-3.06638	-2.71555	positive	RAB3C, member RAS oncogene family	dre-miR-135c,ola-miR-135a,oni-miR-135a,oni-miR-135b	Refed|Starved
ENSONIT00000041488	ENSONIT00000039078	0.864198	-3.43189	-2.71262	positive	somatomedin-B and thrombospondin type-1 domain-containing protein	dre-miR-135c,ola-miR-135a,oni-miR-135a,oni-miR-135b	Refed|Starved
ENSONIT00000041488	ENSONIT00000031906	0.957261	-3.43189	-2.94065	positive	somatomedin-B and thrombospondin type-1 domain-containing protein	dre-miR-135c,ola-miR-135a,oni-miR-135a,oni-miR-135b	Refed|Starved
ENSONIT00000000802	ENSONIT00000066316	0.940729	-3.01355	-2.71555	positive	solute carrier family 18 member A1	dre-miR-135c,ola-miR-135a,oni-miR-135a,oni-miR-135b	Refed|Starved
ENSONIT00000020171	ENSONIT00000090835	0.959188	-3.01429	-2.84694	positive	UTP--glucose-1-phosphate uridylyltransferase	dre-miR-135c,ola-miR-135a,oni-miR-135a,oni-miR-135b	Refed|Starved
ENSONIT00000020171	ENSONIT00000093712	0.805851	-3.01429	-3.33122	positive	UTP--glucose-1-phosphate uridylyltransferase	dre-miR-135c,ola-miR-135a,oni-miR-135a,oni-miR-135b	Refed|Starved
ENSONIT00000020171	ENSONIT00000039061	0.861304	-3.01429	-2.37424	positive	UTP--glucose-1-phosphate uridylyltransferase	dre-miR-135c,ola-miR-135a,oni-miR-135a,oni-miR-135b	Refed|Starved
ENSONIT00000020171	ENSONIT00000063531	0.875866	-3.01429	-3.78676	positive	UTP--glucose-1-phosphate uridylyltransferase	dre-miR-135c,ola-miR-135a,oni-miR-135a,oni-miR-135b	Refed|Starved
ENSONIT00000020171	ENSONIT00000033048	0.831577	-3.01429	-2.43081	positive	UTP--glucose-1-phosphate uridylyltransferase	dre-miR-135c,ola-miR-135a,oni-miR-135a,oni-miR-135b	Refed|Starved
ENSONIT00000076828	ENSONIT00000093712	0.953848	-2.5631	-3.33122	positive	aminopeptidase puromycin sensitive	dre-miR-135c,ola-miR-135a,oni-miR-135a,oni-miR-135b	Refed|Starved
ENSONIT00000000123	ENSONIT00000093712	0.926062	-6.49869	-3.33122	positive	aminopeptidase puromycin sensitive	dre-miR-135c,ola-miR-135a,oni-miR-135a,oni-miR-135b	Refed|Starved
ENSONIT00000023762	ENSONIT00000039078	0.800087	-2.68338	-2.71262	positive	0	dre-miR-135c,ola-miR-135a,oni-miR-135a,oni-miR-135b	Refed|Starved
ENSONIT00000039999	ENSONIT00000039061	0.906441	-2.17021	-2.37424	positive	ubiquitin specific peptidase 20	dre-miR-135c,ola-miR-135a,oni-miR-135a,oni-miR-135b	Refed|Starved
ENSONIT00000039999	ENSONIT00000063531	0.826918	-2.17021	-3.78676	positive	ubiquitin specific peptidase 20	dre-miR-135c,ola-miR-135a,oni-miR-135a,oni-miR-135b	Refed|Starved
ENSONIT00000061680	ENSONIT00000039078	0.982681	-4.19941	-2.71262	positive	alanine--glyoxylate aminotransferase 2	dre-miR-135c,ola-miR-135a,oni-miR-135a,oni-miR-135b	Refed|Starved
ENSONIT00000061680	ENSONIT00000066316	0.831844	-4.19941	-2.71555	positive	alanine--glyoxylate aminotransferase 2	dre-miR-135c,ola-miR-135a,oni-miR-135a,oni-miR-135b	Refed|Starved
ENSONIT00000061680	ENSONIT00000031906	0.911743	-4.19941	-2.94065	positive	alanine--glyoxylate aminotransferase 2	dre-miR-135c,ola-miR-135a,oni-miR-135a,oni-miR-135b	Refed|Starved
ENSONIT00000037521	ENSONIT00000093712	0.957184	-3.12932	-3.33122	positive	L3MBTL histone methyl-lysine binding protein 4	dre-miR-135c,ola-miR-135a,oni-miR-135a,oni-miR-135b	Refed|Starved
ENSONIT00000012519	ENSONIT00000093712	0.874254	-2.32354	-3.33122	positive	CSC1-like protein 2	dre-miR-135c,ola-miR-135a,oni-miR-135a,oni-miR-135b	Refed|Starved
ENSONIT00000066514	ENSONIT00000093712	0.937478	-3.34003	-3.33122	positive	Na(+)/H(+) exchange regulatory cofactor NHE-RF3	dre-miR-135c,ola-miR-135a,oni-miR-135a,oni-miR-135b	Refed|Starved
ENSONIT00000049422	ENSONIT00000093712	0.958296	-4.5577	-3.33122	positive	Na(+)/H(+) exchange regulatory cofactor NHE-RF3	dre-miR-135c,ola-miR-135a,oni-miR-135a,oni-miR-135b	Refed|Starved
ENSONIT00000023717	ENSONIT00000093712	0.942534	-2.50076	-3.33122	positive	NLR family CARD domain-containing protein 3	dre-miR-135c,ola-miR-135a,oni-miR-135a,oni-miR-135b	Refed|Starved
ENSONIT00000026588	ENSONIT00000093712	0.872655	-2.50374	-3.33122	positive	zinc finger and BTB domain containing 1	dre-miR-135c,ola-miR-135a,oni-miR-135a,oni-miR-135b	Refed|Starved
ENSONIT00000048209	ENSONIT00000093712	0.872954	-2.17454	-3.33122	positive	Oreochromis niloticus glucagon family neuropeptides-like (LOC100708397), mRNA.	dre-miR-135c,ola-miR-135a,oni-miR-135a,oni-miR-135b	Refed|Starved
ENSONIT00000017211	ENSONIT00000093712	0.894949	-2.29642	-3.33122	positive	sperm tail PG-rich repeat containing 1	dre-miR-135c,ola-miR-135a,oni-miR-135a,oni-miR-135b	Refed|Starved
ENSONIT00000020171	TCONSR_00001793	0.943662	-3.01429	-4.44897	positive	UTP--glucose-1-phosphate uridylyltransferase	dre-miR-135c,ola-miR-135a,oni-miR-135a,oni-miR-135b	Refed|Starved
ENSONIT00000039999	TCONSR_00001793	0.939656	-2.17021	-4.44897	positive	ubiquitin specific peptidase 20	dre-miR-135c,ola-miR-135a,oni-miR-135a,oni-miR-135b	Refed|Starved
ENSONIT00000051331	TCONSR_00001793	0.844631	-4.85858	-4.44897	positive	G1/S-specific cyclin-D2	dre-miR-135c,ola-miR-135a,oni-miR-135a,oni-miR-135b	Refed|Starved
ENSONIT00000037521	TCONSR_00001793	0.805051	-3.12932	-4.44897	positive	L3MBTL histone methyl-lysine binding protein 4	dre-miR-135c,ola-miR-135a,oni-miR-135a,oni-miR-135b	Refed|Starved
ENSONIT00000053037	TCONSR_00001793	0.813236	-2.91202	-4.44897	positive	sphingosine-1-phosphate lyase 1	dre-miR-135c,ola-miR-135a,oni-miR-135a,oni-miR-135b	Refed|Starved
ENSONIT00000026588	TCONSR_00001793	0.918683	-2.50374	-4.44897	positive	zinc finger and BTB domain containing 1	dre-miR-135c,ola-miR-135a,oni-miR-135a,oni-miR-135b	Refed|Starved
ENSONIT00000064385	TCONSR_00001793	0.840096	-3.7936	-4.44897	positive	protein-L-isoaspartate (D-aspartate) O-methyltransferase domain containing 1	dre-miR-135c,ola-miR-135a,oni-miR-135a,oni-miR-135b	Refed|Starved
ENSONIT00000076700	TCONSR_00001793	0.861421	-4.14633	-4.44897	positive	FERM domain containing 4Bb	dre-miR-135c,ola-miR-135a,oni-miR-135a,oni-miR-135b	Refed|Starved
ENSONIT00000068467	TCONSR_00001793	0.968985	-2.67653	-4.44897	positive	protein FAM217B	dre-miR-135c,ola-miR-135a,oni-miR-135a,oni-miR-135b	Refed|Starved
ENSONIT00000017211	TCONSR_00001793	0.834155	-2.29642	-4.44897	positive	sperm tail PG-rich repeat containing 1	dre-miR-135c,ola-miR-135a,oni-miR-135a,oni-miR-135b	Refed|Starved
ENSONIT00000037521	TCONSR_00001792	0.856155	-3.12932	-3.58722	positive	L3MBTL histone methyl-lysine binding protein 4	dre-miR-135c,ola-miR-135a,oni-miR-135a,oni-miR-135b	Refed|Starved
ENSONIT00000088704	TCONSR_00001792	0.851923	-2.15069	-3.58722	positive	phospholipid-transporting ATPase ID	dre-miR-135c,ola-miR-135a,oni-miR-135a,oni-miR-135b	Refed|Starved
ENSONIT00000012519	TCONSR_00001792	0.829258	-2.32354	-3.58722	positive	CSC1-like protein 2	dre-miR-135c,ola-miR-135a,oni-miR-135a,oni-miR-135b	Refed|Starved
ENSONIT00000012993	TCONSR_00001792	0.890692	-2.39243	-3.58722	positive	sphingosine-1-phosphate lyase 1	dre-miR-135c,ola-miR-135a,oni-miR-135a,oni-miR-135b	Refed|Starved
ENSONIT00000073599	TCONSR_00001792	0.837172	-2.63937	-3.58722	positive	sphingosine-1-phosphate lyase 1	dre-miR-135c,ola-miR-135a,oni-miR-135a,oni-miR-135b	Refed|Starved
ENSONIT00000053037	TCONSR_00001792	0.913039	-2.91202	-3.58722	positive	sphingosine-1-phosphate lyase 1	dre-miR-135c,ola-miR-135a,oni-miR-135a,oni-miR-135b	Refed|Starved
ENSONIT00000064385	TCONSR_00001792	0.866731	-3.7936	-3.58722	positive	protein-L-isoaspartate (D-aspartate) O-methyltransferase domain containing 1	dre-miR-135c,ola-miR-135a,oni-miR-135a,oni-miR-135b	Refed|Starved
ENSONIT00000084316	TCONSR_00007912	0.82394	3.49827	4.07324	positive	immediate early response 3 interacting protein 1	dre-miR-135c,ola-miR-135a,oni-miR-135a,oni-miR-135b	Refed|Starved
ENSONIT00000036434	TCONSR_00007912	0.81314	2.68105	4.07324	positive	NADH:ubiquinone oxidoreductase complex assembly factor 8	dre-miR-135c,ola-miR-135a,oni-miR-135a,oni-miR-135b	Refed|Starved
ENSONIT00000047492	TCONSR_00007912	0.800284	2.15873	4.07324	positive	cytidine/uridine monophosphate kinase 1	dre-miR-135c,ola-miR-135a,oni-miR-135a,oni-miR-135b	Refed|Starved
ENSONIT00000008003	ENSONIT00000063658	0.879309	-2.48562	-2.34995	positive	histone deacetylase 5	dre-miR-135c,ola-miR-135a,oni-miR-135a,oni-miR-135b	Refed|Starved
ENSONIT00000020171	ENSONIT00000063658	0.944746	-3.01429	-2.34995	positive	UTP--glucose-1-phosphate uridylyltransferase	dre-miR-135c,ola-miR-135a,oni-miR-135a,oni-miR-135b	Refed|Starved
ENSONIT00000039999	ENSONIT00000063658	0.845522	-2.17021	-2.34995	positive	ubiquitin specific peptidase 20	dre-miR-135c,ola-miR-135a,oni-miR-135a,oni-miR-135b	Refed|Starved
ENSONIT00000005546	ENSONIT00000063658	0.941465	-6.88538	-2.34995	positive	DnaJ heat shock protein family (Hsp40) member B13	dre-miR-135c,ola-miR-135a,oni-miR-135a,oni-miR-135b	Refed|Starved
ENSONIT00000040095	ENSONIT00000063658	0.835581	-2.77898	-2.34995	positive	tubulin-specific chaperone cofactor E-like protein	dre-miR-135c,ola-miR-135a,oni-miR-135a,oni-miR-135b	Refed|Starved
ENSONIT00000049088	ENSONIT00000063658	0.908254	-2.47918	-2.34995	positive	coiled-coil domain containing 117	dre-miR-135c,ola-miR-135a,oni-miR-135a,oni-miR-135b	Refed|Starved
ENSONIT00000041488	ENSONIT00000063658	0.800609	-3.43189	-2.34995	positive	somatomedin-B and thrombospondin type-1 domain-containing protein	dre-miR-135c,ola-miR-135a,oni-miR-135a,oni-miR-135b	Refed|Starved
ENSONIT00000012519	ENSONIT00000063658	0.847606	-2.32354	-2.34995	positive	CSC1-like protein 2	dre-miR-135c,ola-miR-135a,oni-miR-135a,oni-miR-135b	Refed|Starved
ENSONIT00000000559	ENSONIT00000063658	0.87076	-2.57799	-2.34995	positive	tripartite motif-containing protein 35	dre-miR-135c,ola-miR-135a,oni-miR-135a,oni-miR-135b	Refed|Starved
ENSONIT00000011084	ENSONIT00000063658	0.869163	-3.37813	-2.34995	positive	ribonucleoprotein, PTB binding 2	dre-miR-135c,ola-miR-135a,oni-miR-135a,oni-miR-135b	Refed|Starved
ENSONIT00000064385	ENSONIT00000063658	0.877533	-3.7936	-2.34995	positive	protein-L-isoaspartate (D-aspartate) O-methyltransferase domain containing 1	dre-miR-135c,ola-miR-135a,oni-miR-135a,oni-miR-135b	Refed|Starved
ENSONIT00000076700	ENSONIT00000063658	0.928066	-4.14633	-2.34995	positive	FERM domain containing 4Bb	dre-miR-135c,ola-miR-135a,oni-miR-135a,oni-miR-135b	Refed|Starved
ENSONIT00000080314	ENSONIT00000063658	0.931151	-3.12075	-2.34995	positive	transmembrane protein 131	dre-miR-135c,ola-miR-135a,oni-miR-135a,oni-miR-135b	Refed|Starved
ENSONIT00000053591	ENSONIT00000063658	0.861093	-8.90748	-2.34995	positive	transmembrane protein 131	dre-miR-135c,ola-miR-135a,oni-miR-135a,oni-miR-135b	Refed|Starved
ENSONIT00000064925	ENSONIT00000063658	0.805929	-2.13869	-2.34995	positive	0	dre-miR-135c,ola-miR-135a,oni-miR-135a,oni-miR-135b	Refed|Starved
ENSONIT00000020171	ENSONIT00000036782	0.933885	-3.01429	-5.6666	positive	UTP--glucose-1-phosphate uridylyltransferase	dre-miR-135c,ola-miR-135a,oni-miR-135a,oni-miR-135b	Refed|Starved
ENSONIT00000039999	ENSONIT00000036782	0.829314	-2.17021	-5.6666	positive	ubiquitin specific peptidase 20	dre-miR-135c,ola-miR-135a,oni-miR-135a,oni-miR-135b	Refed|Starved
ENSONIT00000026588	ENSONIT00000036782	0.883112	-2.50374	-5.6666	positive	zinc finger and BTB domain containing 1	dre-miR-135c,ola-miR-135a,oni-miR-135a,oni-miR-135b	Refed|Starved
ENSONIT00000048209	ENSONIT00000036782	0.87436	-2.17454	-5.6666	positive	Oreochromis niloticus glucagon family neuropeptides-like (LOC100708397), mRNA.	dre-miR-135c,ola-miR-135a,oni-miR-135a,oni-miR-135b	Refed|Starved
ENSONIT00000076700	ENSONIT00000036782	0.956567	-4.14633	-5.6666	positive	FERM domain containing 4Bb	dre-miR-135c,ola-miR-135a,oni-miR-135a,oni-miR-135b	Refed|Starved
ENSONIT00000055598	ENSONIT00000091414	0.936656	-4.37486	-4.7521	positive	solute carrier family 4 member 1b (Diego blood group)	dre-miR-135c,ola-miR-135a,oni-miR-135a,oni-miR-135b	Refed|Starved
ENSONIT00000023530	ENSONIT00000091414	0.916084	-3.03188	-4.7521	positive	0	dre-miR-135c,ola-miR-135a,oni-miR-135a,oni-miR-135b	Refed|Starved
ENSONIT00000074649	ENSONIT00000091414	0.949832	-2.45243	-4.7521	positive	0	dre-miR-135c,ola-miR-135a,oni-miR-135a,oni-miR-135b	Refed|Starved
ENSONIT00000064385	ENSONIT00000091414	0.867736	-3.7936	-4.7521	positive	protein-L-isoaspartate (D-aspartate) O-methyltransferase domain containing 1	dre-miR-135c,ola-miR-135a,oni-miR-135a,oni-miR-135b	Refed|Starved
ENSONIT00000076700	ENSONIT00000031906	0.826131	-4.14633	-2.94065	positive	FERM domain containing 4Bb	dre-miR-135c,ola-miR-135a,oni-miR-135a,oni-miR-135b	Refed|Starved
ENSONIT00000076700	ENSONIT00000063531	0.905045	-4.14633	-3.78676	positive	FERM domain containing 4Bb	dre-miR-135c,ola-miR-135a,oni-miR-135a,oni-miR-135b	Refed|Starved
ENSONIT00000076700	ENSONIT00000033048	0.828686	-4.14633	-2.43081	positive	FERM domain containing 4Bb	dre-miR-135c,ola-miR-135a,oni-miR-135a,oni-miR-135b	Refed|Starved
ENSONIT00000050724	ENSONIT00000039078	0.870593	-2.1653	-2.71262	positive	contactin-1a	dre-miR-135c,ola-miR-135a,oni-miR-135a,oni-miR-135b	Refed|Starved
ENSONIT00000035425	ENSONIT00000093712	0.855313	-3.0578	-3.33122	positive	pirin	dre-miR-135c,ola-miR-135a,oni-miR-135a,oni-miR-135b	Refed|Starved
ENSONIT00000007525	ENSONIT00000063658	0.803065	-2.02799	-2.34995	positive	ubiquitin specific peptidase 47	dre-miR-135c,ola-miR-135a,oni-miR-135a,oni-miR-135b	Refed|Starved
ENSONIT00000034503	ENSONIT00000036782	0.888038	-5.87379	-5.6666	positive	phosphatidate phosphatase LPIN1	dre-miR-135c,ola-miR-135a,oni-miR-135a,oni-miR-135b	Refed|Starved
ENSONIT00000034503	ENSONIT00000093712	0.869109	-5.87379	-3.33122	positive	phosphatidate phosphatase LPIN1	dre-miR-135c,ola-miR-135a,oni-miR-135a,oni-miR-135b	Refed|Starved
ENSONIT00000034503	ENSONIT00000039078	0.805996	-5.87379	-2.71262	positive	phosphatidate phosphatase LPIN1	dre-miR-135c,ola-miR-135a,oni-miR-135a,oni-miR-135b	Refed|Starved
ENSONIT00000034503	ENSONIT00000048720	0.889993	-5.87379	-4.05553	positive	phosphatidate phosphatase LPIN1	dre-miR-135c,ola-miR-135a,oni-miR-135a,oni-miR-135b	Refed|Starved
ENSONIT00000021675	ENSONIT00000036782	0.875503	-6.45772	-5.6666	positive	phosphatidate phosphatase LPIN1	dre-miR-135c,ola-miR-135a,oni-miR-135a,oni-miR-135b	Refed|Starved
ENSONIT00000021675	ENSONIT00000093712	0.81556	-6.45772	-3.33122	positive	phosphatidate phosphatase LPIN1	dre-miR-135c,ola-miR-135a,oni-miR-135a,oni-miR-135b	Refed|Starved
ENSONIT00000021675	ENSONIT00000048720	0.820718	-6.45772	-4.05553	positive	phosphatidate phosphatase LPIN1	dre-miR-135c,ola-miR-135a,oni-miR-135a,oni-miR-135b	Refed|Starved
ENSONIT00000071952	ENSONIT00000039078	0.802661	-3.56181	-2.71262	positive	complexin-2	dre-miR-135c,ola-miR-135a,oni-miR-135a,oni-miR-135b	Refed|Starved
ENSONIT00000071952	ENSONIT00000048720	0.901208	-3.56181	-4.05553	positive	complexin-2	dre-miR-135c,ola-miR-135a,oni-miR-135a,oni-miR-135b	Refed|Starved
ENSONIT00000061014	ENSONIT00000039078	0.828773	-2.97727	-2.71262	positive	glutamate receptor, ionotropic, AMPA 3b	dre-miR-135c,ola-miR-135a,oni-miR-135a,oni-miR-135b	Refed|Starved
ENSONIT00000022196	ENSONIT00000048720	0.804261	-3.12851	-4.05553	positive	motile sperm domain containing 1	dre-miR-135c,ola-miR-135a,oni-miR-135a,oni-miR-135b	Refed|Starved
ENSONIT00000057111	ENSONIT00000039078	0.863879	-2.21638	-2.71262	positive	heat-stable enterotoxin receptor	dre-miR-135c,ola-miR-135a,oni-miR-135a,oni-miR-135b	Refed|Starved
ENSONIT00000057111	ENSONIT00000048720	0.980311	-2.21638	-4.05553	positive	heat-stable enterotoxin receptor	dre-miR-135c,ola-miR-135a,oni-miR-135a,oni-miR-135b	Refed|Starved
ENSONIT00000034300	ENSONIT00000039078	0.910488	-3.32584	-2.71262	positive	guanylin	dre-miR-135c,ola-miR-135a,oni-miR-135a,oni-miR-135b	Refed|Starved
ENSONIT00000034300	ENSONIT00000066316	0.970625	-3.32584	-2.71555	positive	guanylin	dre-miR-135c,ola-miR-135a,oni-miR-135a,oni-miR-135b	Refed|Starved
ENSONIT00000088781	ENSONIT00000093712	0.934618	-2.63806	-3.33122	positive	0	dre-miR-135c,ola-miR-135a,oni-miR-135a,oni-miR-135b	Refed|Starved
ENSONIT00000088781	ENSONIT00000048720	0.817619	-2.63806	-4.05553	positive	0	dre-miR-135c,ola-miR-135a,oni-miR-135a,oni-miR-135b	Refed|Starved
ENSONIT00000079681	ENSONIT00000048720	0.942833	-2.76411	-4.05553	positive	0	dre-miR-135c,ola-miR-135a,oni-miR-135a,oni-miR-135b	Refed|Starved
ENSONIT00000048209	ENSONIT00000081793	0.927409	-2.17454	-2.7019	positive	Oreochromis niloticus glucagon family neuropeptides-like (LOC100708397), mRNA.	dre-miR-135c,ola-miR-135a,oni-miR-135a,oni-miR-135b	Refed|Starved
ENSONIT00000063806	ENSONIT00000081793	0.891232	-2.40109	-2.7019	positive	Oreochromis niloticus glucagon family neuropeptides-like (LOC100708397), mRNA.	dre-miR-135c,ola-miR-135a,oni-miR-135a,oni-miR-135b	Refed|Starved
ENSONIT00000076700	ENSONIT00000081793	0.852008	-4.14633	-2.7019	positive	FERM domain containing 4Bb	dre-miR-135c,ola-miR-135a,oni-miR-135a,oni-miR-135b	Refed|Starved
ENSONIT00000086859	ENSONIT00000066316	0.948764	-2.97187	-2.71555	positive	delta like non-canonical Notch ligand 1	dre-miR-135c,ola-miR-135a,oni-miR-135a,oni-miR-135b	Refed|Starved
ENSONIT00000066514	ENSONIT00000066316	0.959762	-3.34003	-2.71555	positive	Na(+)/H(+) exchange regulatory cofactor NHE-RF3	dre-miR-135c,ola-miR-135a,oni-miR-135a,oni-miR-135b	Refed|Starved
ENSONIT00000049422	ENSONIT00000066316	0.940423	-4.5577	-2.71555	positive	Na(+)/H(+) exchange regulatory cofactor NHE-RF3	dre-miR-135c,ola-miR-135a,oni-miR-135a,oni-miR-135b	Refed|Starved
ENSONIT00000000559	ENSONIT00000086827	0.808534	-2.57799	-2.52156	positive	tripartite motif-containing protein 35	dre-miR-135c,ola-miR-135a,oni-miR-135a,oni-miR-135b	Refed|Starved
ENSONIT00000023530	ENSONIT00000048720	0.926946	-3.03188	-4.05553	positive	0	dre-miR-135c,ola-miR-135a,oni-miR-135a,oni-miR-135b	Refed|Starved
ENSONIT00000023717	ENSONIT00000048720	0.834734	-2.50076	-4.05553	positive	NLR family CARD domain-containing protein 3	dre-miR-135c,ola-miR-135a,oni-miR-135a,oni-miR-135b	Refed|Starved
ENSONIT00000026588	ENSONIT00000063531	0.861377	-2.50374	-3.78676	positive	zinc finger and BTB domain containing 1	dre-miR-135c,ola-miR-135a,oni-miR-135a,oni-miR-135b	Refed|Starved
ENSONIT00000026588	ENSONIT00000033048	0.804533	-2.50374	-2.43081	positive	zinc finger and BTB domain containing 1	dre-miR-135c,ola-miR-135a,oni-miR-135a,oni-miR-135b	Refed|Starved
ENSONIT00000064385	ENSONIT00000066316	0.838085	-3.7936	-2.71555	positive	protein-L-isoaspartate (D-aspartate) O-methyltransferase domain containing 1	dre-miR-135c,ola-miR-135a,oni-miR-135a,oni-miR-135b	Refed|Starved
ENSONIT00000048209	ENSONIT00000066316	0.886524	-2.17454	-2.71555	positive	Oreochromis niloticus glucagon family neuropeptides-like (LOC100708397), mRNA.	dre-miR-135c,ola-miR-135a,oni-miR-135a,oni-miR-135b	Refed|Starved
ENSONIT00000048209	ENSONIT00000031906	0.925137	-2.17454	-2.94065	positive	Oreochromis niloticus glucagon family neuropeptides-like (LOC100708397), mRNA.	dre-miR-135c,ola-miR-135a,oni-miR-135a,oni-miR-135b	Refed|Starved
ENSONIT00000048209	ENSONIT00000063531	0.880559	-2.17454	-3.78676	positive	Oreochromis niloticus glucagon family neuropeptides-like (LOC100708397), mRNA.	dre-miR-135c,ola-miR-135a,oni-miR-135a,oni-miR-135b	Refed|Starved
ENSONIT00000048209	ENSONIT00000033048	0.938031	-2.17454	-2.43081	positive	Oreochromis niloticus glucagon family neuropeptides-like (LOC100708397), mRNA.	dre-miR-135c,ola-miR-135a,oni-miR-135a,oni-miR-135b	Refed|Starved
ENSONIT00000048209	ENSONIT00000048720	0.877928	-2.17454	-4.05553	positive	Oreochromis niloticus glucagon family neuropeptides-like (LOC100708397), mRNA.	dre-miR-135c,ola-miR-135a,oni-miR-135a,oni-miR-135b	Refed|Starved
ENSONIT00000063806	ENSONIT00000066316	0.800497	-2.40109	-2.71555	positive	Oreochromis niloticus glucagon family neuropeptides-like (LOC100708397), mRNA.	dre-miR-135c,ola-miR-135a,oni-miR-135a,oni-miR-135b	Refed|Starved
ENSONIT00000063806	ENSONIT00000031906	0.904425	-2.40109	-2.94065	positive	Oreochromis niloticus glucagon family neuropeptides-like (LOC100708397), mRNA.	dre-miR-135c,ola-miR-135a,oni-miR-135a,oni-miR-135b	Refed|Starved
ENSONIT00000063806	ENSONIT00000033048	0.80583	-2.40109	-2.43081	positive	Oreochromis niloticus glucagon family neuropeptides-like (LOC100708397), mRNA.	dre-miR-135c,ola-miR-135a,oni-miR-135a,oni-miR-135b	Refed|Starved
ENSONIT00000063806	ENSONIT00000048720	0.824724	-2.40109	-4.05553	positive	Oreochromis niloticus glucagon family neuropeptides-like (LOC100708397), mRNA.	dre-miR-135c,ola-miR-135a,oni-miR-135a,oni-miR-135b	Refed|Starved
ENSONIT00000086859	ENSONIT00000031906	0.949265	-2.97187	-2.94065	positive	delta like non-canonical Notch ligand 1	dre-miR-135c,ola-miR-135a,oni-miR-135a,oni-miR-135b	Refed|Starved
ENSONIT00000086859	ENSONIT00000063531	0.817543	-2.97187	-3.78676	positive	delta like non-canonical Notch ligand 1	dre-miR-135c,ola-miR-135a,oni-miR-135a,oni-miR-135b	Refed|Starved
ENSONIT00000086859	ENSONIT00000033048	0.917486	-2.97187	-2.43081	positive	delta like non-canonical Notch ligand 1	dre-miR-135c,ola-miR-135a,oni-miR-135a,oni-miR-135b	Refed|Starved
ENSONIT00000086859	ENSONIT00000048720	0.934687	-2.97187	-4.05553	positive	delta like non-canonical Notch ligand 1	dre-miR-135c,ola-miR-135a,oni-miR-135a,oni-miR-135b	Refed|Starved
ENSONIT00000091893	TCONSR_00001793	0.837182	-3.93027	-4.44897	positive	protein NDNF	dre-miR-135c,ola-miR-135a,oni-miR-135a,oni-miR-135b,oni-miR-138	Refed|Starved
ENSONIT00000090404	TCONSR_00001793	0.80809	-4.10516	-4.44897	positive	Rho guanine nucleotide exchange factor (GEF) 7b	dre-miR-135c,ola-miR-135a,oni-miR-135a,oni-miR-135b,oni-miR-138	Refed|Starved
ENSONIT00000091893	TCONSR_00001792	0.810009	-3.93027	-3.58722	positive	protein NDNF	dre-miR-135c,ola-miR-135a,oni-miR-135a,oni-miR-135b,oni-miR-138	Refed|Starved
ENSONIT00000090404	TCONSR_00001792	0.845939	-4.10516	-3.58722	positive	Rho guanine nucleotide exchange factor (GEF) 7b	dre-miR-135c,ola-miR-135a,oni-miR-135a,oni-miR-135b,oni-miR-138	Refed|Starved
ENSONIT00000034503	TCONSR_00001793	0.831731	-5.87379	-4.44897	positive	phosphatidate phosphatase LPIN1	dre-miR-135c,ola-miR-135a,oni-miR-135a,oni-miR-135b,oni-miR-1788	Refed|Starved
ENSONIT00000021675	TCONSR_00001793	0.839547	-6.45772	-4.44897	positive	phosphatidate phosphatase LPIN1	dre-miR-135c,ola-miR-135a,oni-miR-135a,oni-miR-135b,oni-miR-1788	Refed|Starved
ENSONIT00000021675	ENSONIT00000090835	0.831445	-6.45772	-2.84694	positive	phosphatidate phosphatase LPIN1	dre-miR-135c,ola-miR-135a,oni-miR-135a,oni-miR-135b,oni-miR-1788	Refed|Starved
ENSONIT00000045193	TCONSR_00001793	0.830984	-2.3147	-4.44897	positive	nuclear receptor subfamily 2 group F member 6	dre-miR-135c,ola-miR-135a,oni-miR-135a,oni-miR-135b,oni-miR-1788,oni-miR-449a,oni-miR-449b-5p	Refed|Starved
ENSONIT00000045193	TCONSR_00001792	0.892095	-2.3147	-3.58722	positive	nuclear receptor subfamily 2 group F member 6	dre-miR-135c,ola-miR-135a,oni-miR-135a,oni-miR-135b,oni-miR-1788,oni-miR-449a,oni-miR-449b-5p	Refed|Starved
ENSONIT00000004053	ENSONIT00000028067	0.838042	2.37453	3.70236	positive	cleavage stimulation factor subunit 1	dre-miR-135c,ola-miR-135a,oni-miR-135a,oni-miR-135b,oni-miR-219a-3p	Refed|Starved
ENSONIT00000034503	ENSONIT00000081793	0.864165	-5.87379	-2.7019	positive	phosphatidate phosphatase LPIN1	dre-miR-135c,ola-miR-135a,oni-miR-135a,oni-miR-135b,oni-miR-219a-3p,oni-miR-219c-3p,oni-miR-9a-7-3p	Refed|Starved
ENSONIT00000004053	ENSONIT00000033184	0.853521	2.37453	3.47336	positive	cleavage stimulation factor subunit 1	dre-miR-135c,ola-miR-135a,oni-miR-135a,oni-miR-135b,oni-miR-219c-3p	Refed|Starved
ENSONIT00000092110	ENSONIT00000093712	0.898384	-3.06638	-3.33122	positive	RAB3C, member RAS oncogene family	dre-miR-135c,ola-miR-135a,oni-miR-135a,oni-miR-135b,oni-miR-429b	Refed|Starved
ENSONIT00000092168	ENSONIT00000068417	0.826633	-2.94827	-2.00208	positive	0	dre-miR-135c,ola-miR-135a,oni-miR-135a,oni-miR-135b,oni-miR-449a	Refed|Starved
ENSONIT00000007565	ENSONIT00000063658	0.937935	-3.03092	-2.34995	positive	egl nine homolog 2	dre-miR-135c,ola-miR-135a,oni-miR-135a,oni-miR-135b,oni-miR-449b-5p	Refed|Starved
ENSONIT00000026155	ENSONIT00000042824	0.929958	-3.54895	-2.24406	positive	0	dre-miR-135c,ola-miR-135a,oni-miR-135a,oni-miR-135b,oni-miR-449b-5p	Refed|Starved
ENSONIT00000086227	ENSONIT00000042824	0.851448	-2.08696	-2.24406	positive	0	dre-miR-135c,ola-miR-135a,oni-miR-135a,oni-miR-135b,oni-miR-449b-5p	Refed|Starved
ENSONIT00000003975	ENSONIT00000075950	0.805109	-2.59644	-2.20113	positive	adhesion G-protein coupled receptor G5	dre-miR-135c,ola-miR-135a,oni-miR-135a,oni-miR-135b,oni-miR-454b	Refed|Starved
ENSONIT00000051331	ENSONIT00000037572	0.807634	-4.85858	-3.07142	positive	G1/S-specific cyclin-D2	dre-miR-135c,ola-miR-135a,oni-miR-135a,oni-miR-135b,oni-miR-4585	Refed|Starved
ENSONIT00000074432	ENSONIT00000058651	0.828936	-2.01102	-2.47347	positive	zinc-binding protein A33	dre-miR-135c,ola-miR-135a,oni-miR-135a,oni-miR-135b,oni-miR-7132b-5p	Refed|Starved
ENSONIT00000073599	ENSONIT00000066316	0.825069	-2.63937	-2.71555	positive	sphingosine-1-phosphate lyase 1	dre-miR-135c,ola-miR-135a,oni-miR-135a,oni-miR-135b,oni-miR-9a-3p,oni-miR-9a-7-3p	Refed|Starved
ENSONIT00000033830	ENSONIT00000066316	0.973525	-2.83941	-2.71555	positive	glutamate receptor 3	dre-miR-135c,ola-miR-135a,oni-miR-135a,oni-miR-135b,oni-miR-9a-7-3p	Refed|Starved
ENSONIT00000034503	ENSONIT00000066316	0.914424	-5.87379	-2.71555	positive	phosphatidate phosphatase LPIN1	dre-miR-135c,ola-miR-135a,oni-miR-135a,oni-miR-135b,oni-miR-9a-7-3p	Refed|Starved
ENSONIT00000021675	ENSONIT00000066316	0.811465	-6.45772	-2.71555	positive	phosphatidate phosphatase LPIN1	dre-miR-135c,ola-miR-135a,oni-miR-135a,oni-miR-135b,oni-miR-9a-7-3p	Refed|Starved
ENSONIT00000061014	ENSONIT00000066316	0.86721	-2.97727	-2.71555	positive	glutamate receptor, ionotropic, AMPA 3b	dre-miR-135c,ola-miR-135a,oni-miR-135a,oni-miR-135b,oni-miR-9a-7-3p	Refed|Starved
ENSONIT00000020860	ENSONIT00000066316	0.937785	-2.63713	-2.71555	positive	membrane-associated ring finger (C3HC4) 9	dre-miR-135c,ola-miR-135a,oni-miR-135b	Refed|Starved
ENSONIT00000037330	ENSONIT00000077753	0.826175	5.61189	3.98689	positive	far upstream element binding protein 1	dre-miR-135c,ola-miR-135a,oni-miR-135b	Refed|Starved
ENSONIT00000011180	ENSONIT00000039078	0.837596	-4.21058	-2.71262	positive	WD repeat domain 63	dre-miR-135c,ola-miR-135a,oni-miR-135b	Refed|Starved
ENSONIT00000020860	ENSONIT00000039078	0.818994	-2.63713	-2.71262	positive	membrane-associated ring finger (C3HC4) 9	dre-miR-135c,ola-miR-135a,oni-miR-135b	Refed|Starved
ENSONIT00000036434	ENSONIT00000068247	0.806446	2.68105	2.80164	positive	NADH:ubiquinone oxidoreductase complex assembly factor 8	dre-miR-135c,ola-miR-135a,oni-miR-135b	Refed|Starved
ENSONIT00000061330	ENSONIT00000039078	0.883716	-2.35605	-2.71262	positive	0	dre-miR-135c,ola-miR-135a,oni-miR-135b	Refed|Starved
ENSONIT00000061330	ENSONIT00000066316	0.841801	-2.35605	-2.71555	positive	0	dre-miR-135c,ola-miR-135a,oni-miR-135b	Refed|Starved
ENSONIT00000061330	ENSONIT00000048720	0.860106	-2.35605	-4.05553	positive	0	dre-miR-135c,ola-miR-135a,oni-miR-135b	Refed|Starved
ENSONIT00000004053	ENSONIT00000040742	0.810385	2.37453	4.2461	positive	cleavage stimulation factor subunit 1	dre-miR-135c,ola-miR-135a,oni-miR-135b	Refed|Starved
ENSONIT00000004053	ENSONIT00000068247	0.841299	2.37453	2.80164	positive	cleavage stimulation factor subunit 1	dre-miR-135c,ola-miR-135a,oni-miR-135b	Refed|Starved
ENSONIT00000025628	TCONSR_00001793	0.839948	-3.90077	-4.44897	positive	cadherin 27	dre-miR-135c,ola-miR-135a,oni-miR-135b	Refed|Starved
ENSONIT00000080198	TCONSR_00001793	0.844779	-6.9497	-4.44897	positive	epidermal growth factor receptor	dre-miR-135c,ola-miR-135a,oni-miR-135b	Refed|Starved
ENSONIT00000035067	TCONSR_00001793	0.851712	-2.16659	-4.44897	positive	0	dre-miR-135c,ola-miR-135a,oni-miR-135b	Refed|Starved
ENSONIT00000080198	ENSONIT00000063658	0.811036	-6.9497	-2.34995	positive	epidermal growth factor receptor	dre-miR-135c,ola-miR-135a,oni-miR-135b	Refed|Starved
ENSONIT00000048017	ENSONIT00000063658	0.812541	-3.4718	-2.34995	positive	major histocompatibility complex class I-related gene protein	dre-miR-135c,ola-miR-135a,oni-miR-135b	Refed|Starved
ENSONIT00000035067	ENSONIT00000063658	0.938449	-2.16659	-2.34995	positive	0	dre-miR-135c,ola-miR-135a,oni-miR-135b	Refed|Starved
ENSONIT00000020860	ENSONIT00000036782	0.863534	-2.63713	-5.6666	positive	membrane-associated ring finger (C3HC4) 9	dre-miR-135c,ola-miR-135a,oni-miR-135b	Refed|Starved
ENSONIT00000084316	ENSONIT00000040742	0.807842	3.49827	4.2461	positive	immediate early response 3 interacting protein 1	dre-miR-135c,ola-miR-135a,oni-miR-135b	Refed|Starved
ENSONIT00000084316	ENSONIT00000068247	0.855874	3.49827	2.80164	positive	immediate early response 3 interacting protein 1	dre-miR-135c,ola-miR-135a,oni-miR-135b	Refed|Starved
ENSONIT00000063181	ENSONIT00000093712	0.911169	-3.01	-3.33122	positive	protein kinase cAMP-dependent type II regulatory subunit beta	dre-miR-135c,ola-miR-135a,oni-miR-135b	Refed|Starved
ENSONIT00000063181	ENSONIT00000039078	0.83955	-3.01	-2.71262	positive	protein kinase cAMP-dependent type II regulatory subunit beta	dre-miR-135c,ola-miR-135a,oni-miR-135b	Refed|Starved
ENSONIT00000063181	ENSONIT00000066316	0.978649	-3.01	-2.71555	positive	protein kinase cAMP-dependent type II regulatory subunit beta	dre-miR-135c,ola-miR-135a,oni-miR-135b	Refed|Starved
ENSONIT00000063181	ENSONIT00000031906	0.882693	-3.01	-2.94065	positive	protein kinase cAMP-dependent type II regulatory subunit beta	dre-miR-135c,ola-miR-135a,oni-miR-135b	Refed|Starved
ENSONIT00000063181	ENSONIT00000033048	0.854356	-3.01	-2.43081	positive	protein kinase cAMP-dependent type II regulatory subunit beta	dre-miR-135c,ola-miR-135a,oni-miR-135b	Refed|Starved
ENSONIT00000063181	ENSONIT00000048720	0.967913	-3.01	-4.05553	positive	protein kinase cAMP-dependent type II regulatory subunit beta	dre-miR-135c,ola-miR-135a,oni-miR-135b	Refed|Starved
ENSONIT00000038232	ENSONIT00000039078	0.856034	-2.97203	-2.71262	positive	potassium voltage-gated channel subfamily C member 1	dre-miR-135c,ola-miR-135a,oni-miR-135b	Refed|Starved
ENSONIT00000067672	ENSONIT00000093712	0.943968	-3.27017	-3.33122	positive	cilia and flagella associated protein 161	dre-miR-135c,ola-miR-135a,oni-miR-135b	Refed|Starved
ENSONIT00000067672	ENSONIT00000066316	0.85944	-3.27017	-2.71555	positive	cilia and flagella associated protein 161	dre-miR-135c,ola-miR-135a,oni-miR-135b	Refed|Starved
ENSONIT00000067672	ENSONIT00000048720	0.840288	-3.27017	-4.05553	positive	cilia and flagella associated protein 161	dre-miR-135c,ola-miR-135a,oni-miR-135b	Refed|Starved
ENSONIT00000010548	ENSONIT00000040742	0.806441	3.05959	4.2461	positive	coiled-coil domain containing 134	dre-miR-135c,ola-miR-135a,oni-miR-135b	Refed|Starved
ENSONIT00000025628	ENSONIT00000039061	0.918474	-3.90077	-2.37424	positive	cadherin 27	dre-miR-135c,ola-miR-135a,oni-miR-135b	Refed|Starved
ENSONIT00000020860	ENSONIT00000063531	0.831849	-2.63713	-3.78676	positive	membrane-associated ring finger (C3HC4) 9	dre-miR-135c,ola-miR-135a,oni-miR-135b	Refed|Starved
ENSONIT00000020860	ENSONIT00000033048	0.946857	-2.63713	-2.43081	positive	membrane-associated ring finger (C3HC4) 9	dre-miR-135c,ola-miR-135a,oni-miR-135b	Refed|Starved
ENSONIT00000021410	ENSONIT00000040742	0.853999	3.41277	4.2461	positive	neurofilament medium polypeptide	dre-miR-135c,ola-miR-135a,oni-miR-135b	Refed|Starved
ENSONIT00000020860	ENSONIT00000081793	0.953015	-2.63713	-2.7019	positive	membrane-associated ring finger (C3HC4) 9	dre-miR-135c,ola-miR-135a,oni-miR-135b	Refed|Starved
ENSONIT00000048017	ENSONIT00000066316	0.862518	-3.4718	-2.71555	positive	major histocompatibility complex class I-related gene protein	dre-miR-135c,ola-miR-135a,oni-miR-135b	Refed|Starved
ENSONIT00000011180	ENSONIT00000066316	0.878822	-4.21058	-2.71555	positive	WD repeat domain 63	dre-miR-135c,ola-miR-135a,oni-miR-135b	Refed|Starved
ENSONIT00000080198	ENSONIT00000086827	0.801047	-6.9497	-2.52156	positive	epidermal growth factor receptor	dre-miR-135c,ola-miR-135a,oni-miR-135b	Refed|Starved
ENSONIT00000010548	ENSONIT00000068247	0.861616	3.05959	2.80164	positive	coiled-coil domain containing 134	dre-miR-135c,ola-miR-135a,oni-miR-135b,oni-miR-138	Refed|Starved
ENSONIT00000084316	ENSONIT00000060610	0.853297	3.49827	2.72385	positive	immediate early response 3 interacting protein 1	dre-miR-135c,ola-miR-135a,oni-miR-135b,oni-miR-202	Refed|Starved
ENSONIT00000004053	ENSONIT00000060610	0.835583	2.37453	2.72385	positive	cleavage stimulation factor subunit 1	dre-miR-135c,ola-miR-135a,oni-miR-135b,oni-miR-202	Refed|Starved
ENSONIT00000019158	ENSONIT00000057423	0.818456	3.42962	2.17952	positive	zinc finger protein 367	dre-miR-135c,ola-miR-135a,oni-miR-135b,oni-miR-449a,oni-miR-449b-5p	Refed|Starved
ENSONIT00000006474	ENSONIT00000063658	0.930572	-3.20914	-2.34995	positive	NADPH oxidase 4	dre-miR-135c,ola-miR-135a,oni-miR-135b,oni-miR-449a,oni-miR-449b-5p	Refed|Starved
ENSONIT00000000570	TCONSR_00001792	0.847554	-5.58504	-3.58722	positive	solute carrier family 2 member 12	dre-miR-135c,ola-miR-183-5p,oni-miR-10552,oni-miR-135a,oni-miR-135b	Refed|Starved
ENSONIT00000022366	TCONSR_00001793	0.951791	-2.00332	-4.44897	positive	calcium-binding mitochondrial carrier protein SCaMC-1	dre-miR-135c,ola-miR-183-5p,oni-miR-122,oni-miR-135b,oni-miR-138,oni-miR-1788,oni-miR-449a,oni-miR-449b-5p	Refed|Starved
ENSONIT00000077978	ENSONIT00000093712	0.91674	-3.64074	-3.33122	positive	leucine rich adaptor protein 1	dre-miR-135c,ola-miR-192-3p,oni-miR-10617,oni-miR-135b	Refed|Starved
ENSONIT00000071952	ENSONIT00000041596	0.870222	-3.56181	-2.85541	positive	complexin-2	dre-miR-135c,ola-miR-192-3p,oni-miR-135a,oni-miR-135b	Refed|Starved
ENSONIT00000009267	ENSONIT00000093712	0.923046	-3.08182	-3.33122	positive	0	dre-miR-135c,ola-miR-192-3p,oni-miR-135b	Refed|Starved
ENSONIT00000020808	ENSONIT00000093712	0.87193	-3.07868	-3.33122	positive	popeye domain containing 3	dre-miR-135c,oni-miR-10552,oni-miR-135b	Refed|Starved
ENSONIT00000020808	TCONSR_00001793	0.889972	-3.07868	-4.44897	positive	popeye domain containing 3	dre-miR-135c,oni-miR-10552,oni-miR-135b	Refed|Starved
ENSONIT00000048906	ENSONIT00000031906	0.96963	-2.81917	-2.94065	positive	methionine sulfoxide reductase A	dre-miR-135c,oni-miR-10555,oni-miR-135b	Refed|Starved
ENSONIT00000066463	ENSONIT00000036782	0.83966	-3.62156	-5.6666	positive	gamma-aminobutyric acid type A receptor beta2 subunit	dre-miR-135c,oni-miR-10611,oni-miR-10900b,oni-miR-135a,oni-miR-135b	Refed|Starved
ENSONIT00000066463	ENSONIT00000081793	0.877917	-3.62156	-2.7019	positive	gamma-aminobutyric acid type A receptor beta2 subunit	dre-miR-135c,oni-miR-10611,oni-miR-10900b,oni-miR-135a,oni-miR-135b	Refed|Starved
ENSONIT00000066463	ENSONIT00000033048	0.879743	-3.62156	-2.43081	positive	gamma-aminobutyric acid type A receptor beta2 subunit	dre-miR-135c,oni-miR-10611,oni-miR-10900b,oni-miR-135a,oni-miR-135b	Refed|Starved
ENSONIT00000047169	ENSONIT00000090140	0.858976	2.86587	4.30894	positive	zinc finger protein 618	dre-miR-135c,oni-miR-10611,oni-miR-135b	Refed|Starved
ENSONIT00000048906	ENSONIT00000093712	0.843103	-2.81917	-3.33122	positive	methionine sulfoxide reductase A	dre-miR-135c,oni-miR-10617,oni-miR-135b	Refed|Starved
ENSONIT00000048906	ENSONIT00000036782	0.849742	-2.81917	-5.6666	positive	methionine sulfoxide reductase A	dre-miR-135c,oni-miR-10617,oni-miR-135b	Refed|Starved
ENSONIT00000041488	ENSONIT00000041596	0.8285	-3.43189	-2.85541	positive	somatomedin-B and thrombospondin type-1 domain-containing protein	dre-miR-135c,oni-miR-10647,oni-miR-10900b,oni-miR-135a,oni-miR-135b	Refed|Starved
ENSONIT00000066463	ENSONIT00000093712	0.943978	-3.62156	-3.33122	positive	gamma-aminobutyric acid type A receptor beta2 subunit	dre-miR-135c,oni-miR-10869,oni-miR-10900b,oni-miR-135a,oni-miR-135b	Refed|Starved
ENSONIT00000066463	ENSONIT00000048720	0.935955	-3.62156	-4.05553	positive	gamma-aminobutyric acid type A receptor beta2 subunit	dre-miR-135c,oni-miR-10869,oni-miR-10900b,oni-miR-135a,oni-miR-135b	Refed|Starved
ENSONIT00000020860	ENSONIT00000041596	0.855637	-2.63713	-2.85541	positive	membrane-associated ring finger (C3HC4) 9	dre-miR-135c,oni-miR-10869,oni-miR-135b	Refed|Starved
ENSONIT00000061680	ENSONIT00000041596	0.914506	-4.19941	-2.85541	positive	alanine--glyoxylate aminotransferase 2	dre-miR-135c,oni-miR-10900b,oni-miR-135a,oni-miR-135b	Refed|Starved
ENSONIT00000037444	ENSONIT00000041596	0.905762	-3.41461	-2.85541	positive	Kv channel-interacting protein 1	dre-miR-135c,oni-miR-135a,oni-miR-135b	Refed|Starved
ENSONIT00000056128	ENSONIT00000041596	0.918027	-3.45615	-2.85541	positive	neurexin-2	dre-miR-135c,oni-miR-135a,oni-miR-135b	Refed|Starved
ENSONIT00000020171	ENSONIT00000040698	0.81818	-3.01429	-4.2631	positive	UTP--glucose-1-phosphate uridylyltransferase	dre-miR-135c,oni-miR-135a,oni-miR-135b	Refed|Starved
ENSONIT00000039999	ENSONIT00000040698	0.877683	-2.17021	-4.2631	positive	ubiquitin specific peptidase 20	dre-miR-135c,oni-miR-135a,oni-miR-135b	Refed|Starved
ENSONIT00000000570	ENSONIT00000063658	0.845197	-5.58504	-2.34995	positive	solute carrier family 2 member 12	dre-miR-135c,oni-miR-135a,oni-miR-135b	Refed|Starved
ENSONIT00000066463	ENSONIT00000091414	0.833028	-3.62156	-4.7521	positive	gamma-aminobutyric acid type A receptor beta2 subunit	dre-miR-135c,oni-miR-135a,oni-miR-135b	Refed|Starved
ENSONIT00000034300	ENSONIT00000041596	0.889461	-3.32584	-2.85541	positive	guanylin	dre-miR-135c,oni-miR-135a,oni-miR-135b	Refed|Starved
ENSONIT00000048209	ENSONIT00000041596	0.818984	-2.17454	-2.85541	positive	Oreochromis niloticus glucagon family neuropeptides-like (LOC100708397), mRNA.	dre-miR-135c,oni-miR-135a,oni-miR-135b	Refed|Starved
ENSONIT00000063806	ENSONIT00000041596	0.909857	-2.40109	-2.85541	positive	Oreochromis niloticus glucagon family neuropeptides-like (LOC100708397), mRNA.	dre-miR-135c,oni-miR-135a,oni-miR-135b	Refed|Starved
ENSONIT00000086859	ENSONIT00000041596	0.822773	-2.97187	-2.85541	positive	delta like non-canonical Notch ligand 1	dre-miR-135c,oni-miR-135a,oni-miR-135b	Refed|Starved
ENSONIT00000057976	ENSONIT00000041596	0.919922	-2.378	-2.85541	positive	lysosomal-associated transmembrane protein 4B	dre-miR-135c,oni-miR-135a,oni-miR-135b	Refed|Starved
ENSONIT00000066514	ENSONIT00000041596	0.839084	-3.34003	-2.85541	positive	Na(+)/H(+) exchange regulatory cofactor NHE-RF3	dre-miR-135c,oni-miR-135a,oni-miR-135b	Refed|Starved
ENSONIT00000000570	ENSONIT00000066316	0.802886	-5.58504	-2.71555	positive	solute carrier family 2 member 12	dre-miR-135c,oni-miR-135a,oni-miR-135b	Refed|Starved
ENSONIT00000034503	ENSONIT00000041596	0.800734	-5.87379	-2.85541	positive	phosphatidate phosphatase LPIN1	dre-miR-135c,oni-miR-135a,oni-miR-135b,oni-miR-9a-7-3p	Refed|Starved
ENSONIT00000055026	ENSONIT00000060610	0.846109	5.43748	2.72385	positive	heat shock protein family A (Hsp70) member 4	dre-miR-135c,oni-miR-135b	Refed|Starved
ENSONIT00000079047	ENSONIT00000039078	0.869188	-2.72573	-2.71262	positive	si:ch211-153j24.3	dre-miR-135c,oni-miR-135b	Refed|Starved
ENSONIT00000048906	ENSONIT00000039078	0.904177	-2.81917	-2.71262	positive	methionine sulfoxide reductase A	dre-miR-135c,oni-miR-135b	Refed|Starved
ENSONIT00000009267	ENSONIT00000039078	0.823847	-3.08182	-2.71262	positive	0	dre-miR-135c,oni-miR-135b	Refed|Starved
ENSONIT00000061330	ENSONIT00000041596	0.958303	-2.35605	-2.85541	positive	0	dre-miR-135c,oni-miR-135b	Refed|Starved
ENSONIT00000059239	ENSONIT00000093712	0.9667	-4.7959	-3.33122	positive	spire type actin nucleation factor 2	dre-miR-135c,oni-miR-135b	Refed|Starved
ENSONIT00000059239	ENSONIT00000066316	0.861235	-4.7959	-2.71555	positive	spire type actin nucleation factor 2	dre-miR-135c,oni-miR-135b	Refed|Starved
ENSONIT00000059239	ENSONIT00000048720	0.834984	-4.7959	-4.05553	positive	spire type actin nucleation factor 2	dre-miR-135c,oni-miR-135b	Refed|Starved
ENSONIT00000072218	TCONSR_00001793	0.824607	-3.98611	-4.44897	positive	heat shock protein family A (Hsp70) member 4	dre-miR-135c,oni-miR-135b	Refed|Starved
ENSONIT00000011739	TCONSR_00001793	0.879972	-2.09883	-4.44897	positive	mediator complex subunit 15	dre-miR-135c,oni-miR-135b	Refed|Starved
ENSONIT00000072218	TCONSR_00001792	0.865606	-3.98611	-3.58722	positive	heat shock protein family A (Hsp70) member 4	dre-miR-135c,oni-miR-135b	Refed|Starved
ENSONIT00000011739	TCONSR_00001792	0.849478	-2.09883	-3.58722	positive	mediator complex subunit 15	dre-miR-135c,oni-miR-135b	Refed|Starved
ENSONIT00000055026	TCONSR_00007912	0.834332	5.43748	4.07324	positive	heat shock protein family A (Hsp70) member 4	dre-miR-135c,oni-miR-135b	Refed|Starved
ENSONIT00000072218	ENSONIT00000063658	0.84948	-3.98611	-2.34995	positive	heat shock protein family A (Hsp70) member 4	dre-miR-135c,oni-miR-135b	Refed|Starved
ENSONIT00000077978	ENSONIT00000063658	0.867405	-3.64074	-2.34995	positive	leucine rich adaptor protein 1	dre-miR-135c,oni-miR-135b	Refed|Starved
ENSONIT00000059239	ENSONIT00000091414	0.976989	-4.7959	-4.7521	positive	spire type actin nucleation factor 2	dre-miR-135c,oni-miR-135b	Refed|Starved
ENSONIT00000055026	ENSONIT00000040742	0.907054	5.43748	4.2461	positive	heat shock protein family A (Hsp70) member 4	dre-miR-135c,oni-miR-135b	Refed|Starved
ENSONIT00000055026	ENSONIT00000068247	0.896284	5.43748	2.80164	positive	heat shock protein family A (Hsp70) member 4	dre-miR-135c,oni-miR-135b	Refed|Starved
ENSONIT00000055026	ENSONIT00000077753	0.910535	5.43748	3.98689	positive	heat shock protein family A (Hsp70) member 4	dre-miR-135c,oni-miR-135b	Refed|Starved
ENSONIT00000072218	ENSONIT00000091414	0.881081	-3.98611	-4.7521	positive	heat shock protein family A (Hsp70) member 4	dre-miR-135c,oni-miR-135b	Refed|Starved
ENSONIT00000072218	ENSONIT00000093712	0.926114	-3.98611	-3.33122	positive	heat shock protein family A (Hsp70) member 4	dre-miR-135c,oni-miR-135b	Refed|Starved
ENSONIT00000038925	ENSONIT00000033184	0.826149	2.24396	3.47336	positive	heat shock protein family A (Hsp70) member 4	dre-miR-135c,oni-miR-135b	Refed|Starved
ENSONIT00000011739	ENSONIT00000093712	0.815978	-2.09883	-3.33122	positive	mediator complex subunit 15	dre-miR-135c,oni-miR-135b	Refed|Starved
ENSONIT00000079047	ENSONIT00000081793	0.914768	-2.72573	-2.7019	positive	si:ch211-153j24.3	dre-miR-135c,oni-miR-135b	Refed|Starved
ENSONIT00000048906	ENSONIT00000081793	0.930667	-2.81917	-2.7019	positive	methionine sulfoxide reductase A	dre-miR-135c,oni-miR-135b	Refed|Starved
ENSONIT00000011180	ENSONIT00000041596	0.82448	-4.21058	-2.85541	positive	WD repeat domain 63	dre-miR-135c,oni-miR-135b	Refed|Starved
ENSONIT00000079047	ENSONIT00000041596	0.923606	-2.72573	-2.85541	positive	si:ch211-153j24.3	dre-miR-135c,oni-miR-135b	Refed|Starved
ENSONIT00000079047	ENSONIT00000031906	0.892779	-2.72573	-2.94065	positive	si:ch211-153j24.3	dre-miR-135c,oni-miR-135b	Refed|Starved
ENSONIT00000048906	ENSONIT00000041596	0.886818	-2.81917	-2.85541	positive	methionine sulfoxide reductase A	dre-miR-135c,oni-miR-135b	Refed|Starved
ENSONIT00000048906	ENSONIT00000066316	0.946926	-2.81917	-2.71555	positive	methionine sulfoxide reductase A	dre-miR-135c,oni-miR-135b	Refed|Starved
ENSONIT00000048906	ENSONIT00000033048	0.904573	-2.81917	-2.43081	positive	methionine sulfoxide reductase A	dre-miR-135c,oni-miR-135b	Refed|Starved
ENSONIT00000048906	ENSONIT00000048720	0.954314	-2.81917	-4.05553	positive	methionine sulfoxide reductase A	dre-miR-135c,oni-miR-135b	Refed|Starved
ENSONIT00000092168	ENSONIT00000063064	0.926646	-2.94827	-2.60168	positive	0	dre-miR-135c,oni-miR-135b,oni-miR-1788	Refed|Starved
ENSONIT00000003039	ENSONIT00000066316	0.901775	-4.54514	-2.71555	positive	solute carrier family 7 member 9	dre-miR-135c,oni-miR-135b,oni-miR-9a-3p,oni-miR-9a-7-3p	Refed|Starved
ENSONIT00000037488	ENSONIT00000092631	0.898118	3.67448	-2.46432	positive	Oreochromis niloticus glucose transporter (glut1), mRNA.	dre-miR-137-3p,dre-miR-141-3p,dre-miR-200a-3p,dre-miR-200b-3p,dre-miR-200c-3p,dre-miR-2188-3p,dre-miR-221-5p,dre-miR-429b,dre-miR-459-5p,hsa-miR-122-3p,ola-miR-122,ola-miR-137,ola-miR-192-3p,ola-miR-200b,oni-miR-10617,oni-miR-10647,oni-miR-137a,oni-miR-137b,oni-miR-138,oni-miR-200a,oni-miR-200b,oni-miR-34c,oni-miR-449a,oni-miR-449b-5p,oni-miR-8159	Refed|Starved
ENSONIT00000010159	ENSONIT00000033048	0.940697	-2.66326	-2.43081	positive	solute carrier family 6 member 20	dre-miR-137-3p,dre-miR-141-3p,dre-miR-200a-3p,dre-miR-200c-3p,dre-miR-429b,hsa-miR-195-5p,oni-miR-10647,oni-miR-137a,oni-miR-137b,oni-miR-200a,oni-miR-219c-3p,oni-miR-429b,oni-miR-9a-3p	Refed|Starved
ENSONIT00000073161	ENSONIT00000093445	0.844718	2.44683	4.55002	positive	GTPase activating protein (SH3 domain) binding protein 1	dre-miR-137-3p,dre-miR-141-3p,dre-miR-200a-3p,dre-miR-206-5p,hsa-miR-149-5p,hsa-miR-196b-5p,hsa-miR-28-5p,ola-miR-137,oni-miR-137a,oni-miR-137b,oni-miR-1788,oni-miR-200a	Refed|Starved
ENSONIT00000010159	ENSONIT00000039669	0.921046	-2.66326	-2.59881	positive	solute carrier family 6 member 20	dre-miR-137-3p,dre-miR-141-3p,dre-miR-200a-3p,dre-miR-212-5p,dre-miR-2188-3p,dre-miR-2188-5p,hsa-miR-195-5p,oni-miR-137a,oni-miR-137b,oni-miR-200a,oni-miR-2188,oni-miR-449a,oni-miR-449b-5p	Refed|Starved
ENSONIT00000022805	ENSONIT00000039669	0.92592	-2.40343	-2.59881	positive	phospholipid phosphatase related 2	dre-miR-137-3p,dre-miR-141-3p,dre-miR-200a-3p,dre-miR-212-5p,dre-miR-2188-3p,dre-miR-219-3p,hsa-miR-148a-3p,hsa-miR-217-5p,hsa-miR-423-5p,oni-miR-10617,oni-miR-122,oni-miR-137a,oni-miR-137b,oni-miR-1788,oni-miR-200a,oni-miR-449b-5p,oni-miR-454b	Refed|Starved
ENSONIT00000054197	ENSONIT00000091704	0.815114	-2.81716	-2.94918	positive	RING finger protein 122	dre-miR-137-3p,dre-miR-141-3p,dre-miR-200a-3p,dre-miR-2188-3p,dre-miR-219-3p,hsa-let-7g-5p,hsa-miR-490-5p,hsa-miR-532-5p,oni-miR-10879,oni-miR-137a,oni-miR-137b,oni-miR-194b,oni-miR-200a,oni-miR-219c-3p	Refed|Starved
ENSONIT00000000004	ENSONIT00000039669	0.899207	-2.95853	-2.59881	positive	synaptotagmin 1	dre-miR-137-3p,dre-miR-141-3p,dre-miR-200a-3p,dre-miR-2188-3p,hsa-miR-148a-3p,hsa-miR-149-5p,hsa-miR-195-5p,oni-miR-122,oni-miR-135b,oni-miR-137a,oni-miR-137b,oni-miR-194b,oni-miR-200a,oni-miR-449a,oni-miR-449b-5p,oni-miR-454b	Refed|Starved
ENSONIT00000022805	ENSONIT00000063531	0.866884	-2.40343	-3.78676	positive	phospholipid phosphatase related 2	dre-miR-137-3p,dre-miR-141-3p,dre-miR-200a-3p,dre-miR-219-3p,hsa-miR-148a-3p,hsa-miR-423-5p,oni-miR-10647,oni-miR-137a,oni-miR-137b,oni-miR-138,oni-miR-200a,oni-miR-34c,oni-miR-454b	Refed|Starved
ENSONIT00000022805	ENSONIT00000033048	0.929395	-2.40343	-2.43081	positive	phospholipid phosphatase related 2	dre-miR-137-3p,dre-miR-141-3p,dre-miR-200a-3p,dre-miR-219-3p,hsa-miR-148a-3p,hsa-miR-423-5p,oni-miR-10647,oni-miR-137a,oni-miR-137b,oni-miR-138,oni-miR-200a,oni-miR-34c,oni-miR-454b	Refed|Starved
ENSONIT00000037488	ENSONIT00000046935	0.916714	3.67448	-2.57623	positive	Oreochromis niloticus glucose transporter (glut1), mRNA.	dre-miR-137-3p,dre-miR-141-3p,dre-miR-200a-3p,dre-miR-338-5p,hsa-miR-195-5p,hsa-miR-215-5p,hsa-miR-423-5p,ola-miR-192-3p,oni-miR-10647,oni-miR-137a,oni-miR-137b,oni-miR-138,oni-miR-192,oni-miR-200a,oni-miR-8159	Refed|Starved
ENSONIT00000002512	ENSONIT00000039669	0.911786	-2.47467	-2.59881	positive	Rap guanine nucleotide exchange factor (GEF) 5a	dre-miR-137-3p,dre-miR-141-3p,dre-miR-200a-3p,dre-miR-338-5p,hsa-miR-195-5p,oni-miR-137a,oni-miR-200a	Refed|Starved
ENSONIT00000056644	ENSONIT00000093445	0.905865	4.11103	4.55002	positive	hydroxymethylbilane synthase	dre-miR-137-3p,dre-miR-141-3p,dre-miR-200a-3p,hsa-let-7d-5p,hsa-let-7g-5p,hsa-miR-195-5p,oni-miR-137a,oni-miR-137b,oni-miR-1788,oni-miR-200a	Refed|Starved
ENSONIT00000041384	ENSONIT00000033048	0.885321	-3.08996	-2.43081	positive	CaM kinase like vesicle associated	dre-miR-137-3p,dre-miR-141-3p,dre-miR-200a-3p,hsa-miR-148a-3p,hsa-miR-183-5p,oni-miR-10647,oni-miR-135b,oni-miR-137a,oni-miR-137b,oni-miR-183,oni-miR-200a,oni-miR-219c-3p,oni-miR-454b,oni-miR-9a-3p	Refed|Starved
ENSONIT00000073767	ENSONIT00000033048	0.873877	-2.98081	-2.43081	positive	T cell leukemia homeobox 2	dre-miR-137-3p,dre-miR-141-3p,dre-miR-200a-3p,hsa-miR-148a-3p,oni-miR-10611,oni-miR-10647,oni-miR-137a,oni-miR-137b,oni-miR-138,oni-miR-200a	Refed|Starved
ENSONIT00000057976	ENSONIT00000039669	0.897777	-2.378	-2.59881	positive	lysosomal-associated transmembrane protein 4B	dre-miR-137-3p,dre-miR-141-3p,dre-miR-200a-3p,hsa-miR-149-5p,oni-miR-135b,oni-miR-137a,oni-miR-200a,oni-miR-219b	Refed|Starved
ENSONIT00000088543	ENSONIT00000091704	0.83875	-2.95635	-2.94918	positive	uncharacterized LOC100692337	dre-miR-137-3p,dre-miR-141-3p,dre-miR-200a-3p,hsa-miR-151a-5p,hsa-miR-195-5p,hsa-miR-490-5p,hsa-miR-532-5p,oni-miR-10647,oni-miR-10879,oni-miR-137a,oni-miR-200a,oni-miR-7550	Refed|Starved
ENSONIT00000002512	ENSONIT00000033048	0.888591	-2.47467	-2.43081	positive	Rap guanine nucleotide exchange factor (GEF) 5a	dre-miR-137-3p,dre-miR-141-3p,dre-miR-200a-3p,hsa-miR-195-5p,ola-miR-200a,oni-miR-137a,oni-miR-200a	Refed|Starved
ENSONIT00000093363	ENSONIT00000041237	0.884721	-2.91698	-2.44494	positive	macrophage-expressed gene 1 protein-like	dre-miR-137-3p,dre-miR-141-3p,dre-miR-200a-3p,hsa-miR-195-5p,oni-miR-10611,oni-miR-10644,oni-miR-10647,oni-miR-137a,oni-miR-137b,oni-miR-200a	Refed|Starved
ENSONIT00000071172	ENSONIT00000041237	0.903692	-2.04497	-2.44494	positive	macrophage-expressed gene 1 protein-like	dre-miR-137-3p,dre-miR-141-3p,dre-miR-200a-3p,hsa-miR-195-5p,oni-miR-10611,oni-miR-10644,oni-miR-10647,oni-miR-137a,oni-miR-137b,oni-miR-200a	Refed|Starved
ENSONIT00000010159	ENSONIT00000063531	0.841543	-2.66326	-3.78676	positive	solute carrier family 6 member 20	dre-miR-137-3p,dre-miR-141-3p,dre-miR-200a-3p,hsa-miR-195-5p,oni-miR-10647,oni-miR-137a,oni-miR-137b,oni-miR-200a,oni-miR-219c-3p,oni-miR-9a-3p	Refed|Starved
ENSONIT00000038885	ENSONIT00000033184	0.822197	2.75957	3.47336	positive	protein O-glucosyltransferase 1	dre-miR-137-3p,dre-miR-141-3p,dre-miR-200a-3p,ola-miR-137,ola-miR-183-5p,ola-miR-200a,oni-miR-10760,oni-miR-10900b,oni-miR-137a,oni-miR-137b,oni-miR-200a,oni-miR-34c,oni-miR-449a,oni-miR-449b-5p	Refed|Starved
ENSONIT00000016961	ENSONIT00000033048	0.920779	-2.19524	-2.43081	positive	0	dre-miR-137-3p,dre-miR-141-3p,dre-miR-200a-3p,ola-miR-137,ola-miR-200a,oni-miR-137a,oni-miR-137b,oni-miR-200a,oni-miR-429b	Refed|Starved
ENSONIT00000016961	ENSONIT00000039669	0.902404	-2.19524	-2.59881	positive	0	dre-miR-137-3p,dre-miR-141-3p,dre-miR-200a-3p,oni-miR-10617,oni-miR-137a,oni-miR-137b,oni-miR-200a	Refed|Starved
ENSONIT00000071952	ENSONIT00000039669	0.939312	-3.56181	-2.59881	positive	complexin-2	dre-miR-137-3p,dre-miR-141-3p,dre-miR-200a-3p,oni-miR-135b,oni-miR-137a,oni-miR-137b,oni-miR-200a	Refed|Starved
ENSONIT00000016087	ENSONIT00000033048	0.802516	-2.60698	-2.43081	positive	leukocyte receptor cluster member 9	dre-miR-137-3p,dre-miR-141-3p,dre-miR-200a-3p,oni-miR-137a,oni-miR-137b,oni-miR-200a	Refed|Starved
ENSONIT00000068922	ENSONIT00000036782	0.82661	-5.80058	-5.6666	positive	IQ motif and SEC7 domain-containing protein 1	dre-miR-137-3p,dre-miR-187,dre-miR-2188-3p,dre-miR-2188-5p,dre-miR-338-5p,dre-miR-429b,hsa-let-7g-5p,hsa-miR-29b-2-5p,oni-miR-10617,oni-miR-10647,oni-miR-137a,oni-miR-137b,oni-miR-187,oni-miR-200a,oni-miR-200b,oni-miR-2188,oni-miR-429b,oni-miR-454b	Refed|Starved
ENSONIT00000058995	ENSONIT00000039669	0.85207	-2.70273	-2.59881	positive	pleckstrin homology domain containing, family A member 7b	dre-miR-137-3p,dre-miR-187,dre-miR-2188-3p,dre-miR-338-5p,hsa-miR-148a-3p,oni-miR-10611,oni-miR-10617,oni-miR-10869,oni-miR-137a,oni-miR-137b,oni-miR-1788,oni-miR-187,oni-miR-194a,oni-miR-194b,oni-miR-449a	Refed|Starved
ENSONIT00000017252	ENSONIT00000075456	0.868758	3.87859	2.2802	positive	leucyl and cystinyl aminopeptidase	dre-miR-137-3p,dre-miR-194a,hsa-miR-146a-5p,oni-miR-10879,oni-miR-137a,oni-miR-137b,oni-miR-194a,oni-miR-219b,oni-miR-8159	Refed|Starved
ENSONIT00000070175	ENSONIT00000091704	0.858511	-2.06752	-2.94918	positive	circularly permutated Ras protein 1	dre-miR-137-3p,dre-miR-194a,oni-miR-137a,oni-miR-137b,oni-miR-1788,oni-miR-194a,oni-miR-194b	Refed|Starved
ENSONIT00000070175	TCONSR_00111415	0.879727	-2.06752	-2.86675	positive	circularly permutated Ras protein 1	dre-miR-137-3p,dre-miR-194a,oni-miR-137a,oni-miR-137b,oni-miR-194a	Refed|Starved
ENSONIT00000035500	ENSONIT00000039669	0.829772	-2.07946	-2.59881	positive	spectrin beta chain, non-erythrocytic 4	dre-miR-137-3p,dre-miR-206-5p,dre-miR-2188-3p,hsa-miR-195-5p,hsa-miR-423-5p,hsa-miR-532-5p,oni-miR-137a,oni-miR-137b	Refed|Starved
ENSONIT00000000582	ENSONIT00000092565	0.811285	-3.3554	-2.72015	positive	GATA binding protein 5	dre-miR-137-3p,dre-miR-206-5p,hsa-let-7d-5p,hsa-let-7g-5p,hsa-miR-196b-5p,hsa-miR-215-5p,oni-miR-10552,oni-miR-10617,oni-miR-10647,oni-miR-135a,oni-miR-137a,oni-miR-137b,oni-miR-192,oni-miR-219a-3p	Refed|Starved
ENSONIT00000073767	ENSONIT00000073939	0.922352	-2.98081	-2.30101	positive	T cell leukemia homeobox 2	dre-miR-137-3p,dre-miR-212-5p,dre-miR-221-5p,hsa-miR-148a-3p,ola-miR-192-3p,oni-miR-10647,oni-miR-137a,oni-miR-137b,oni-miR-138,oni-miR-4585	Refed|Starved
ENSONIT00000022805	ENSONIT00000073939	0.961721	-2.40343	-2.30101	positive	phospholipid phosphatase related 2	dre-miR-137-3p,dre-miR-212-5p,hsa-miR-148a-3p,hsa-miR-196b-5p,hsa-miR-217-5p,hsa-miR-29a-3p,oni-miR-10617,oni-miR-10647,oni-miR-122,oni-miR-137a,oni-miR-137b,oni-miR-138,oni-miR-1788,oni-miR-34c,oni-miR-449b-5p,oni-miR-454b	Refed|Starved
ENSONIT00000048272	ENSONIT00000073939	0.897014	-3.66284	-2.30101	positive	PPFIA binding protein 2	dre-miR-137-3p,dre-miR-212-5p,hsa-miR-195-5p,ola-miR-192-3p,oni-miR-10647,oni-miR-10760,oni-miR-10869,oni-miR-137a,oni-miR-137b	Refed|Starved
ENSONIT00000048272	ENSONIT00000039669	0.836347	-3.66284	-2.59881	positive	PPFIA binding protein 2	dre-miR-137-3p,dre-miR-212-5p,hsa-miR-195-5p,oni-miR-10611,oni-miR-10869,oni-miR-137a,oni-miR-137b	Refed|Starved
ENSONIT00000010159	ENSONIT00000073939	0.952651	-2.66326	-2.30101	positive	solute carrier family 6 member 20	dre-miR-137-3p,dre-miR-212-5p,hsa-miR-195-5p,oni-miR-10647,oni-miR-10760,oni-miR-137a,oni-miR-137b,oni-miR-449a,oni-miR-449b-5p	Refed|Starved
ENSONIT00000000066	ENSONIT00000036782	0.899876	-6.31604	-5.6666	positive	syntabulin	dre-miR-137-3p,dre-miR-2187-3p,dre-miR-2188-3p,dre-miR-338-5p,hsa-miR-195-5p,ola-miR-192-3p,oni-miR-10644,oni-miR-10900b,oni-miR-137a,oni-miR-449a,oni-miR-449b-5p,oni-miR-454b	Refed|Starved
ENSONIT00000000346	ENSONIT00000036782	0.809939	-2.34989	-5.6666	positive	cornichon family AMPA receptor auxiliary protein 3	dre-miR-137-3p,dre-miR-2187-3p,dre-miR-338-5p,dre-miR-429b,dre-miR-459-5p,hsa-miR-195-5p,hsa-miR-29b-2-5p,ola-miR-137,oni-miR-10644,oni-miR-10647,oni-miR-137a,oni-miR-137b,oni-miR-429b,oni-miR-449a,oni-miR-449b-5p,oni-miR-454b	Refed|Starved
ENSONIT00000059355	ENSONIT00000036782	0.859521	-4.16664	-5.6666	positive	myotilin	dre-miR-137-3p,dre-miR-2187-3p,dre-miR-338-5p,hsa-miR-195-5p,hsa-miR-29b-2-5p,ola-miR-137,ola-miR-192-3p,oni-miR-10617,oni-miR-10900b,oni-miR-137a,oni-miR-137b,oni-miR-200b	Refed|Starved
ENSONIT00000084864	ENSONIT00000039669	0.98967	-2.35489	-2.59881	positive	LHFPL tetraspan subfamily member 3 protein	dre-miR-137-3p,dre-miR-2188-3p,dre-miR-219-3p,oni-miR-122,oni-miR-137a,oni-miR-137b	Refed|Starved
ENSONIT00000003975	ENSONIT00000092631	0.856819	-2.59644	-2.46432	positive	adhesion G-protein coupled receptor G5	dre-miR-137-3p,dre-miR-2188-3p,dre-miR-429b,dre-miR-459-5p,ola-miR-192-3p,oni-miR-10617,oni-miR-137a,oni-miR-137b,oni-miR-454b,oni-miR-8159	Refed|Starved
ENSONIT00000084864	ENSONIT00000036782	0.849401	-2.35489	-5.6666	positive	LHFPL tetraspan subfamily member 3 protein	dre-miR-137-3p,dre-miR-2188-3p,hsa-let-7g-5p,ola-miR-137,oni-miR-10644,oni-miR-10879,oni-miR-137a,oni-miR-137b	Refed|Starved
ENSONIT00000035500	ENSONIT00000036782	0.855466	-2.07946	-5.6666	positive	spectrin beta chain, non-erythrocytic 4	dre-miR-137-3p,dre-miR-2188-3p,hsa-miR-183-5p,hsa-miR-195-5p,oni-miR-137a,oni-miR-137b,oni-miR-183	Refed|Starved
ENSONIT00000037444	ENSONIT00000039669	0.899796	-3.41461	-2.59881	positive	Kv channel-interacting protein 1	dre-miR-137-3p,dre-miR-2188-3p,hsa-miR-195-5p,hsa-miR-217-5p,oni-miR-10617,oni-miR-135b,oni-miR-137a,oni-miR-137b	Refed|Starved
ENSONIT00000010159	TCONSR_00151738	0.913322	-2.66326	-2.99185	positive	solute carrier family 6 member 20	dre-miR-137-3p,dre-miR-2188-3p,hsa-miR-195-5p,oni-miR-10647,oni-miR-137a,oni-miR-137b,oni-miR-449b-5p	Refed|Starved
ENSONIT00000037444	TCONSR_00151738	0.818564	-3.41461	-2.99185	positive	Kv channel-interacting protein 1	dre-miR-137-3p,dre-miR-2188-3p,hsa-miR-195-5p,oni-miR-137a,oni-miR-137b	Refed|Starved
ENSONIT00000035500	TCONSR_00151738	0.87432	-2.07946	-2.99185	positive	spectrin beta chain, non-erythrocytic 4	dre-miR-137-3p,dre-miR-2188-3p,hsa-miR-195-5p,oni-miR-137a,oni-miR-137b,oni-miR-202	Refed|Starved
ENSONIT00000022805	ENSONIT00000036782	0.921659	-2.40343	-5.6666	positive	phospholipid phosphatase related 2	dre-miR-137-3p,dre-miR-2188-3p,hsa-miR-29a-3p,oni-miR-10617,oni-miR-10644,oni-miR-10647,oni-miR-137a,oni-miR-137b,oni-miR-138,oni-miR-200a,oni-miR-449b-5p,oni-miR-454b	Refed|Starved
ENSONIT00000084864	TCONSR_00151738	0.836091	-2.35489	-2.99185	positive	LHFPL tetraspan subfamily member 3 protein	dre-miR-137-3p,dre-miR-2188-3p,ola-miR-137,oni-miR-137a,oni-miR-137b	Refed|Starved
ENSONIT00000022805	TCONSR_00151738	0.877433	-2.40343	-2.99185	positive	phospholipid phosphatase related 2	dre-miR-137-3p,dre-miR-2188-3p,oni-miR-10647,oni-miR-137a,oni-miR-137b,oni-miR-449b-5p,oni-miR-454b	Refed|Starved
ENSONIT00000041384	TCONSR_00151738	0.893501	-3.08996	-2.99185	positive	CaM kinase like vesicle associated	dre-miR-137-3p,dre-miR-2188-3p,oni-miR-10647,oni-miR-137a,oni-miR-137b,oni-miR-454b	Refed|Starved
ENSONIT00000006086	ENSONIT00000039669	0.858206	-4.25787	-2.59881	positive	transmembrane and immunoglobulin domain-containing protein 1	dre-miR-137-3p,dre-miR-2188-5p,dre-miR-219-3p,oni-miR-135b,oni-miR-137a,oni-miR-137b,oni-miR-194a,oni-miR-194b,oni-miR-2188,oni-miR-449b-5p,oni-miR-454b	Refed|Starved
ENSONIT00000054197	ENSONIT00000083508	0.865248	-2.81716	-2.09019	positive	RING finger protein 122	dre-miR-137-3p,dre-miR-2188-5p,hsa-let-7g-5p,hsa-miR-196b-5p,hsa-miR-490-5p,oni-miR-10900b,oni-miR-137a,oni-miR-2188,oni-miR-219a-3p,oni-miR-219c-3p	Refed|Starved
ENSONIT00000000346	ENSONIT00000039669	0.96657	-2.34989	-2.59881	positive	cornichon family AMPA receptor auxiliary protein 3	dre-miR-137-3p,dre-miR-219-3p,dre-miR-221-5p,dre-miR-338-5p,hsa-miR-195-5p,hsa-miR-532-5p,oni-miR-10869,oni-miR-137a,oni-miR-137b,oni-miR-449a,oni-miR-449b-5p,oni-miR-454b	Refed|Starved
ENSONIT00000000346	ENSONIT00000033048	0.909192	-2.34989	-2.43081	positive	cornichon family AMPA receptor auxiliary protein 3	dre-miR-137-3p,dre-miR-219-3p,dre-miR-429b,dre-miR-459-5p,hsa-miR-195-5p,hsa-miR-29b-2-5p,ola-miR-137,oni-miR-10647,oni-miR-137a,oni-miR-137b,oni-miR-219c-3p,oni-miR-34c,oni-miR-429b,oni-miR-454b,oni-miR-9a-3p	Refed|Starved
ENSONIT00000003975	TCONSR_00111415	0.807314	-2.59644	-2.86675	positive	adhesion G-protein coupled receptor G5	dre-miR-137-3p,dre-miR-219-3p,dre-miR-429b,hsa-miR-532-5p,oni-miR-137a,oni-miR-137b	Refed|Starved
ENSONIT00000054197	TCONSR_00111415	0.810988	-2.81716	-2.86675	positive	RING finger protein 122	dre-miR-137-3p,dre-miR-219-3p,hsa-miR-532-5p,oni-miR-10544,oni-miR-137a,oni-miR-137b	Refed|Starved
ENSONIT00000084864	ENSONIT00000033048	0.929775	-2.35489	-2.43081	positive	LHFPL tetraspan subfamily member 3 protein	dre-miR-137-3p,dre-miR-219-3p,ola-miR-137,oni-miR-137a,oni-miR-137b	Refed|Starved
ENSONIT00000000613	ENSONIT00000033184	0.844036	2.58532	3.47336	positive	mitochondrial fission regulator 2	dre-miR-137-3p,dre-miR-219-3p,oni-miR-10647,oni-miR-137a,oni-miR-137b	Refed|Starved
ENSONIT00000000582	TCONSR_00204673	0.863476	-3.3554	-2.57735	positive	GATA binding protein 5	dre-miR-137-3p,dre-miR-219-3p,oni-miR-10647,oni-miR-137a,oni-miR-137b	Refed|Starved
ENSONIT00000000346	ENSONIT00000073939	0.94424	-2.34989	-2.30101	positive	cornichon family AMPA receptor auxiliary protein 3	dre-miR-137-3p,dre-miR-221-5p,dre-miR-338-5p,hsa-miR-195-5p,hsa-miR-29b-2-5p,hsa-miR-532-5p,ola-miR-137,oni-miR-10647,oni-miR-10760,oni-miR-10869,oni-miR-137a,oni-miR-137b,oni-miR-34c,oni-miR-449a,oni-miR-449b-5p,oni-miR-454b	Refed|Starved
ENSONIT00000048114	ENSONIT00000083508	0.814295	-2.50597	-2.09019	positive	mRNA-decapping enzyme 1B	dre-miR-137-3p,dre-miR-338-5p,dre-miR-730,hsa-let-7g-5p,hsa-miR-195-5p,hsa-miR-196b-5p,oni-miR-137a,oni-miR-138,oni-miR-1788,oni-miR-454b	Refed|Starved
ENSONIT00000058995	ENSONIT00000073939	0.833565	-2.70273	-2.30101	positive	pleckstrin homology domain containing, family A member 7b	dre-miR-137-3p,dre-miR-338-5p,hsa-let-7d-5p,hsa-let-7g-5p,hsa-miR-148a-3p,hsa-miR-29b-2-5p,ola-miR-137,oni-miR-10555,oni-miR-10617,oni-miR-10760,oni-miR-10869,oni-miR-137a,oni-miR-137b,oni-miR-1788,oni-miR-449a	Refed|Starved
ENSONIT00000013495	ENSONIT00000092565	0.816406	-2.04978	-2.72015	positive	keratin, type I cytoskeletal 18	dre-miR-137-3p,dre-miR-338-5p,hsa-miR-148a-3p,oni-miR-137a,oni-miR-137b,oni-miR-34c,oni-miR-449a,oni-miR-449b-5p	Refed|Starved
ENSONIT00000088543	ENSONIT00000083508	0.905351	-2.95635	-2.09019	positive	uncharacterized LOC100692337	dre-miR-137-3p,dre-miR-338-5p,hsa-miR-151a-5p,hsa-miR-195-5p,hsa-miR-28-5p,hsa-miR-423-5p,hsa-miR-490-5p,oni-miR-10900b,oni-miR-137a	Refed|Starved
ENSONIT00000002512	ENSONIT00000073939	0.885473	-2.47467	-2.30101	positive	Rap guanine nucleotide exchange factor (GEF) 5a	dre-miR-137-3p,dre-miR-338-5p,hsa-miR-195-5p,oni-miR-137a	Refed|Starved
ENSONIT00000002512	ENSONIT00000036782	0.860612	-2.47467	-5.6666	positive	Rap guanine nucleotide exchange factor (GEF) 5a	dre-miR-137-3p,dre-miR-338-5p,hsa-miR-195-5p,oni-miR-137a,oni-miR-200a	Refed|Starved
ENSONIT00000015353	ENSONIT00000033184	0.863961	3.24787	3.47336	positive	BUB1 mitotic checkpoint serine/threonine kinase B	dre-miR-137-3p,dre-miR-338-5p,ola-miR-137,oni-miR-137a,oni-miR-8159	Refed|Starved
ENSONIT00000013495	ENSONIT00000046935	0.929817	-2.04978	-2.57623	positive	keratin, type I cytoskeletal 18	dre-miR-137-3p,dre-miR-338-5p,oni-miR-137a,oni-miR-137b	Refed|Starved
ENSONIT00000013495	TCONSR_00204673	0.825532	-2.04978	-2.57735	positive	keratin, type I cytoskeletal 18	dre-miR-137-3p,dre-miR-338-5p,oni-miR-137a,oni-miR-137b	Refed|Starved
ENSONIT00000084603	ENSONIT00000033048	0.836228	-2.92563	-2.43081	positive	UDP-glucuronosyltransferase 2A2	dre-miR-137-3p,dre-miR-429b,hsa-miR-183-5p,oni-miR-137a,oni-miR-137b,oni-miR-138,oni-miR-183,oni-miR-429b	Refed|Starved
ENSONIT00000025612	ENSONIT00000063531	0.816105	-3.8431	-3.78676	positive	extracellular sulfatase Sulf-2	dre-miR-137-3p,dre-miR-459-5p,hsa-miR-195-5p,ola-miR-200a,oni-miR-10647,oni-miR-137a,oni-miR-137b,oni-miR-138	Refed|Starved
ENSONIT00000004930	ENSONIT00000033184	0.817062	2.65586	3.47336	positive	ubiquitin related modifier 1	dre-miR-137-3p,dre-miR-730,hsa-miR-148a-3p,oni-miR-137a,oni-miR-137b,oni-miR-454b	Refed|Starved
[truncated: 50,146 more rows]
